# Supplementary material for: Inflammatory and interferon gene expression signatures in patients with mitochondrial disease
Source: J Transl Med. 2023 May 19;21:331. doi: 10.1186/s12967-023-04180-w (PMC10199642; doi:10.1186/s12967-023-04180-w)
Supplement: Supplementary file 2 — Additional file 2: Table S1. Differential gene expression results from DESeq2. [file 12967_2023_4180_MOESM2_ESM.xlsx]

## Sheet: DESeq_all sample
ensembl	baseMean	log2FoldChange	lfcSE	stat	pvalue	padj	ensembl_gene_id	hgnc_symbol	start_position	end_position	chromosome_name	entrezgene_id	external_gene_name	gene_biotype
ENSG00000233476	363.875	-0.289791	0.0606545	-4.77774	1.77279e-06	0.0412776	ENSG00000233476	EEF1A1P6	22510616	22511999	7	NA	EEF1A1P6	processed_pseudogene
ENSG00000198744	16.7472	-0.564449	0.123664	-4.56437	5.01006e-06	0.0583272	ENSG00000198744	MTCO3P12	634376	634922	1	NA	MTCO3P12	unprocessed_pseudogene
ENSG00000224578	246.33	-0.213345	0.0483226	-4.41501	1.01007e-05	0.0783951	ENSG00000224578	HNRNPA1L3	51553436	51647132	16	642659	HNRNPA1L3	protein_coding
ENSG00000241741	34.3186	-0.335662	0.0773106	-4.34173	1.41363e-05	0.0822872	ENSG00000241741	RPL7AP30	112788083	112788878	4	NA	RPL7AP30	processed_pseudogene
ENSG00000215529	23.3757	0.664473	0.154993	4.2871	1.81019e-05	0.0842967	ENSG00000215529	EFCAB8	32858923	32961845	20	388795	EFCAB8	protein_coding
ENSG00000070610	1697.81	0.129745	0.0319943	4.05526	5.00796e-05	0.0857294	ENSG00000070610	GBA2	35736866	35749228	9	57704	GBA2	protein_coding
ENSG00000162543	66.2659	-0.44893	0.109858	-4.08647	4.37981e-05	0.0857294	ENSG00000162543	UBXN10	20186096	20196050	1	127733	UBXN10	protein_coding
ENSG00000184988	426.448	0.237508	0.056626	4.19432	2.73686e-05	0.0857294	ENSG00000184988	TMEM106A	43211835	43220041	17	113277	TMEM106A	protein_coding
ENSG00000196205	5349.27	-0.186154	0.0444758	-4.18551	2.8452e-05	0.0857294	ENSG00000196205	EEF1A1P5	133019486	133020874	9	NA	EEF1A1P5	processed_pseudogene
ENSG00000235272	11.4864	-1.33636	0.329044	-4.06134	4.87917e-05	0.0857294	ENSG00000235272	RAMACL	166583009	166586678	6	353267	RAMACL	protein_coding
ENSG00000248019	1389.3	0.189592	0.0468301	4.0485	5.15466e-05	0.0857294	ENSG00000248019	FAM13A-AS1	88709298	88730103	4	285512	FAM13A-AS1	lncRNA
ENSG00000249353	93.0028	-0.245543	0.0602006	-4.07875	4.52789e-05	0.0857294	ENSG00000249353	NPM1P27	93682838	93683667	5	NA	NPM1P27	processed_pseudogene
ENSG00000257103	4182.72	-0.0983484	0.024139	-4.07426	4.61616e-05	0.0857294	ENSG00000257103	LSM14A	34172504	34229288	19	26065	LSM14A	protein_coding
ENSG00000260280	384.77	0.275358	0.0667574	4.12476	3.71115e-05	0.0857294	ENSG00000260280	SLX1B-SULT1A4	29455105	29464963	16	100526831	SLX1B-SULT1A4	lncRNA
ENSG00000204304	4469.31	0.108095	0.0268544	4.02522	5.69229e-05	0.0883596	ENSG00000204304	PBX2	32184733	32190202	6	5089	PBX2	protein_coding
ENSG00000064547	797.826	0.19979	0.0506334	3.94581	7.95308e-05	0.0998967	ENSG00000064547	LPAR2	19623655	19628930	19	9170	LPAR2	protein_coding
ENSG00000081041	8.75624	1.2396	0.319197	3.88349	0.000102969	0.0998967	ENSG00000081041	CXCL2	74097040	74099196	4	2920	CXCL2	protein_coding
ENSG00000103356	311.027	-0.215178	0.0543245	-3.96097	7.46463e-05	0.0998967	ENSG00000103356	EARS2	23520754	23557731	16	124454	EARS2	protein_coding
ENSG00000157181	589.015	0.145754	0.0371543	3.92295	8.74715e-05	0.0998967	ENSG00000157181	ODR4	186375838	186421378	1	54953	ODR4	protein_coding
ENSG00000229638	192.167	-0.186318	0.0471611	-3.95067	7.79343e-05	0.0998967	ENSG00000229638	RPL4P4	185417495	185418778	3	NA	RPL4P4	processed_pseudogene
ENSG00000234745	57264.5	-0.212827	0.0544604	-3.90791	9.30962e-05	0.0998967	ENSG00000234745	HLA-B	31353872	31367067	6	3106	HLA-B	protein_coding
ENSG00000244151	31.0511	0.367271	0.0934461	3.93029	8.48421e-05	0.0998967	ENSG00000244151		151074742	151076530	7	NA		lncRNA
ENSG00000263266	200.031	-0.212906	0.0548069	-3.88465	0.000102479	0.0998967	ENSG00000263266	RPS7P1	28467822	28468406	17	NA	RPS7P1	processed_pseudogene
ENSG00000282572	131.548	0.616437	0.158657	3.88535	0.000102181	0.0998967	ENSG00000282572		19018	35497	7	NA		lncRNA
ENSG00000123201	5.51446	1.36258	0.35186	3.87251	0.000107721	0.100327	ENSG00000123201	GUCY1B2	50994511	51080862	13	2974	GUCY1B2	transcribed_unitary_pseudogene
ENSG00000188738	45.259	0.653223	0.169404	3.85601	0.000115255	0.103215	ENSG00000188738	FSIP2	185738804	185833290	2	401024	FSIP2	protein_coding
ENSG00000147419	726.81	-0.176443	0.0463118	-3.80989	0.000139026	0.119892	ENSG00000147419	CCDC25	27733316	27772653	8	55246	CCDC25	protein_coding
ENSG00000137492	2470.28	-0.115846	0.0306261	-3.78259	0.000155204	0.120477	ENSG00000137492	THAP12	76349898	76381132	11	5612	THAP12	protein_coding
ENSG00000139239	207.207	-0.197892	0.0526437	-3.75908	0.000170539	0.120477	ENSG00000139239	RPL14P1	62965325	62965969	12	NA	RPL14P1	processed_pseudogene
ENSG00000143624	2853.67	0.105226	0.0281682	3.73563	0.000187246	0.120477	ENSG00000143624	INTS3	153728050	153774808	1	65123	INTS3	protein_coding
ENSG00000164535	718.268	0.236421	0.0626417	3.77418	0.000160537	0.120477	ENSG00000164535	DAGLB	6409126	6484190	7	221955	DAGLB	protein_coding
ENSG00000181963	4.40496	0.784167	0.20703	3.7877	0.00015205	0.120477	ENSG00000181963	OR52K2	4449295	4450361	11	119774	OR52K2	protein_coding
ENSG00000188000	5.72147	2.00597	0.534459	3.75326	0.000174546	0.120477	ENSG00000188000	OR7D2	9178979	9188818	19	162998	OR7D2	protein_coding
ENSG00000233762	54.5142	-0.226115	0.0604974	-3.7376	0.000185786	0.120477	ENSG00000233762	RPS15P4	171517270	171517716	2	NA	RPS15P4	processed_pseudogene
ENSG00000236552	835.021	-0.290081	0.0772394	-3.75561	0.000172919	0.120477	ENSG00000236552	RPL13AP5	96750288	96750899	10	728658	RPL13AP5	processed_pseudogene
ENSG00000250182	65.1876	-0.24457	0.0655676	-3.73004	0.000191446	0.120477	ENSG00000250182	EEF1A1P13	14651941	14653329	5	NA	EEF1A1P13	processed_pseudogene
ENSG00000287180	4.67329	0.733572	0.196589	3.7315	0.000190344	0.120477	ENSG00000287180		93621683	93675081	5	NA		lncRNA
ENSG00000196778	18.3163	0.646238	0.174794	3.69715	0.000218037	0.133599	ENSG00000196778	OR52K1	4482646	4493497	11	390036	OR52K1	protein_coding
ENSG00000167618	47.8653	-0.952494	0.259447	-3.67125	0.000241369	0.13381	ENSG00000167618	LAIR2	54497879	54510687	19	3904	LAIR2	protein_coding
ENSG00000182810	468.55	-0.158359	0.0431063	-3.67369	0.000239075	0.13381	ENSG00000182810	DDX28	68020916	68023232	16	55794	DDX28	protein_coding
ENSG00000198618	187.428	-0.177782	0.0482805	-3.68228	0.000231157	0.13381	ENSG00000198618	PPIAP22	18857779	18858276	21	NA	PPIAP22	processed_pseudogene
ENSG00000254893	44.2445	-0.261072	0.0708485	-3.68493	0.000228766	0.13381	ENSG00000254893	RAP1BL	76173629	76174183	5	NA	RAP1BL	translated_processed_pseudogene
ENSG00000121851	867.276	-0.0903808	0.024798	-3.64469	0.000267716	0.140864	ENSG00000121851	POLR3GL	145964690	145978848	1	84265	POLR3GL	protein_coding
ENSG00000169507	70.7346	0.73783	0.20268	3.64037	0.000272243	0.140864	ENSG00000169507	SLC38A11	164894354	164955525	2	151258	SLC38A11	protein_coding
ENSG00000227394	10.3301	0.484103	0.132602	3.65081	0.000261414	0.140864	ENSG00000227394	RPL11P1	64960053	64960634	2	NA	RPL11P1	processed_pseudogene
ENSG00000126214	2655.08	0.0819849	0.0227817	3.59872	0.000319788	0.14292	ENSG00000126214	KLC1	103561896	103714249	14	3831	KLC1	protein_coding
ENSG00000137970	532.538	-0.166973	0.0460018	-3.6297	0.00028375	0.14292	ENSG00000137970	RPL7P9	96678874	96679620	1	NA	RPL7P9	processed_pseudogene
ENSG00000149403	27.6124	-1.37619	0.383011	-3.59308	0.000326796	0.14292	ENSG00000149403	GRIK4	120511746	120988906	11	2900	GRIK4	protein_coding
ENSG00000165810	50.3628	-0.81661	0.22811	-3.57989	0.000343736	0.14292	ENSG00000165810	BTNL9	181040225	181061521	5	153579	BTNL9	protein_coding
ENSG00000178429	36.865	-0.338617	0.0937133	-3.61333	0.000302285	0.14292	ENSG00000178429	RPS3AP5	84560443	84561263	10	NA	RPS3AP5	processed_pseudogene
ENSG00000196878	15.6686	-0.527252	0.146502	-3.59893	0.000319527	0.14292	ENSG00000196878	LAMB3	209614870	209652425	1	3914	LAMB3	protein_coding
ENSG00000196943	1643.3	0.125772	0.0348589	3.60804	0.000308515	0.14292	ENSG00000196943	NOP9	24299850	24309124	14	161424	NOP9	protein_coding
ENSG00000212802	103.083	-0.214582	0.0598629	-3.58455	0.000337657	0.14292	ENSG00000212802	RPL15P3	12514110	12514724	6	NA	RPL15P3	processed_pseudogene
ENSG00000213442	318.232	-0.187301	0.0519577	-3.60487	0.00031231	0.14292	ENSG00000213442	RPL18AP3	104265309	104265836	12	NA	RPL18AP3	processed_pseudogene
ENSG00000224861	37.5949	-0.278436	0.0777196	-3.58257	0.000340234	0.14292	ENSG00000224861	YBX1P1	66012830	66013789	14	NA	YBX1P1	processed_pseudogene
ENSG00000283041	714.153	-0.208612	0.0576194	-3.62051	0.000294026	0.14292	ENSG00000283041		133034607	133035920	7	NA		processed_pseudogene
ENSG00000158109	1096.27	-0.122587	0.0342994	-3.57402	0.000351536	0.143599	ENSG00000158109	TPRG1L	3625015	3630127	1	127262	TPRG1L	protein_coding
ENSG00000071462	925.86	-0.10013	0.0281247	-3.56022	0.000370549	0.143798	ENSG00000071462	BUD23	73683025	73705161	7	114049	BUD23	protein_coding
ENSG00000087157	1141.37	0.114312	0.032089	3.56235	0.000367544	0.143798	ENSG00000087157	PGS1	78378649	78425114	17	9489	PGS1	protein_coding
ENSG00000107185	1501.66	-0.112714	0.0316252	-3.56407	0.000365148	0.143798	ENSG00000107185	RGP1	35749287	35758585	9	9827	RGP1	protein_coding
ENSG00000100353	4541.45	-0.0571495	0.01619	-3.52993	0.000415667	0.153856	ENSG00000100353	EIF3D	36510855	36529184	22	8664	EIF3D	protein_coding
ENSG00000117143	359.278	-0.210558	0.0598513	-3.51801	0.000434793	0.153856	ENSG00000117143	UAP1	162561722	162601240	1	6675	UAP1	protein_coding
ENSG00000119929	481.005	-0.0845666	0.0240437	-3.51721	0.000436115	0.153856	ENSG00000119929	CUTC	99702558	99756134	10	51076	CUTC	protein_coding
ENSG00000137225	2.48746	1.21801	0.345044	3.53	0.000415552	0.153856	ENSG00000137225	CAPN11	44158811	44184401	6	11131	CAPN11	protein_coding
ENSG00000230207	32.9868	-0.286689	0.0813556	-3.5239	0.000425253	0.153856	ENSG00000230207	RPL4P5	7477045	7478320	9	NA	RPL4P5	processed_pseudogene
ENSG00000269481	26.5885	0.292341	0.0828397	3.52899	0.000417144	0.153856	ENSG00000269481		17414257	17422324	19	NA		lncRNA
ENSG00000005513	45.7127	0.433227	0.124043	3.49255	0.000478432	0.154926	ENSG00000005513	SOX8	981770	986979	16	30812	SOX8	protein_coding
ENSG00000068400	2340.15	0.104577	0.0300344	3.48192	0.000497838	0.154926	ENSG00000068400	GRIPAP1	48973720	49002265	X	56850	GRIPAP1	protein_coding
ENSG00000102119	802.175	-0.137501	0.0392377	-3.50431	0.000457794	0.154926	ENSG00000102119	EMD	154379273	154381574	X	2010	EMD	protein_coding
ENSG00000130561	2.69874	-1.99836	0.573422	-3.48497	0.000492191	0.154926	ENSG00000130561	SAG	233307816	233347055	2	6295	SAG	protein_coding
ENSG00000171435	7.86702	-0.876615	0.251809	-3.48128	0.000499032	0.154926	ENSG00000171435	KSR2	117453012	117968990	12	283455	KSR2	protein_coding
ENSG00000172824	247.466	0.175249	0.0501899	3.49171	0.000479936	0.154926	ENSG00000172824	CES4A	66988589	67010417	16	283848	CES4A	protein_coding
ENSG00000189319	3147.19	-0.197287	0.0563916	-3.49852	0.000467842	0.154926	ENSG00000189319	FAM53B	124619292	124744378	10	9679	FAM53B	protein_coding
ENSG00000228915	17.5532	0.338529	0.0972343	3.48158	0.00049846	0.154926	ENSG00000228915	OR7E128P	71893410	71894433	11	NA	OR7E128P	unprocessed_pseudogene
ENSG00000274808	35.5319	0.326753	0.0935225	3.49384	0.000476125	0.154926	ENSG00000274808	TBC1D3B	36165683	36176636	17	414059	TBC1D3B	protein_coding
ENSG00000086062	3339.53	-0.164625	0.0474784	-3.46736	0.000525604	0.156107	ENSG00000086062	B4GALT1	33104082	33167356	9	2683	B4GALT1	protein_coding
ENSG00000164483	1579.87	-0.281541	0.0811253	-3.47044	0.000519602	0.156107	ENSG00000164483	SAMD3	130144315	130365425	6	154075	SAMD3	protein_coding
ENSG00000204632	17.3028	-0.839936	0.242122	-3.46906	0.000522288	0.156107	ENSG00000204632	HLA-G	29826967	29831125	6	3135	HLA-G	protein_coding
ENSG00000213171	4.46693	-0.842907	0.24348	-3.46191	0.000536358	0.156107	ENSG00000213171	LINGO4	151800264	151805419	1	339398	LINGO4	protein_coding
ENSG00000287853	2.47949	-0.896653	0.258876	-3.46364	0.000532912	0.156107	ENSG00000287853		34132270	34136485	20	NA		lncRNA
ENSG00000161640	35.2407	-0.833728	0.241113	-3.45784	0.000544532	0.156529	ENSG00000161640	SIGLEC11	49948985	49961172	19	114132	SIGLEC11	protein_coding
ENSG00000218175	60.9239	-0.241231	0.0698484	-3.45363	0.000553089	0.15705	ENSG00000218175		176200908	176201252	2	NA		processed_pseudogene
ENSG00000246575	38.9195	0.29555	0.0860569	3.43436	0.000593952	0.166621	ENSG00000246575		85315041	85316529	2	NA		unprocessed_pseudogene
ENSG00000103266	862.132	-0.0974831	0.028529	-3.41699	0.00063318	0.172839	ENSG00000103266	STUB1	680224	682870	16	10273	STUB1	protein_coding
ENSG00000104064	439.106	-0.115192	0.0337648	-3.41161	0.000645808	0.172839	ENSG00000104064	GABPB1	50275389	50355408	15	2553	GABPB1	protein_coding
ENSG00000214485	201.299	-0.191732	0.0560631	-3.41992	0.000626384	0.172839	ENSG00000214485	RPL7P1	150094302	150095048	5	NA	RPL7P1	processed_pseudogene
ENSG00000228327	2438.55	0.269795	0.0790093	3.41472	0.000638472	0.172839	ENSG00000228327		764723	774280	1	NA		transcribed_unprocessed_pseudogene
ENSG00000013016	438.022	-0.199214	0.0590953	-3.37106	0.000748785	0.173268	ENSG00000013016	EHD3	31234152	31269451	2	30845	EHD3	protein_coding
ENSG00000114054	407.112	-0.126504	0.0375085	-3.37269	0.000744386	0.173268	ENSG00000114054	PCCB	136250340	136337896	3	5096	PCCB	protein_coding
ENSG00000139579	236.019	-0.138948	0.0408212	-3.40382	0.000664509	0.173268	ENSG00000139579	NABP2	56222015	56229854	12	79035	NABP2	protein_coding
ENSG00000146109	718.47	-0.118732	0.0350746	-3.38512	0.000711473	0.173268	ENSG00000146109	ABT1	26596953	26600739	6	29777	ABT1	protein_coding
ENSG00000147400	226.687	-0.113824	0.033599	-3.38772	0.000704754	0.173268	ENSG00000147400	CETN2	152826994	152830757	X	1069	CETN2	protein_coding
ENSG00000153012	16.9105	0.586244	0.172121	3.406	0.000659211	0.173268	ENSG00000153012	LGI2	24998847	25030946	4	55203	LGI2	protein_coding
ENSG00000165568	28.1408	0.533585	0.157019	3.39822	0.000678253	0.173268	ENSG00000165568	AKR1E2	4786629	4848062	10	83592	AKR1E2	protein_coding
ENSG00000172336	160.906	-0.136894	0.0406208	-3.37003	0.000751591	0.173268	ENSG00000172336	POP7	100706121	100707486	7	10248	POP7	protein_coding
ENSG00000173218	209.029	-0.294845	0.0868909	-3.39328	0.000690611	0.173268	ENSG00000173218	VANGL1	115641970	115698224	1	81839	VANGL1	protein_coding
ENSG00000179455	38.6642	0.654355	0.193913	3.37447	0.000739567	0.173268	ENSG00000179455	MKRN3	23565674	23630075	15	7681	MKRN3	protein_coding
ENSG00000183486	2412.21	0.198856	0.0586379	3.39125	0.00069574	0.173268	ENSG00000183486	MX2	41361999	41409393	21	4600	MX2	protein_coding
ENSG00000218426	271.02	-0.152861	0.0452128	-3.38092	0.000722432	0.173268	ENSG00000218426		153282287	153282733	6	NA		processed_pseudogene
ENSG00000225101	133.899	0.54479	0.161143	3.38078	0.000722805	0.173268	ENSG00000225101	OR52K3P	4474813	4475755	11	NA	OR52K3P	transcribed_unprocessed_pseudogene
ENSG00000235552	268.671	-0.163584	0.0481513	-3.39729	0.000680557	0.173268	ENSG00000235552	RPL6P27	6462144	6463030	18	NA	RPL6P27	transcribed_processed_pseudogene
ENSG00000165948	46.9786	-0.245653	0.0730498	-3.36282	0.000771508	0.176116	ENSG00000165948	IFI27L1	94081301	94103846	14	122509	IFI27L1	protein_coding
ENSG00000180245	17.2526	0.399411	0.119193	3.35097	0.000805279	0.178572	ENSG00000180245	RRH	109827972	109849123	4	10692	RRH	protein_coding
ENSG00000241860	1909.81	0.415085	0.123862	3.35118	0.000804686	0.178572	ENSG00000241860		141474	173862	1	NA		lncRNA
ENSG00000261594	6.13255	-0.795392	0.237198	-3.35329	0.000798582	0.178572	ENSG00000261594	TPBGL	75240774	75243704	11	100507050	TPBGL	protein_coding
ENSG00000005486	639.518	-0.140639	0.0420076	-3.34795	0.000814107	0.178827	ENSG00000005486	RHBDD2	75842602	75888926	7	57414	RHBDD2	protein_coding
ENSG00000233030	3.87806	1.17978	0.353811	3.33449	0.000854557	0.184236	ENSG00000233030		149785659	149793020	1	NA		lncRNA
ENSG00000244313	225.236	-0.190317	0.0570506	-3.33593	0.000850146	0.184236	ENSG00000244313		46428653	46429150	11	NA		processed_pseudogene
ENSG00000144407	6.5108	-0.714043	0.215227	-3.31764	0.000907828	0.192163	ENSG00000144407	PTH2R	208359714	208854503	2	5746	PTH2R	protein_coding
ENSG00000232472	102.89	-0.257588	0.0776177	-3.31868	0.000904442	0.192163	ENSG00000232472	EEF1B2P3	24788392	24789069	X	NA	EEF1B2P3	processed_pseudogene
ENSG00000106785	2698.26	0.0998941	0.0301513	3.3131	0.000922683	0.192332	ENSG00000106785	TRIM14	98069275	98119222	9	9830	TRIM14	protein_coding
ENSG00000269514	36.402	0.462431	0.139608	3.31235	0.00092515	0.192332	ENSG00000269514		48198357	48230275	12	NA		lncRNA
ENSG00000181450	366.446	-0.213799	0.0646302	-3.30803	0.000939541	0.193595	ENSG00000181450	ZNF678	227563543	227677443	1	339500	ZNF678	protein_coding
ENSG00000075303	697.055	0.195203	0.0591712	3.29896	0.000970426	0.195581	ENSG00000075303	SLC25A40	87833568	87876360	7	55972	SLC25A40	protein_coding
ENSG00000101057	209.883	-0.728784	0.22069	-3.3023	0.000958953	0.195581	ENSG00000101057	MYBL2	43667019	43716495	20	4605	MYBL2	protein_coding
ENSG00000187676	208.217	-0.171847	0.0521474	-3.29541	0.000982776	0.195581	ENSG00000187676	B3GLCT	31199975	31332276	13	145173	B3GLCT	protein_coding
ENSG00000230383	17.1825	-0.407956	0.123763	-3.29627	0.000979784	0.195581	ENSG00000230383	RPL6P19	137721985	137722846	7	NA	RPL6P19	processed_pseudogene
ENSG00000224165	9.9931	-0.998399	0.303782	-3.28657	0.00101416	0.197904	ENSG00000224165	DNAJC27-AS1	24971390	25039716	2	729723	DNAJC27-AS1	lncRNA
ENSG00000231682	21.9703	0.569735	0.173219	3.2891	0.00100509	0.197904	ENSG00000231682	LINC01891	234444590	234454595	2	105373934	LINC01891	lncRNA
ENSG00000242071	134.334	-0.148929	0.0453366	-3.28496	0.00101995	0.197904	ENSG00000242071	RPL7AP6	69885340	69886140	14	NA	RPL7AP6	processed_pseudogene
ENSG00000232098	220.397	0.26197	0.079926	3.27766	0.0010467	0.201417	ENSG00000232098	ZNF584-DT	58404238	58408484	19	NA	ZNF584-DT	lncRNA
ENSG00000092201	3250.05	-0.0585193	0.0179605	-3.25823	0.0011211	0.204695	ENSG00000092201	SUPT16H	21351476	21384019	14	11198	SUPT16H	protein_coding
ENSG00000095066	280.981	0.15585	0.0477764	3.26207	0.00110603	0.204695	ENSG00000095066	HOOK2	12763003	12872740	19	29911	HOOK2	protein_coding
ENSG00000105609	27.967	0.738579	0.22638	3.26257	0.00110407	0.204695	ENSG00000105609	LILRB5	54249421	54257301	19	10990	LILRB5	protein_coding
ENSG00000118762	444.445	0.185048	0.056851	3.25496	0.00113407	0.204695	ENSG00000118762	PKD2	88007635	88077777	4	5311	PKD2	protein_coding
ENSG00000129204	31.912	0.823639	0.252895	3.25684	0.00112659	0.204695	ENSG00000129204	USP6	5116032	5175034	17	9098	USP6	protein_coding
ENSG00000166947	12.7095	1.37721	0.421907	3.26425	0.00109753	0.204695	ENSG00000166947	EPB42	43197227	43221018	15	2038	EPB42	protein_coding
ENSG00000232295	10.7396	0.54746	0.168091	3.25693	0.00112625	0.204695	ENSG00000232295		71221457	71328228	6	NA		lncRNA
ENSG00000260807	351.358	0.449524	0.138035	3.25659	0.00112758	0.204695	ENSG00000260807	CEROX1	975761	981596	16	115804232	CEROX1	lncRNA
ENSG00000092529	480.313	0.166967	0.0514193	3.24717	0.00116558	0.207171	ENSG00000092529	CAPN3	42359498	42412949	15	825	CAPN3	protein_coding
ENSG00000242299	145.708	-0.212955	0.0655758	-3.24746	0.00116441	0.207171	ENSG00000242299		101576489	101576947	3	NA		processed_pseudogene
ENSG00000214548	105.081	0.930947	0.288416	3.2278	0.00124748	0.220048	ENSG00000214548	MEG3	100779410	100861031	14	55384	MEG3	lncRNA
ENSG00000122545	5005.99	-0.0906203	0.0282376	-3.20921	0.00133102	0.220204	ENSG00000122545	SEPTIN7	35800932	35907110	7	989	SEPTIN7	protein_coding
ENSG00000136274	8.41572	0.975744	0.303057	3.21968	0.00128335	0.220204	ENSG00000136274	NACAD	45080437	45088969	7	23148	NACAD	protein_coding
ENSG00000160408	1348.17	-0.17693	0.0551546	-3.20789	0.00133713	0.220204	ENSG00000160408	ST6GALNAC6	127885321	127905408	9	30815	ST6GALNAC6	protein_coding
ENSG00000197540	776.639	-0.271014	0.0845394	-3.20577	0.00134701	0.220204	ENSG00000197540	GZMM	544034	549924	19	3004	GZMM	protein_coding
ENSG00000214389	183.519	-0.190849	0.0595544	-3.20462	0.00135239	0.220204	ENSG00000214389	RPS3AP26	98385801	98386584	7	NA	RPS3AP26	processed_pseudogene
ENSG00000230084	291.152	0.26306	0.0818438	3.21417	0.00130821	0.220204	ENSG00000230084	ZBTB47-AS1	42601961	42654388	3	NA	ZBTB47-AS1	lncRNA
ENSG00000237419	3.48807	-1.52895	0.475097	-3.21819	0.00129001	0.220204	ENSG00000237419		138199933	138203325	9	NA		lncRNA
ENSG00000259917	10.1605	-0.434769	0.134886	-3.22323	0.00126754	0.220204	ENSG00000259917	HNRNPLP2	34489002	34490571	15	NA	HNRNPLP2	unprocessed_pseudogene
ENSG00000271938	2.09384	-0.973547	0.303701	-3.20561	0.00134779	0.220204	ENSG00000271938		42139461	42139752	8	NA		lncRNA
ENSG00000278811	72.5729	0.28277	0.0877306	3.22316	0.00126783	0.220204	ENSG00000278811	LINC00624	147258885	147517875	1	100289211	LINC00624	lncRNA
ENSG00000285797	3.17789	-0.980373	0.304939	-3.21498	0.00130452	0.220204	ENSG00000285797		156350579	156390246	6	NA		lncRNA
ENSG00000188596	9.07115	0.877201	0.273999	3.20148	0.00136724	0.221075	ENSG00000188596	CFAP54	96489571	96875555	12	144535	CFAP54	protein_coding
ENSG00000162779	2.06356	-1.87633	0.587218	-3.19528	0.00139696	0.224323	ENSG00000162779	AXDND1	179365720	179554735	1	126859	AXDND1	protein_coding
ENSG00000164039	416.667	-0.186899	0.0585308	-3.19317	0.00140718	0.224417	ENSG00000164039	BDH2	103077592	103099870	4	56898	BDH2	protein_coding
ENSG00000079739	533.481	-0.135724	0.0427848	-3.17225	0.00151264	0.229458	ENSG00000079739	PGM1	63593411	63660245	1	5236	PGM1	protein_coding
ENSG00000088305	28.2135	0.269193	0.0849645	3.1683	0.00153331	0.229458	ENSG00000088305	DNMT3B	32762385	32809359	20	1789	DNMT3B	protein_coding
ENSG00000115758	1581.65	-0.228505	0.0719939	-3.17394	0.00150382	0.229458	ENSG00000115758	ODC1	10439968	10448327	2	4953	ODC1	protein_coding
ENSG00000133742	22.5287	1.27707	0.401212	3.18304	0.00145739	0.229458	ENSG00000133742	CA1	85327608	85379014	8	759	CA1	protein_coding
ENSG00000136630	112.328	0.468405	0.147785	3.16951	0.00152694	0.229458	ENSG00000136630	HLX	220879431	220885059	1	3142	HLX	protein_coding
ENSG00000137876	1625.78	-0.0960846	0.0302365	-3.17777	0.00148412	0.229458	ENSG00000137876	RSL24D1	55180806	55197049	15	51187	RSL24D1	protein_coding
ENSG00000160117	98.6892	0.293851	0.0926107	3.17297	0.00150889	0.229458	ENSG00000160117	ANKLE1	17281645	17287646	19	126549	ANKLE1	protein_coding
ENSG00000183542	255.124	-0.472978	0.14932	-3.16754	0.00153734	0.229458	ENSG00000183542	KLRC4	10407384	10409757	12	8302	KLRC4	protein_coding
ENSG00000186301	51.9882	0.353185	0.111247	3.17479	0.00149946	0.229458	ENSG00000186301	MST1P2	16645622	16650289	1	NA	MST1P2	unprocessed_pseudogene
ENSG00000234975	29.5407	-0.344672	0.108478	-3.17735	0.0014863	0.229458	ENSG00000234975	FTH1P2	228687415	228687826	1	NA	FTH1P2	processed_pseudogene
ENSG00000081721	404.481	-0.12124	0.0383399	-3.16224	0.00156561	0.231646	ENSG00000081721	DUSP12	161749758	161757238	1	11266	DUSP12	protein_coding
ENSG00000167525	171.122	0.201921	0.0638773	3.16107	0.0015719	0.231646	ENSG00000167525	PROCA1	28703197	28711888	17	147011	PROCA1	protein_coding
ENSG00000254750	15.5345	0.501252	0.158697	3.15855	0.00158557	0.232192	ENSG00000254750	CASP1P2	105063345	105071541	11	NA	CASP1P2	unprocessed_pseudogene
ENSG00000115904	2769.36	0.133553	0.0423348	3.15469	0.00160668	0.232743	ENSG00000115904	SOS1	38962206	39124345	2	6654	SOS1	protein_coding
ENSG00000150867	4582.8	-0.136815	0.0434002	-3.1524	0.00161933	0.232743	ENSG00000150867	PIP4K2A	22534854	22714578	10	5305	PIP4K2A	protein_coding
ENSG00000243199	105.978	-0.174549	0.0553471	-3.15372	0.00161201	0.232743	ENSG00000243199	RPL6P10	65573459	65574328	4	NA	RPL6P10	processed_pseudogene
ENSG00000188649	29.1929	0.430705	0.13709	3.14177	0.00167928	0.234318	ENSG00000188649	CC2D2B	95907603	96033745	10	387707	CC2D2B	protein_coding
ENSG00000189067	4558.2	-0.180677	0.0575122	-3.14154	0.0016806	0.234318	ENSG00000189067	LITAF	11547722	11636381	16	9516	LITAF	protein_coding
ENSG00000255641	223	-0.571058	0.18149	-3.1465	0.0016524	0.234318	ENSG00000255641		10412312	10436001	12	NA		protein_coding
ENSG00000269845	18.2044	0.46067	0.14651	3.14429	0.00166492	0.234318	ENSG00000269845	CCNYL6	21750747	21753438	19	641367	CCNYL6	transcribed_processed_pseudogene
ENSG00000287562	100.682	0.219133	0.0696966	3.1441	0.00166601	0.234318	ENSG00000287562		44090787	44095585	6	NA		lncRNA
ENSG00000073584	2822.19	-0.102456	0.0326818	-3.13496	0.00171877	0.234428	ENSG00000073584	SMARCE1	40624962	40648654	17	6605	SMARCE1	protein_coding
ENSG00000120659	7.58551	-0.587543	0.187752	-3.12936	0.00175187	0.234428	ENSG00000120659	TNFSF11	42562736	42608013	13	8600	TNFSF11	protein_coding
ENSG00000136866	66.467	-0.325815	0.103991	-3.13312	0.00172961	0.234428	ENSG00000136866	ZFP37	113038377	113056759	9	7539	ZFP37	protein_coding
ENSG00000162851	224.391	-0.125914	0.0401622	-3.13515	0.00171768	0.234428	ENSG00000162851	TFB2M	246540561	246566261	1	64216	TFB2M	protein_coding
ENSG00000166888	11040.9	0.0975885	0.0311761	3.13023	0.00174667	0.234428	ENSG00000166888	STAT6	57095408	57132139	12	6778	STAT6	protein_coding
ENSG00000171786	11.5053	0.405132	0.129334	3.13245	0.00173356	0.234428	ENSG00000171786	NHLH1	160367071	160372846	1	4807	NHLH1	protein_coding
ENSG00000237094	891.584	0.309199	0.0985911	3.13618	0.00171166	0.234428	ENSG00000237094		485026	485208	1	NA		transcribed_unprocessed_pseudogene
ENSG00000122126	359.848	0.160673	0.0514462	3.12313	0.00178937	0.234777	ENSG00000122126	OCRL	129539849	129592561	X	4952	OCRL	protein_coding
ENSG00000130770	860.567	-0.0868875	0.0278286	-3.12224	0.00179481	0.234777	ENSG00000130770	ATP5IF1	28236109	28246906	1	93974	ATP5IF1	protein_coding
ENSG00000175279	39.2499	-0.278192	0.0890141	-3.12526	0.00177648	0.234777	ENSG00000175279	CENPS	10430433	10442808	1	378708	CENPS	protein_coding
ENSG00000279019	71.7952	0.258275	0.0826196	3.12607	0.0017716	0.234777	ENSG00000279019		57140896	57144586	16	NA		TEC
ENSG00000099622	6335.46	-0.106135	0.0340347	-3.11844	0.00181813	0.235863	ENSG00000099622	CIRBP	1259384	1274880	19	1153	CIRBP	protein_coding
ENSG00000233974	13.0241	-0.884879	0.283835	-3.11759	0.00182337	0.235863	ENSG00000233974		21481327	21484011	5	NA		processed_pseudogene
ENSG00000204592	46771.8	-0.0771608	0.0247933	-3.11217	0.0018572	0.238861	ENSG00000204592	HLA-E	30489509	30494194	6	3133	HLA-E	protein_coding
ENSG00000251288	15.4992	0.581864	0.187058	3.1106	0.00186706	0.238861	ENSG00000251288		102751401	102752641	4	NA		processed_pseudogene
ENSG00000143727	1477.29	-0.068983	0.0222043	-3.10674	0.00189163	0.239649	ENSG00000143727	ACP1	264140	278283	2	52	ACP1	protein_coding
ENSG00000188846	14690	-0.107017	0.0344505	-3.1064	0.00189381	0.239649	ENSG00000188846	RPL14	40457292	40468587	3	9045	RPL14	protein_coding
ENSG00000116857	296.586	-0.115109	0.0370883	-3.10364	0.00191157	0.240589	ENSG00000116857	TMEM9	201134772	201171574	1	252839	TMEM9	protein_coding
ENSG00000179981	1303.15	-0.130179	0.0420417	-3.09643	0.00195867	0.241317	ENSG00000179981	TSHZ1	75210755	75289950	18	10194	TSHZ1	protein_coding
ENSG00000183153	5.0611	-0.738134	0.238201	-3.09879	0.00194316	0.241317	ENSG00000183153	GJD3	40360652	40364737	17	125111	GJD3	protein_coding
ENSG00000261754	54.2937	-0.309613	0.0998827	-3.09977	0.00193672	0.241317	ENSG00000261754		34811589	34814345	19	NA		lncRNA
ENSG00000277969	65.1139	-0.181863	0.0587335	-3.09641	0.00195881	0.241317	ENSG00000277969		38702449	38704747	17	NA		lncRNA
ENSG00000160075	2010.4	-0.0604222	0.0195343	-3.09313	0.00198058	0.242715	ENSG00000160075	SSU72	1541673	1574863	1	29101	SSU72	protein_coding
ENSG00000148488	119.693	-0.403459	0.130505	-3.09152	0.00199132	0.242754	ENSG00000148488	ST8SIA6	17315421	17454595	10	338596	ST8SIA6	protein_coding
ENSG00000080189	1569.1	0.0933905	0.0302374	3.08858	0.00201116	0.24323	ENSG00000080189	SLC35C2	46345980	46364458	20	51006	SLC35C2	protein_coding
ENSG00000286733	6.68184	0.601218	0.194705	3.08785	0.00201612	0.24323	ENSG00000286733		101602786	101614531	15	101927505	LINC02348	lncRNA
ENSG00000168679	31.0603	0.299913	0.0971898	3.08585	0.00202971	0.243607	ENSG00000168679	SLC16A4	110362851	110391082	1	9122	SLC16A4	protein_coding
ENSG00000179889	2055.59	0.184721	0.0599042	3.08361	0.00204507	0.244192	ENSG00000179889	PDXDC1	14974591	15139339	16	23042	PDXDC1	protein_coding
ENSG00000124733	522.622	-0.0740824	0.0241136	-3.07223	0.00212466	0.248217	ENSG00000124733	MEA1	43011143	43016868	6	4201	MEA1	protein_coding
ENSG00000198081	940.32	-0.105068	0.034183	-3.07371	0.00211418	0.248217	ENSG00000198081	ZBTB14	5289019	5297053	18	7541	ZBTB14	protein_coding
ENSG00000228492	330.894	0.181307	0.0590287	3.07151	0.00212977	0.248217	ENSG00000228492	RAB11FIP1P1	74202834	74204595	X	NA	RAB11FIP1P1	processed_pseudogene
ENSG00000235605	3.05455	-0.785865	0.255477	-3.07607	0.00209748	0.248217	ENSG00000235605		234356704	234357141	1	NA		processed_pseudogene
ENSG00000285103	191.774	0.309066	0.100634	3.07119	0.00213208	0.248217	ENSG00000285103		27529085	27543902	9	NA		lncRNA
ENSG00000213326	22.7486	-0.294861	0.0960909	-3.06856	0.00215094	0.249167	ENSG00000213326	RPS7P11	46721582	46722167	17	NA	RPS7P11	processed_pseudogene
ENSG00000184281	484.202	-0.131281	0.0428401	-3.06444	0.00218077	0.250134	ENSG00000184281	TSSC4	2400488	2403878	11	10078	TSSC4	protein_coding
ENSG00000258727	1004.11	0.109025	0.0355683	3.06521	0.00217514	0.250134	ENSG00000258727	AP1G2-AS1	23561097	23568073	14	102724814	AP1G2-AS1	lncRNA
ENSG00000005448	239.255	-0.153258	0.0504185	-3.03972	0.00236801	0.254086	ENSG00000005448	WDR54	74421678	74425755	2	84058	WDR54	protein_coding
ENSG00000007923	1031.29	0.0799955	0.0263066	3.04089	0.0023588	0.254086	ENSG00000007923	DNAJC11	6634168	6701924	1	55735	DNAJC11	protein_coding
ENSG00000063180	148.039	-0.229064	0.075292	-3.04235	0.00234742	0.254086	ENSG00000063180	CA11	48637946	48646187	19	770	CA11	protein_coding
ENSG00000102078	174.122	-0.109653	0.0359378	-3.05119	0.00227938	0.254086	ENSG00000102078	SLC25A14	130339888	130373361	X	9016	SLC25A14	protein_coding
ENSG00000117308	140.531	-0.146761	0.0481738	-3.04649	0.00231531	0.254086	ENSG00000117308	GALE	23795599	23800781	1	2582	GALE	protein_coding
ENSG00000119616	822.687	-0.0823402	0.0270054	-3.04903	0.00229583	0.254086	ENSG00000119616	FCF1	74713144	74738620	14	51077	FCF1	protein_coding
ENSG00000147316	702.238	-0.128691	0.0422776	-3.04396	0.00233488	0.254086	ENSG00000147316	MCPH1	6406592	6648508	8	79648	MCPH1	protein_coding
ENSG00000153253	169.988	0.491231	0.161049	3.0502	0.00228685	0.254086	ENSG00000153253	SCN3A	165087526	165204050	2	6328	SCN3A	protein_coding
ENSG00000175691	106.461	-0.163949	0.0538016	-3.04729	0.00230918	0.254086	ENSG00000175691	ZNF77	2933218	2944971	19	58492	ZNF77	protein_coding
ENSG00000176108	423.909	-0.121569	0.0399407	-3.04375	0.00233653	0.254086	ENSG00000176108	CHMP6	80991598	81009517	17	79643	CHMP6	protein_coding
ENSG00000181847	939.859	-0.29386	0.0961891	-3.05503	0.00225039	0.254086	ENSG00000181847	TIGIT	114276913	114310288	3	201633	TIGIT	protein_coding
ENSG00000198938	113917	-0.135779	0.0446228	-3.04282	0.00234374	0.254086	ENSG00000198938	MT-CO3	9207	9990	MT	4514	MT-CO3	protein_coding
ENSG00000230724	1145.06	0.279132	0.091272	3.05825	0.00222635	0.254086	ENSG00000230724	LINC01001	127204	139612	11	NA	LINC01001	lncRNA
ENSG00000270426	5.42923	0.53013	0.173936	3.04785	0.00230487	0.254086	ENSG00000270426		184471924	184472609	4	NA		lncRNA
ENSG00000255031	177.519	0.219558	0.0722962	3.03692	0.00239007	0.254111	ENSG00000255031		68050740	68053762	11	NA		lncRNA
ENSG00000258695	6.65153	0.512489	0.168709	3.0377	0.00238391	0.254111	ENSG00000258695		73522878	73530610	14	NA		lncRNA
ENSG00000066427	839.098	0.14014	0.0462515	3.02996	0.00244584	0.254358	ENSG00000066427	ATXN3	92044496	92106621	14	4287	ATXN3	protein_coding
ENSG00000069702	1594.42	-0.433496	0.143077	-3.02982	0.00244701	0.254358	ENSG00000069702	TGFBR3	91680343	91906335	1	7049	TGFBR3	protein_coding
ENSG00000121060	2843.63	0.150514	0.0496691	3.03033	0.00244287	0.254358	ENSG00000121060	TRIM25	56836387	56914080	17	7706	TRIM25	protein_coding
ENSG00000196668	73.1117	0.344259	0.113505	3.03298	0.00242149	0.254358	ENSG00000196668	LINC00173	116533422	116536518	12	100287569	LINC00173	lncRNA
ENSG00000213533	906.84	0.157475	0.0519322	3.03233	0.00242675	0.254358	ENSG00000213533	STIMATE	52836219	52897548	3	375346	STIMATE	protein_coding
ENSG00000178464	274.479	-0.146339	0.0483966	-3.02375	0.00249661	0.256084	ENSG00000178464	RPL10P16	12643275	12643919	19	NA	RPL10P16	processed_pseudogene
ENSG00000273151	337.573	0.154124	0.0509408	3.02556	0.00248174	0.256084	ENSG00000273151		879790	886547	7	NA		lncRNA
ENSG00000282508	1180.02	0.365579	0.120884	3.02421	0.00249285	0.256084	ENSG00000282508	LINC01002	198264	246544	19	NA	LINC01002	lncRNA
ENSG00000077157	1101.78	0.177366	0.0590078	3.0058	0.0026488	0.261056	ENSG00000077157	PPP1R12B	202348699	202592706	1	4660	PPP1R12B	protein_coding
ENSG00000092758	41.6548	-0.665084	0.221095	-3.00814	0.00262852	0.261056	ENSG00000092758	COL9A3	62816244	62841159	20	1299	COL9A3	protein_coding
ENSG00000104679	419.228	-0.0844451	0.0281701	-2.99768	0.00272041	0.261056	ENSG00000104679	R3HCC1	23270120	23296279	8	203069	R3HCC1	protein_coding
ENSG00000112893	2819.91	-0.0985304	0.032853	-2.99913	0.00270755	0.261056	ENSG00000112893	MAN2A1	109689927	109869625	5	4124	MAN2A1	protein_coding
ENSG00000124275	965.544	-0.116762	0.0387385	-3.01412	0.00257725	0.261056	ENSG00000124275	MTRR	7851186	7906025	5	4552	MTRR	protein_coding
ENSG00000138641	1707.72	0.117927	0.0392499	3.00451	0.00266013	0.261056	ENSG00000138641	HERC3	88592434	88708541	4	8916	HERC3	protein_coding
ENSG00000143919	87.659	-0.159691	0.0532844	-2.99696	0.0027269	0.261056	ENSG00000143919	CAMKMT	44361947	44772592	2	79823	CAMKMT	protein_coding
ENSG00000158286	81.1593	0.405145	0.135342	2.99348	0.00275811	0.261056	ENSG00000158286	RNF207	6205475	6221299	1	388591	RNF207	protein_coding
ENSG00000159588	63.0499	0.204536	0.0678573	3.01421	0.00257651	0.261056	ENSG00000159588	CCDC17	45620044	45624057	1	149483	CCDC17	protein_coding
ENSG00000163875	1165.66	-0.0862824	0.0287752	-2.9985	0.00271315	0.261056	ENSG00000163875	MEAF6	37489993	37514766	1	64769	MEAF6	protein_coding
ENSG00000177359	38.8433	1.00864	0.335774	3.00392	0.00266529	0.261056	ENSG00000177359		31112236	31201235	12	NA		transcribed_unprocessed_pseudogene
ENSG00000198121	104.418	0.535855	0.178382	3.00398	0.00266475	0.261056	ENSG00000198121	LPAR1	110873263	111038470	9	1902	LPAR1	protein_coding
ENSG00000230590	2407.82	0.13249	0.0442491	2.99418	0.00275187	0.261056	ENSG00000230590	FTX	73940435	74293574	X	100302692	FTX	lncRNA
ENSG00000231419	15.9415	-1.20632	0.402437	-2.99753	0.00272175	0.261056	ENSG00000231419	LINC00689	159006522	159030195	7	154822	LINC00689	lncRNA
ENSG00000232187	22.9592	-0.340495	0.113728	-2.99394	0.00275403	0.261056	ENSG00000232187	FTH1P7	22696023	22696574	13	NA	FTH1P7	processed_pseudogene
ENSG00000240563	37.9485	-0.731106	0.243148	-3.00684	0.00263982	0.261056	ENSG00000240563	L1TD1	62194849	62212328	1	54596	L1TD1	protein_coding
ENSG00000248971	46.2715	0.304045	0.100943	3.01204	0.00259501	0.261056	ENSG00000248971	KRT8P46	102728746	102730171	4	NA	KRT8P46	processed_pseudogene
ENSG00000258461	513.302	0.165741	0.0552442	3.00014	0.00269852	0.261056	ENSG00000258461		42348103	42412317	15	NA		protein_coding
ENSG00000261087	127.737	0.332396	0.110712	3.00234	0.00267915	0.261056	ENSG00000261087	ZNNT1	101166805	101169629	8	NA	ZNNT1	lncRNA
ENSG00000286190	621.94	0.165927	0.0554815	2.99068	0.00278358	0.262401	ENSG00000286190		5499427	5501006	17	728392		protein_coding
ENSG00000115520	419.768	-0.123418	0.0413199	-2.98688	0.0028184	0.263549	ENSG00000115520	COQ10B	197453493	197475310	2	80219	COQ10B	protein_coding
ENSG00000182013	13.3055	-3.04839	1.0205	-2.98716	0.00281578	0.263549	ENSG00000182013	PNMA8A	46466491	46471563	19	55228	PNMA8A	protein_coding
ENSG00000115942	857.514	0.145595	0.0487998	2.98351	0.00284959	0.2654	ENSG00000115942	ORC2	200908977	200963680	2	4999	ORC2	protein_coding
ENSG00000110651	2105.74	-0.146496	0.0491782	-2.97888	0.00289308	0.265651	ENSG00000110651	CD81	2376177	2397802	11	975	CD81	protein_coding
ENSG00000132967	428.968	-0.361631	0.121402	-2.97878	0.00289399	0.265651	ENSG00000132967	HMGB1P5	22381720	22382929	3	NA	HMGB1P5	transcribed_processed_pseudogene
ENSG00000166710	107538	-0.0926575	0.0311102	-2.97836	0.00289793	0.265651	ENSG00000166710	B2M	44711358	44718851	15	567	B2M	protein_coding
ENSG00000227388	72.6803	0.298819	0.100219	2.98167	0.00286678	0.265651	ENSG00000227388		35772163	35790432	9	NA		lncRNA
ENSG00000166736	15.4074	-0.594034	0.19986	-2.97225	0.00295629	0.268888	ENSG00000166736	HTR3A	113975075	113990313	11	3359	HTR3A	protein_coding
ENSG00000260879	20.1321	-0.488453	0.164338	-2.97224	0.00295634	0.268888	ENSG00000260879		108199926	108201491	1	NA		lncRNA
ENSG00000062650	2916.87	-0.064428	0.0216903	-2.97036	0.00297452	0.26928	ENSG00000062650	WAPL	86435256	86521792	10	23063	WAPL	protein_coding
ENSG00000242609	2.21503	0.790624	0.266257	2.9694	0.00298377	0.26928	ENSG00000242609	CCDC137P	72086888	72087725	3	NA	CCDC137P	processed_pseudogene
ENSG00000117228	1504.84	0.29285	0.0988013	2.96403	0.00303642	0.270144	ENSG00000117228	GBP1	89051882	89065360	1	2633	GBP1	protein_coding
ENSG00000121774	3049.86	-0.0479415	0.0161615	-2.9664	0.00301311	0.270144	ENSG00000121774	KHDRBS1	32013868	32060850	1	10657	KHDRBS1	protein_coding
ENSG00000188112	3.09841	-0.741207	0.250064	-2.96406	0.00303606	0.270144	ENSG00000188112	C6orf132	42092233	42142620	6	647024	C6orf132	protein_coding
ENSG00000250575	369.003	0.341645	0.115277	2.96369	0.00303976	0.270144	ENSG00000250575		491225	493241	1	NA		unprocessed_pseudogene
ENSG00000006704	7.37685	0.684894	0.231466	2.95894	0.00308701	0.272265	ENSG00000006704	GTF2IRD1	74453790	74602605	7	9569	GTF2IRD1	protein_coding
ENSG00000160445	1157.27	-0.0937031	0.0316606	-2.95961	0.00308027	0.272265	ENSG00000160445	ZER1	128729786	128772414	9	10444	ZER1	protein_coding
ENSG00000019485	437.622	-0.17314	0.058654	-2.95189	0.00315835	0.273981	ENSG00000019485	PRDM11	45095806	45235110	11	56981	PRDM11	protein_coding
ENSG00000020426	122.8	-0.156116	0.0529197	-2.95005	0.00317723	0.273981	ENSG00000020426	MNAT1	60734742	60969965	14	4331	MNAT1	protein_coding
ENSG00000088888	4164.99	0.0824097	0.0279617	2.94724	0.00320629	0.273981	ENSG00000088888	MAVS	3846799	3876123	20	57506	MAVS	protein_coding
ENSG00000102978	1013.19	-0.0747042	0.0253393	-2.94815	0.00319682	0.273981	ENSG00000102978	POLR2C	57462660	57472009	16	5432	POLR2C	protein_coding
ENSG00000138686	234.051	0.205301	0.0696869	2.94605	0.00321857	0.273981	ENSG00000138686	BBS7	121824329	121870487	4	55212	BBS7	protein_coding
ENSG00000162639	483.899	-0.126794	0.0429215	-2.95409	0.00313595	0.273981	ENSG00000162639	HENMT1	108648290	108661526	1	113802	HENMT1	protein_coding
ENSG00000170624	18.5677	-1.0031	0.34009	-2.94952	0.00318269	0.273981	ENSG00000170624	SGCD	155870344	156767788	5	6444	SGCD	protein_coding
ENSG00000182162	5627.14	-0.149388	0.050719	-2.94539	0.00322543	0.273981	ENSG00000182162	P2RY8	1462581	1537185	X	286530	P2RY8	protein_coding
ENSG00000264608	16.9745	0.295308	0.100295	2.94439	0.00323591	0.273981	NA	NA	NA	NA	NA	NA	NA	NA
ENSG00000271533	441.078	0.205509	0.0695784	2.95363	0.00314057	0.273981	ENSG00000271533		74209976	74213660	X	NA		lncRNA
ENSG00000279759	268.747	0.177375	0.0600973	2.95147	0.00316269	0.273981	ENSG00000279759		40355842	40360606	19	NA		TEC
ENSG00000234268	5.47715	-0.530205	0.180151	-2.94312	0.00324921	0.274111	ENSG00000234268		117035797	117036051	11	NA		processed_pseudogene
ENSG00000186532	658.66	0.104391	0.0355252	2.9385	0.00329802	0.27663	ENSG00000186532	SMYD4	1779485	1830634	17	114826	SMYD4	protein_coding
ENSG00000232354	69.2178	0.28289	0.0962851	2.93805	0.00330284	0.27663	ENSG00000232354	VIPR1-AS1	42506465	42533258	3	NA	VIPR1-AS1	lncRNA
ENSG00000215914	22.9337	-0.659442	0.224834	-2.93302	0.00335681	0.280143	ENSG00000215914	MMP23A	1699942	1701782	1	NA	MMP23A	unprocessed_pseudogene
ENSG00000010810	6773.12	-0.11723	0.040034	-2.92825	0.00340877	0.280506	ENSG00000010810	FYN	111660332	111873452	6	2534	FYN	protein_coding
ENSG00000224631	380.815	-0.154231	0.052671	-2.9282	0.00340935	0.280506	ENSG00000224631	RPS27AP16	61055399	61055964	16	NA	RPS27AP16	transcribed_processed_pseudogene
ENSG00000260672	4.69918	0.512724	0.175065	2.92876	0.0034032	0.280506	ENSG00000260672		72615810	72618250	15	NA		lncRNA
ENSG00000271452	9.05632	0.360545	0.123102	2.92883	0.00340237	0.280506	ENSG00000271452		75669989	75670454	2	NA		lncRNA
ENSG00000279806	2.26429	-0.842505	0.287899	-2.92639	0.0034292	0.281146	ENSG00000279806		40473554	40475289	17	NA		TEC
ENSG00000239763	25.6844	0.241129	0.0824385	2.92495	0.00344508	0.281457	ENSG00000239763		74312609	74313390	16	NA		processed_pseudogene
ENSG00000179532	2057.3	0.165461	0.0566041	2.92313	0.00346529	0.281749	ENSG00000179532	DNHD1	6497260	6593758	11	144132	DNHD1	protein_coding
ENSG00000240403	128.841	-0.630623	0.215786	-2.92245	0.00347285	0.281749	ENSG00000240403	KIR3DL2	54850443	54867207	19	3812	KIR3DL2	protein_coding
ENSG00000154822	3009.87	-0.102748	0.0351843	-2.92028	0.00349722	0.28274	ENSG00000154822	PLCL2	16802651	17090604	3	23228	PLCL2	protein_coding
ENSG00000167978	44527.6	0.105571	0.0361721	2.91857	0.00351636	0.283304	ENSG00000167978	SRRM2	2752626	2772538	16	23524	SRRM2	protein_coding
ENSG00000273183	29.7619	0.222745	0.0763683	2.91672	0.00353738	0.284015	ENSG00000273183		154956429	154957107	7	NA		lncRNA
ENSG00000268996	39.2983	-0.279128	0.0957358	-2.9156	0.00355002	0.28405	ENSG00000268996	MAN1B1-DT	137084946	137086817	9	100289341	MAN1B1-DT	lncRNA
ENSG00000198837	5812.76	0.102392	0.035147	2.91325	0.00357685	0.284553	ENSG00000198837	DENND4B	153929501	153946718	1	9909	DENND4B	protein_coding
ENSG00000214917	2.13736	0.744378	0.255544	2.91291	0.00358075	0.284553	ENSG00000214917		32075885	32076272	18	NA		processed_pseudogene
ENSG00000172794	2334.08	-0.120207	0.0412938	-2.91103	0.00360243	0.285303	ENSG00000172794	RAB37	74670578	74747335	17	326624	RAB37	protein_coding
ENSG00000073756	152.729	0.811458	0.27931	2.90522	0.00366991	0.286531	ENSG00000073756	PTGS2	186671791	186680922	1	5743	PTGS2	protein_coding
ENSG00000142920	153.368	0.267177	0.0920272	2.90323	0.0036933	0.286531	ENSG00000142920	AZIN2	33081104	33123492	1	113451	AZIN2	protein_coding
ENSG00000155729	659.424	-0.0669645	0.023081	-2.90128	0.00371639	0.286531	ENSG00000155729	KCTD18	200488958	200519784	2	130535	KCTD18	protein_coding
ENSG00000160233	49.3546	0.240001	0.0826889	2.90246	0.00370245	0.286531	ENSG00000160233	LRRC3	44455510	44462196	21	81543	LRRC3	protein_coding
ENSG00000178952	2159.13	-0.093203	0.032099	-2.90361	0.00368884	0.286531	ENSG00000178952	TUFM	28842411	28846348	16	7284	TUFM	protein_coding
ENSG00000228253	12958	-0.134504	0.0463473	-2.90209	0.00370686	0.286531	ENSG00000228253	MT-ATP8	8366	8572	MT	4509	MT-ATP8	protein_coding
ENSG00000272630	25.7766	0.296597	0.102196	2.90223	0.00370518	0.286531	ENSG00000272630		73098044	73101297	10	NA		lncRNA
ENSG00000283445	7.04658	1.28344	0.4423	2.90174	0.00371096	0.286531	ENSG00000283445		58715609	58771295	1	NA		lncRNA
ENSG00000140284	28.8665	-0.39176	0.135105	-2.89967	0.00373561	0.287062	ENSG00000140284	SLC27A2	50182196	50236385	15	11001	SLC27A2	protein_coding
ENSG00000114812	1151.86	0.224253	0.0774024	2.89724	0.00376465	0.287397	ENSG00000114812	VIPR1	42489299	42537573	3	7433	VIPR1	protein_coding
ENSG00000162032	1513.05	-0.077772	0.0268433	-2.89725	0.00376445	0.287397	ENSG00000162032	SPSB3	1776712	1793700	16	90864	SPSB3	protein_coding
ENSG00000170581	5191.7	0.154195	0.0533168	2.89206	0.00382727	0.290463	ENSG00000170581	STAT2	56341597	56360203	12	6773	STAT2	protein_coding
ENSG00000250303	75.7506	0.253512	0.0876643	2.89185	0.00382976	0.290463	ENSG00000250303	LINC02762	112270748	112362534	11	283140	LINC02762	lncRNA
ENSG00000065600	287.827	0.149396	0.0518172	2.88314	0.00393732	0.291963	ENSG00000065600	PACC1	212363928	212414901	1	55248	PACC1	protein_coding
ENSG00000100982	1016.98	-0.0810123	0.0280418	-2.88898	0.00386488	0.291963	ENSG00000100982	PCIF1	45934683	45948023	20	63935	PCIF1	protein_coding
ENSG00000107223	2198.58	-0.0643548	0.0223101	-2.88456	0.00391959	0.291963	ENSG00000107223	EDF1	136862119	136866308	9	8721	EDF1	protein_coding
ENSG00000127415	497.184	0.149468	0.0518406	2.88323	0.00393617	0.291963	ENSG00000127415	IDUA	986997	1004564	4	3425	IDUA	protein_coding
ENSG00000177432	70.5237	-0.372335	0.128952	-2.8874	0.0038844	0.291963	ENSG00000177432	NAP1L5	88695913	88697829	4	266812	NAP1L5	protein_coding
ENSG00000249825	96.4614	0.246927	0.0856286	2.8837	0.00393033	0.291963	ENSG00000249825	THBS4-AS1	80052374	80083654	5	101929215	THBS4-AS1	lncRNA
ENSG00000260978	3.07137	1.04724	0.363031	2.88471	0.00391779	0.291963	ENSG00000260978		23565265	23569657	15	NA		lncRNA
ENSG00000122877	68.0005	0.823746	0.285915	2.88109	0.00396303	0.292937	ENSG00000122877	EGR2	62811996	62819167	10	1959	EGR2	protein_coding
ENSG00000115875	4018.97	-0.059054	0.0205255	-2.8771	0.00401346	0.293669	ENSG00000115875	SRSF7	38743599	38751494	2	6432	SRSF7	protein_coding
ENSG00000129566	3901.46	0.10223	0.0355833	2.87298	0.00406617	0.293669	ENSG00000129566	TEP1	20365667	20413501	14	7011	TEP1	protein_coding
ENSG00000152382	388.541	-0.105926	0.0368962	-2.87092	0.00409283	0.293669	ENSG00000152382	TADA1	166856510	166876264	1	117143	TADA1	protein_coding
ENSG00000170430	232.855	-0.166604	0.0580221	-2.87138	0.0040868	0.293669	ENSG00000170430	MGMT	129467190	129770983	10	4255	MGMT	protein_coding
ENSG00000170484	5.47404	-0.820617	0.286063	-2.86866	0.00412217	0.293669	ENSG00000170484	KRT74	52565782	52573843	12	121391	KRT74	protein_coding
ENSG00000173193	6465.47	0.205828	0.0716619	2.87221	0.00407608	0.293669	ENSG00000173193	PARP14	122680839	122730840	3	54625	PARP14	protein_coding
ENSG00000177868	218.732	-0.120761	0.0420599	-2.87117	0.00408954	0.293669	ENSG00000177868	SVBP	42807052	42817397	1	374969	SVBP	protein_coding
ENSG00000218208	2.05955	-0.806179	0.281	-2.86896	0.00411821	0.293669	ENSG00000218208	RPS27AP11	113581501	113581947	6	NA	RPS27AP11	processed_pseudogene
ENSG00000236104	582.391	-0.0959023	0.0334271	-2.869	0.00411771	0.293669	ENSG00000236104	ZBTB22	33314406	33317942	6	9278	ZBTB22	protein_coding
ENSG00000256312	1.82514	-0.994196	0.346708	-2.86753	0.00413689	0.293669	ENSG00000256312		132190213	132190997	12	NA		lncRNA
ENSG00000272031	41.3374	0.242234	0.0841356	2.87909	0.00398821	0.293669	ENSG00000272031	ANKRD34A	145959441	145964575	1	284615	ANKRD34A	protein_coding
ENSG00000272449	95.2857	-0.174341	0.0607828	-2.86827	0.00412727	0.293669	ENSG00000272449		2530064	2547471	1	NA		lncRNA
ENSG00000284946	189.864	0.188318	0.0654767	2.87611	0.00402614	0.293669	ENSG00000284946		90966190	91022566	15	NA		protein_coding
ENSG00000122042	1560.43	-0.107752	0.0375965	-2.86602	0.00415665	0.294174	ENSG00000122042	UBL3	29764371	29850617	13	5412	UBL3	protein_coding
ENSG00000072506	580.838	-0.107649	0.0376613	-2.85834	0.00425865	0.295613	ENSG00000072506	HSD17B10	53431258	53434370	X	3028	HSD17B10	protein_coding
ENSG00000082458	279.742	-0.240314	0.0840708	-2.85847	0.00425695	0.295613	ENSG00000082458	DLG3	70444835	70505490	X	1741	DLG3	protein_coding
ENSG00000108395	468.181	-0.10976	0.0383598	-2.86134	0.00421852	0.295613	ENSG00000108395	TRIM37	58982638	59106921	17	4591	TRIM37	protein_coding
ENSG00000115685	1049.64	-0.0712728	0.0249535	-2.85623	0.00428708	0.295613	ENSG00000115685	PPP1R7	241149576	241183652	2	5510	PPP1R7	protein_coding
ENSG00000136146	977.896	-0.0722688	0.025268	-2.86009	0.00423522	0.295613	ENSG00000136146	MED4	48053323	48095131	13	29079	MED4	protein_coding
ENSG00000149806	6807.33	-0.0696034	0.0243469	-2.85882	0.00425219	0.295613	ENSG00000149806	FAU	65120630	65122177	11	2197	FAU	protein_coding
ENSG00000213694	286.712	0.52486	0.18378	2.85592	0.00429123	0.295613	ENSG00000213694	S1PR3	88990863	89005155	9	1903	S1PR3	protein_coding
ENSG00000229759	33.2505	0.329252	0.115263	2.85653	0.00428296	0.295613	ENSG00000229759	MRPS18AP1	48256350	48256938	3	NA	MRPS18AP1	processed_pseudogene
ENSG00000279873	56.8313	0.239665	0.0837752	2.86081	0.00422565	0.295613	ENSG00000279873	LINC01126	43227210	43228855	2	100129726	LINC01126	lncRNA
ENSG00000005882	451.328	-0.15251	0.0534366	-2.85405	0.00431662	0.296484	ENSG00000005882	PDK2	50094737	50112152	17	5164	PDK2	protein_coding
ENSG00000101445	2479.87	-0.194675	0.0683	-2.85029	0.00436791	0.296508	ENSG00000101445	PPP1R16B	38805697	38923024	20	26051	PPP1R16B	protein_coding
ENSG00000162434	14394.9	-0.101921	0.0357465	-2.85121	0.00435537	0.296508	ENSG00000162434	JAK1	64833223	65067754	1	3716	JAK1	protein_coding
ENSG00000185420	129.645	-0.145257	0.0509456	-2.85122	0.00435518	0.296508	ENSG00000185420	SMYD3	245749342	246507312	1	64754	SMYD3	protein_coding
ENSG00000230979	20.1404	-0.289141	0.101441	-2.85034	0.00436722	0.296508	ENSG00000230979		47690716	47691246	2	NA		processed_pseudogene
ENSG00000179632	1861.63	-0.0911609	0.032001	-2.84869	0.00438994	0.297138	ENSG00000179632	MAF1	144104461	144107611	8	84232	MAF1	protein_coding
ENSG00000255150	95.7131	-0.202642	0.0712192	-2.84532	0.00443666	0.29943	ENSG00000255150	EID3	104303739	104305205	12	493861	EID3	protein_coding
ENSG00000163611	318.209	0.195221	0.0686933	2.84192	0.0044843	0.30177	ENSG00000163611	SPICE1	113442718	113515187	3	152185	SPICE1	protein_coding
ENSG00000170144	9948.12	-0.0555504	0.0195547	-2.84078	0.0045004	0.301981	ENSG00000170144	HNRNPA3	177212694	177223959	2	220988	HNRNPA3	protein_coding
ENSG00000227615	46.0619	-0.17979	0.0633526	-2.83792	0.00454083	0.303818	ENSG00000227615		74745716	74746114	11	NA		processed_pseudogene
ENSG00000225264	4.46617	0.607023	0.214061	2.83575	0.00457188	0.305019	ENSG00000225264	ZNRF2P2	29598795	29685255	7	NA	ZNRF2P2	transcribed_processed_pseudogene
ENSG00000122592	1.92854	-0.911529	0.321577	-2.83456	0.00458895	0.305253	ENSG00000122592	HOXA7	27153716	27157936	7	3204	HOXA7	protein_coding
ENSG00000141404	187.239	-0.254023	0.089673	-2.83277	0.00461472	0.305253	ENSG00000141404	GNAL	11689264	11885685	18	2774	GNAL	protein_coding
ENSG00000148356	482.733	0.0957504	0.0337995	2.8329	0.00461283	0.305253	ENSG00000148356	LRSAM1	127451489	127503499	9	90678	LRSAM1	protein_coding
ENSG00000139610	15.0842	0.429335	0.151716	2.82986	0.00465683	0.305435	ENSG00000139610	CELA1	51328442	51346679	12	1990	CELA1	protein_coding
ENSG00000165458	3426.96	0.136234	0.0481391	2.83001	0.00465472	0.305435	ENSG00000165458	INPPL1	72223701	72239147	11	3636	INPPL1	protein_coding
ENSG00000180509	62.4536	0.398472	0.140787	2.83031	0.00465028	0.305435	ENSG00000180509	KCNE1	34446688	34512214	21	3753	KCNE1	protein_coding
ENSG00000123700	67.3134	0.551209	0.195152	2.82451	0.00473536	0.306404	ENSG00000123700	KCNJ2	70168673	70180044	17	3759	KCNJ2	protein_coding
ENSG00000159403	38.819	-0.310175	0.109702	-2.82743	0.00469231	0.306404	ENSG00000159403	C1R	7080214	7092540	12	715	C1R	protein_coding
ENSG00000174917	296.45	-0.0897654	0.0317841	-2.82423	0.00473949	0.306404	ENSG00000174917	MICOS13	5678421	5680516	19	125988	MICOS13	protein_coding
ENSG00000204613	9.24307	0.655844	0.232106	2.82563	0.00471883	0.306404	ENSG00000204613	TRIM10	30151943	30161211	6	10107	TRIM10	protein_coding
ENSG00000215421	656.226	-0.110295	0.039076	-2.82259	0.00476371	0.306404	ENSG00000215421	ZNF407	74597870	75065671	18	55628	ZNF407	protein_coding
ENSG00000227733	2.62437	0.995619	0.352625	2.82345	0.00475098	0.306404	ENSG00000227733		148159213	148255012	1	NA		lncRNA
ENSG00000250584	2.29346	-0.904836	0.320436	-2.82377	0.0047463	0.306404	ENSG00000250584	LINC01511	1353896	1380107	5	100506791	LINC01511	lncRNA
ENSG00000128463	735.018	-0.0715905	0.0254271	-2.81552	0.00486985	0.312363	ENSG00000128463	EMC4	34225013	34230156	15	51234	EMC4	protein_coding
ENSG00000163354	19.4267	0.383773	0.136434	2.81288	0.00491003	0.312363	ENSG00000163354	DCST2	155018520	155033781	1	127579	DCST2	protein_coding
ENSG00000165916	857.998	-0.0838744	0.0298145	-2.81321	0.00490503	0.312363	ENSG00000165916	PSMC3	47418769	47426473	11	5702	PSMC3	protein_coding
ENSG00000222009	51.9128	0.257161	0.0914185	2.81301	0.00490798	0.312363	ENSG00000222009	BTBD19	44808523	44815585	1	149478	BTBD19	protein_coding
ENSG00000168890	259.593	0.100358	0.0357146	2.81	0.0049542	0.314315	ENSG00000168890	TMEM150A	85598547	85603196	2	129303	TMEM150A	protein_coding
ENSG00000105258	176.963	-0.109122	0.0388705	-2.80733	0.00499538	0.316066	ENSG00000105258	POLR2I	36113709	36115213	19	5438	POLR2I	protein_coding
ENSG00000145649	1851.46	-0.297471	0.106003	-2.80626	0.00501209	0.316264	ENSG00000145649	GZMA	55102646	55110252	5	3001	GZMA	protein_coding
ENSG00000254612	12.027	-0.383846	0.136844	-2.80499	0.00503176	0.316647	ENSG00000254612	DNAJB6P1	127940913	127941654	11	NA	DNAJB6P1	processed_pseudogene
ENSG00000065970	1312.3	0.0574225	0.020612	2.78587	0.0053384	0.320325	ENSG00000065970	FOXJ2	8032716	8055517	12	55810	FOXJ2	protein_coding
ENSG00000071243	586.509	-0.0843175	0.0303304	-2.77997	0.00543637	0.320325	ENSG00000071243	ING3	120950763	120977216	7	54556	ING3	protein_coding
ENSG00000078808	2091.43	-0.0980119	0.0351921	-2.78505	0.00535188	0.320325	ENSG00000078808	SDF4	1216931	1232031	1	51150	SDF4	protein_coding
ENSG00000102316	1220.5	-0.080499	0.028998	-2.77602	0.00550291	0.320325	ENSG00000102316	MAGED2	54807599	54816015	X	10916	MAGED2	protein_coding
ENSG00000102317	5762.93	-0.139929	0.0501178	-2.79201	0.00523816	0.320325	ENSG00000102317	RBM3	48574449	48581162	X	5935	RBM3	protein_coding
ENSG00000103353	889.755	0.0785924	0.0280682	2.80005	0.0051095	0.320325	ENSG00000103353	UBFD1	23557721	23574389	16	56061	UBFD1	protein_coding
ENSG00000109272	40.7651	-0.792893	0.283981	-2.79207	0.00523727	0.320325	ENSG00000109272	PF4V1	73853296	73854483	4	5197	PF4V1	protein_coding
ENSG00000117425	38.7526	0.216606	0.0780175	2.77638	0.00549682	0.320325	ENSG00000117425	PTCH2	44819844	44843253	1	8643	PTCH2	protein_coding
ENSG00000125356	824.188	-0.0910249	0.0325883	-2.79318	0.0052193	0.320325	ENSG00000125356	NDUFA1	119871832	119876662	X	4694	NDUFA1	protein_coding
ENSG00000128594	73.1421	0.436374	0.156954	2.78026	0.00543152	0.320325	ENSG00000128594	LRRC4	128027071	128032107	7	64101	LRRC4	protein_coding
ENSG00000132432	371.111	-0.123274	0.0441214	-2.79397	0.00520655	0.320325	ENSG00000132432	SEC61G	54752250	54759974	7	23480	SEC61G	protein_coding
ENSG00000133641	300.173	-0.109375	0.0393705	-2.77809	0.00546787	0.320325	ENSG00000133641	C12orf29	88033846	88050160	12	91298	C12orf29	protein_coding
ENSG00000134627	119.192	0.227112	0.0815317	2.78556	0.00534348	0.320325	ENSG00000134627	PIWIL4	94543840	94621421	11	143689	PIWIL4	protein_coding
ENSG00000136149	34.3617	-0.223351	0.0802734	-2.78238	0.00539626	0.320325	ENSG00000136149	RPL13AP25	54440704	54441315	13	NA	RPL13AP25	processed_pseudogene
ENSG00000138785	347.777	-0.0958746	0.0344062	-2.78655	0.00532727	0.320325	ENSG00000138785	INTS12	105682627	105895986	4	57117	INTS12	protein_coding
ENSG00000139793	550.275	-0.180995	0.0650115	-2.78405	0.00536856	0.320325	ENSG00000139793	MBNL2	97221434	97394120	13	10150	MBNL2	protein_coding
ENSG00000151632	24.6951	0.939246	0.337167	2.7857	0.00534119	0.320325	ENSG00000151632	AKR1C2	4987775	5018031	10	1646	AKR1C2	protein_coding
ENSG00000177733	2988.44	-0.101393	0.0362903	-2.79395	0.00520685	0.320325	ENSG00000177733	HNRNPA0	137745651	137754363	5	10949	HNRNPA0	protein_coding
ENSG00000179406	552.28	0.16299	0.058567	2.78296	0.00538659	0.320325	ENSG00000179406	LINC00174	66376044	66493566	7	285908	LINC00174	lncRNA
ENSG00000187118	453.482	-0.284244	0.101567	-2.79859	0.00513257	0.320325	ENSG00000187118	CMC1	28241584	28325142	3	152100	CMC1	protein_coding
ENSG00000196542	51.6259	-0.509474	0.183289	-2.77962	0.00544223	0.320325	ENSG00000196542	SPTSSB	161344798	161372880	3	165679	SPTSSB	protein_coding
ENSG00000198857	5.72831	0.581745	0.209388	2.77831	0.00546429	0.320325	ENSG00000198857	HSD3BP5	119601340	119609250	1	NA	HSD3BP5	transcribed_unprocessed_pseudogene
ENSG00000213598	15.6651	-0.285979	0.102874	-2.77989	0.00543776	0.320325	ENSG00000213598		58794654	58795029	14	NA		processed_pseudogene
ENSG00000231864	3.22572	-1.12724	0.406039	-2.77618	0.00550019	0.320325	ENSG00000231864		137063535	137064581	9	NA		lncRNA
ENSG00000236383	114.249	0.196375	0.0706046	2.78134	0.00541358	0.320325	ENSG00000236383	CCDC200	43216941	43305397	17	100874261	CCDC200	protein_coding
ENSG00000239665	810.783	0.14936	0.0534603	2.79385	0.00520849	0.320325	NA	NA	NA	NA	NA	NA	NA	NA
ENSG00000240583	7.6687	-0.574549	0.206751	-2.77894	0.0054536	0.320325	ENSG00000240583	AQP1	30911853	30925517	7	358	AQP1	protein_coding
ENSG00000242142	1.93735	0.850793	0.305486	2.78505	0.00535203	0.320325	ENSG00000242142	SERBP1P3	53064283	53065091	3	NA	SERBP1P3	processed_pseudogene
ENSG00000272896	4.634	-0.686466	0.246138	-2.78895	0.00528793	0.320325	ENSG00000272896		136791379	136800595	9	NA		protein_coding
ENSG00000279443	8.5979	0.388873	0.139142	2.7948	0.00519321	0.320325	ENSG00000279443		28544460	28546542	1	NA		TEC
ENSG00000177855	7.69072	-0.472949	0.170482	-2.77419	0.00553394	0.320528	ENSG00000177855	CACYBPP2	183607442	183608119	2	NA	CACYBPP2	processed_pseudogene
ENSG00000198156	88.9129	0.331646	0.119525	2.7747	0.00552525	0.320528	ENSG00000198156	NPIPB6	28342517	28363508	16	728741	NPIPB6	protein_coding
ENSG00000173473	3133.02	-0.0837566	0.0302103	-2.77246	0.0055635	0.320616	ENSG00000173473	SMARCC1	47585269	47782106	3	6599	SMARCC1	protein_coding
ENSG00000238035	417.859	0.315427	0.113801	2.77175	0.00557558	0.320616	ENSG00000238035		181306502	181324685	5	NA		lncRNA
ENSG00000267737	3.37293	-0.646094	0.233173	-2.77088	0.00559054	0.320616	ENSG00000267737		78315729	78347798	17	NA		lncRNA
ENSG00000274272	1561.2	0.135958	0.0490624	2.77112	0.00558635	0.320616	ENSG00000274272		100572232	100578700	7	NA		lncRNA
ENSG00000159714	38.3225	-0.333418	0.120395	-2.76938	0.0056163	0.321302	ENSG00000159714	ZDHHC1	67394152	67416833	16	29800	ZDHHC1	protein_coding
ENSG00000232712	2.63689	0.966301	0.349118	2.76784	0.00564297	0.322036	ENSG00000232712	KIZ-AS1	21154023	21218289	20	101929591	KIZ-AS1	lncRNA
ENSG00000286558	6.15672	0.658878	0.238222	2.76582	0.00567805	0.323246	ENSG00000286558		158262995	158270211	4	NA		lncRNA
ENSG00000003400	1879.43	0.120483	0.0436784	2.75841	0.00580836	0.328257	ENSG00000003400	CASP10	201182872	201229428	2	843	CASP10	protein_coding
ENSG00000116783	4.14192	0.640617	0.232143	2.75958	0.00578754	0.328257	ENSG00000116783	TNNI3K	74235387	74544428	1	51086	TNNI3K	protein_coding
ENSG00000145220	578.984	-0.148503	0.0538291	-2.75879	0.00580154	0.328257	ENSG00000145220	LYAR	4267701	4290154	4	55646	LYAR	protein_coding
ENSG00000013810	2675	0.0870155	0.0315782	2.75555	0.00585932	0.330335	ENSG00000013810	TACC3	1712858	1745171	4	10460	TACC3	protein_coding
ENSG00000115233	506.561	-0.0858212	0.0311721	-2.75314	0.00590264	0.331974	ENSG00000115233	PSMD14	161308425	161411717	2	10213	PSMD14	protein_coding
ENSG00000078596	1273.68	-0.267664	0.0977221	-2.73903	0.00616202	0.333975	ENSG00000078596	ITM2A	79360384	79367667	X	9452	ITM2A	protein_coding
ENSG00000086504	545.324	-0.0987121	0.0359144	-2.74854	0.00598621	0.333975	ENSG00000086504	MRPL28	366969	371289	16	10573	MRPL28	protein_coding
ENSG00000092199	9094.46	-0.0682348	0.0249332	-2.73671	0.00620577	0.333975	ENSG00000092199	HNRNPC	21209136	21269494	14	3183	HNRNPC	protein_coding
ENSG00000100084	1197.13	-0.0785407	0.0286911	-2.73746	0.00619158	0.333975	ENSG00000100084	HIRA	19330698	19447450	22	7290	HIRA	protein_coding
ENSG00000102931	1124.96	-0.0675854	0.0246915	-2.73719	0.0061967	0.333975	ENSG00000102931	ARL2BP	57245259	57253635	16	23568	ARL2BP	protein_coding
ENSG00000126262	54.4289	0.488054	0.178403	2.73568	0.0062251	0.333975	ENSG00000126262	FFAR2	35443907	35451767	19	2867	FFAR2	protein_coding
ENSG00000133321	1319.32	-0.132133	0.0482002	-2.74134	0.00611897	0.333975	ENSG00000133321	PLAAT4	63536808	63546462	11	5920	PLAAT4	protein_coding
ENSG00000139055	217.972	0.161866	0.0591015	2.73877	0.00616689	0.333975	ENSG00000139055	ERP27	14914039	14938537	12	121506	ERP27	protein_coding
ENSG00000158292	61.2281	-0.448948	0.163587	-2.7444	0.00606214	0.333975	ENSG00000158292	GPR153	6247353	6261098	1	387509	GPR153	protein_coding
ENSG00000163389	855.275	0.110839	0.0404947	2.73712	0.00619803	0.333975	ENSG00000163389	POGLUT1	119468963	119494708	3	56983	POGLUT1	protein_coding
ENSG00000164048	1275.56	0.177433	0.0646756	2.74342	0.00608023	0.333975	ENSG00000164048	ZNF589	48241100	48299253	3	51385	ZNF589	protein_coding
ENSG00000170310	367.765	-0.111858	0.0408413	-2.73886	0.0061653	0.333975	ENSG00000170310	STX8	9250471	9576591	17	9482	STX8	protein_coding
ENSG00000175084	16.3236	-0.59799	0.218537	-2.73634	0.0062127	0.333975	ENSG00000175084	DES	219418377	219426735	2	1674	DES	protein_coding
ENSG00000188021	1149.02	0.143702	0.0524378	2.74042	0.00613608	0.333975	ENSG00000188021	UBQLN2	56563627	56567868	X	29978	UBQLN2	protein_coding
ENSG00000206195	5.90657	1.49899	0.545526	2.74778	0.00599997	0.333975	ENSG00000206195	DUXAP8	15784959	15829984	22	503637	DUXAP8	lncRNA
ENSG00000206341	388.805	-0.549775	0.20008	-2.74777	0.00600014	0.333975	ENSG00000206341	HLA-H	29887752	29890482	6	NA	HLA-H	unprocessed_pseudogene
ENSG00000216775	13.2135	-0.663427	0.241815	-2.74353	0.00607824	0.333975	ENSG00000216775		52665274	52666878	6	NA		transcribed_unprocessed_pseudogene
ENSG00000226849	55.5721	0.269385	0.0980475	2.7475	0.00600518	0.333975	ENSG00000226849		11068471	11073097	1	NA		lncRNA
ENSG00000248429	213.105	0.495485	0.180401	2.74658	0.00602205	0.333975	ENSG00000248429	GASK1B-AS1	158170752	158202877	4	285505	GASK1B-AS1	lncRNA
ENSG00000250317	231.287	-0.103954	0.0379312	-2.7406	0.0061328	0.333975	ENSG00000250317	SMIM20	25861830	25929813	4	389203	SMIM20	protein_coding
ENSG00000163251	24.688	0.35621	0.130363	2.73245	0.00628652	0.336495	ENSG00000163251	FZD5	207762598	207769906	2	7855	FZD5	protein_coding
ENSG00000275807	26.7654	0.247898	0.0907864	2.73057	0.00632256	0.337648	ENSG00000275807		28822431	28823969	16	NA		lncRNA
ENSG00000107263	5371.7	-0.128862	0.0472239	-2.72874	0.00635771	0.338748	ENSG00000107263	RAPGEF1	131576770	131740076	9	2889	RAPGEF1	protein_coding
ENSG00000237973	577.56	-0.479409	0.175814	-2.7268	0.00639518	0.339967	ENSG00000237973	MTCO1P12	631074	632616	1	NA	MTCO1P12	unprocessed_pseudogene
ENSG00000032389	410.467	-0.101201	0.0371968	-2.72069	0.00651464	0.341122	ENSG00000032389	EIPR1	3188925	3377830	2	7260	EIPR1	protein_coding
ENSG00000100138	1405.95	-0.072234	0.0265341	-2.72231	0.00648275	0.341122	ENSG00000100138	SNU13	41673933	41690504	22	4809	SNU13	protein_coding
ENSG00000137878	83.5925	0.572729	0.210495	2.72087	0.00651103	0.341122	ENSG00000137878	GCOM1	57591908	57714745	15	145781	GCOM1	protein_coding
ENSG00000155229	1786.89	0.0629128	0.0231259	2.72044	0.00651948	0.341122	ENSG00000155229	MMS19	97458324	97498794	10	64210	MMS19	protein_coding
ENSG00000158985	6430.2	-0.107968	0.0396517	-2.7229	0.00647121	0.341122	ENSG00000158985	CDC42SE2	131245493	131398447	5	56990	CDC42SE2	protein_coding
ENSG00000213599	735.891	0.184118	0.0676764	2.72057	0.00651701	0.341122	ENSG00000213599	SLX1A-SULT1A3	30193892	30204310	16	100526830	SLX1A-SULT1A3	lncRNA
ENSG00000260037	2.01257	0.782733	0.287382	2.72367	0.00645613	0.341122	ENSG00000260037		71818396	71823384	15	NA		lncRNA
ENSG00000043591	7.78374	0.650192	0.239239	2.71775	0.0065727	0.342369	ENSG00000043591	ADRB1	114043866	114046904	10	153	ADRB1	protein_coding
ENSG00000061938	4092.5	0.0893365	0.0328634	2.71842	0.00655949	0.342369	ENSG00000061938	TNK2	195863364	195911945	3	10188	TNK2	protein_coding
ENSG00000100242	15284.4	-0.0852712	0.0314332	-2.71278	0.0066722	0.343194	ENSG00000100242	SUN2	38733290	38794143	22	25777	SUN2	protein_coding
ENSG00000114956	642.979	-0.0642682	0.0236903	-2.71285	0.00667067	0.343194	ENSG00000114956	DGUOK	73926826	73958961	2	1716	DGUOK	protein_coding
ENSG00000136718	873.106	-0.0635149	0.0234155	-2.71251	0.00667755	0.343194	ENSG00000136718	IMP4	130342877	130347967	2	92856	IMP4	protein_coding
ENSG00000143185	89.4212	-0.395357	0.145872	-2.71029	0.00672236	0.343194	ENSG00000143185	XCL2	168540768	168543997	1	6846	XCL2	protein_coding
ENSG00000161204	1185.99	0.0741267	0.027343	2.71099	0.0067083	0.343194	ENSG00000161204	ABCF3	184186095	184194012	3	55324	ABCF3	protein_coding
ENSG00000164604	2.94485	0.913776	0.337234	2.70962	0.00673595	0.343194	ENSG00000164604	GPR85	113078331	113087778	7	54329	GPR85	protein_coding
ENSG00000213398	132.466	0.14754	0.0543324	2.71551	0.00661739	0.343194	ENSG00000213398	LCAT	67939750	67944131	16	3931	LCAT	protein_coding
ENSG00000214331	422.324	0.193899	0.071418	2.71498	0.00662789	0.343194	ENSG00000214331	PDPR2P	74332567	74360859	16	NA	PDPR2P	transcribed_unprocessed_pseudogene
ENSG00000234782	22.3669	-0.232728	0.085872	-2.71018	0.00672477	0.343194	ENSG00000234782	TPT1P9	118082869	118083382	9	NA	TPT1P9	processed_pseudogene
ENSG00000264745	9.20953	0.703782	0.2595	2.71207	0.00668654	0.343194	ENSG00000264745	TTC39C-AS1	23994213	24015339	18	NA	TTC39C-AS1	lncRNA
ENSG00000260528	983.426	0.465316	0.171775	2.70887	0.00675132	0.343226	ENSG00000260528	FAM157C	90102261	90178344	16	NA	FAM157C	lncRNA
ENSG00000284738	17.3616	0.29519	0.109033	2.70734	0.00678255	0.344063	ENSG00000284738		153923284	153935245	1	101928059		lncRNA
ENSG00000162368	3083.69	-0.0817863	0.0302432	-2.70429	0.00684511	0.344237	ENSG00000162368	CMPK1	47333790	47394866	1	51727	CMPK1	protein_coding
ENSG00000164924	15559.7	-0.0801018	0.0296203	-2.70429	0.0068451	0.344237	ENSG00000164924	YWHAZ	100916523	100953388	8	7534	YWHAZ	protein_coding
ENSG00000233175	137.477	0.222324	0.082151	2.70628	0.00680414	0.344237	ENSG00000233175	FMNL1-AS1	45238028	45241734	17	NA	FMNL1-AS1	lncRNA
ENSG00000271503	6417.02	-0.333658	0.123338	-2.70523	0.0068258	0.344237	ENSG00000271503	CCL5	35871491	35880793	17	6352	CCL5	protein_coding
ENSG00000010327	3417.93	0.358494	0.132704	2.70145	0.00690371	0.34508	ENSG00000010327	STAB1	52495338	52524495	3	23166	STAB1	protein_coding
ENSG00000165669	913.294	-0.0916415	0.0339071	-2.70272	0.00687742	0.34508	ENSG00000165669	FAM204A	118297925	118342328	10	63877	FAM204A	protein_coding
ENSG00000243696	497.087	0.188764	0.0698784	2.70133	0.00690634	0.34508	ENSG00000243696		52813282	52835729	3	NA		protein_coding
ENSG00000274767	26.4135	-0.647611	0.239838	-2.7002	0.00692969	0.345505	ENSG00000274767		36183235	36196471	17	NA		lncRNA
ENSG00000004142	965.103	-0.0777978	0.0288611	-2.69559	0.0070264	0.349578	ENSG00000004142	POLDIP2	28346633	28357527	17	26073	POLDIP2	protein_coding
ENSG00000274944	7.59454	1.3721	0.509318	2.69399	0.00706012	0.350507	ENSG00000274944		38864501	38881617	1	NA		protein_coding
ENSG00000064225	202.358	0.310815	0.115444	2.69235	0.00709502	0.35089	ENSG00000064225	ST3GAL6	98732236	98821201	3	10402	ST3GAL6	protein_coding
ENSG00000090686	2516.93	0.0718883	0.0267023	2.69221	0.00709797	0.35089	ENSG00000090686	USP48	21678298	21783606	1	84196	USP48	protein_coding
ENSG00000111786	2072.7	-0.0497668	0.0184975	-2.69046	0.00713531	0.351257	ENSG00000111786	SRSF9	120461672	120469748	12	8683	SRSF9	protein_coding
ENSG00000172500	715.977	-0.0835039	0.0310371	-2.69045	0.00713556	0.351257	ENSG00000172500	FIBP	65883740	65888531	11	9158	FIBP	protein_coding
ENSG00000287870	2.21405	0.763025	0.28369	2.68964	0.00715284	0.351364	ENSG00000287870		77248633	77250826	1	NA		lncRNA
ENSG00000211780	29.8241	0.275096	0.102331	2.68829	0.00718194	0.351407	ENSG00000211780	TRAV6	21768489	21769080	14	NA	TRAV6	TR_V_gene
ENSG00000223609	56.9001	1.21298	0.451224	2.6882	0.0071839	0.351407	ENSG00000223609	HBD	5232678	5243657	11	3045	HBD	protein_coding
ENSG00000171960	370.409	-0.0762853	0.0283887	-2.68717	0.00720605	0.351752	ENSG00000171960	PPIH	42658335	42676758	1	10465	PPIH	protein_coding
ENSG00000063660	16.9179	-0.40716	0.151721	-2.6836	0.00728333	0.351978	ENSG00000063660	GPC1	240435663	240468076	2	2817	GPC1	protein_coding
ENSG00000100519	1446.96	0.0778858	0.0290243	2.68347	0.00728626	0.351978	ENSG00000100519	PSMC6	52707178	52728590	14	5706	PSMC6	protein_coding
ENSG00000141428	310.219	-0.103109	0.0383931	-2.6856	0.0072399	0.351978	ENSG00000141428	C18orf21	35972625	35979286	18	83608	C18orf21	protein_coding
ENSG00000158887	58.5429	0.188929	0.0703671	2.68491	0.00725492	0.351978	ENSG00000158887	MPZ	161304735	161309968	1	4359	MPZ	protein_coding
ENSG00000266777	82.1675	0.168299	0.0626947	2.68441	0.00726572	0.351978	ENSG00000266777	SH3GL1P1	32039974	32042828	17	NA	SH3GL1P1	transcribed_processed_pseudogene
ENSG00000214223	44.5479	-0.318755	0.118845	-2.68212	0.00731581	0.352673	ENSG00000214223	HNRNPA1P10	11666069	11667030	19	NA	HNRNPA1P10	processed_pseudogene
ENSG00000271751	2.57137	0.622374	0.232124	2.68122	0.00733553	0.352875	ENSG00000271751		119065263	119065677	11	NA		lncRNA
ENSG00000278249	4.21094	0.607894	0.22678	2.68054	0.0073503	0.352875	ENSG00000278249	SCARNA2	109100193	109100612	1	677766	SCARNA2	scaRNA
ENSG00000091592	11673.1	0.0893176	0.0333344	2.67944	0.00737447	0.353015	ENSG00000091592	NLRP1	5499415	5619424	17	22861	NLRP1	protein_coding
ENSG00000170653	1635.22	0.0807299	0.0301417	2.67834	0.0073987	0.353015	ENSG00000170653	ATF7	53507856	53626410	12	11016	ATF7	protein_coding
ENSG00000279670	9.66038	0.35368	0.132019	2.67901	0.00738407	0.353015	ENSG00000279670		21892188	21893857	9	NA		TEC
ENSG00000182307	588.494	-0.0897311	0.0335276	-2.67634	0.00744319	0.354411	ENSG00000182307	C8orf33	145052465	145066685	8	65265	C8orf33	protein_coding
ENSG00000167378	408.289	0.143292	0.0536094	2.6729	0.00751994	0.355883	ENSG00000167378	IRGQ	43584367	43596134	19	126298	IRGQ	protein_coding
ENSG00000213553	215.83	-0.159821	0.0597863	-2.6732	0.0075132	0.355883	ENSG00000213553	RPLP0P6	38481851	38482804	2	NA	RPLP0P6	processed_pseudogene
ENSG00000286268	2.13341	-0.957673	0.358251	-2.67319	0.00751328	0.355883	ENSG00000286268		48521806	48545469	X	NA		protein_coding
ENSG00000011478	123.09	-0.171741	0.0644241	-2.66579	0.00768086	0.356206	ENSG00000011478	QPCTL	45692403	45703989	19	54814	QPCTL	protein_coding
ENSG00000085063	817.484	-0.191459	0.0718239	-2.66567	0.00768354	0.356206	ENSG00000085063	CD59	33703010	33736479	11	966	CD59	protein_coding
ENSG00000107669	781.861	-0.0976082	0.0366063	-2.66643	0.00766618	0.356206	ENSG00000107669	ATE1	121709393	121928801	10	11101	ATE1	protein_coding
ENSG00000113068	654.127	-0.0957599	0.0358935	-2.66789	0.00763297	0.356206	ENSG00000113068	PFDN1	140245035	140303113	5	5201	PFDN1	protein_coding
ENSG00000118515	1232.21	0.37642	0.141273	2.6645	0.00771035	0.356206	ENSG00000118515	SGK1	134169248	134318112	6	6446	SGK1	protein_coding
ENSG00000130821	52.7475	0.438055	0.164394	2.66466	0.0077066	0.356206	ENSG00000130821	SLC6A8	153687926	153696588	X	6535	SLC6A8	protein_coding
ENSG00000135362	847.188	-0.290565	0.108786	-2.67097	0.00756327	0.356206	ENSG00000135362	PRR5L	36296288	36465204	11	79899	PRR5L	protein_coding
ENSG00000139722	1167.07	-0.1236	0.046306	-2.66921	0.00760303	0.356206	ENSG00000139722	VPS37B	122865330	122896127	12	79720	VPS37B	protein_coding
ENSG00000173809	25.8412	0.581477	0.217834	2.66935	0.00759974	0.356206	ENSG00000173809	TDRD12	32719753	32829580	19	91646	TDRD12	protein_coding
ENSG00000204444	32.588	-0.234316	0.0878342	-2.6677	0.00763716	0.356206	ENSG00000204444	APOM	31652416	31658210	6	55937	APOM	protein_coding
ENSG00000249685	12.5061	0.390656	0.146511	2.6664	0.00766694	0.356206	ENSG00000249685		39133913	39135608	4	NA		lncRNA
ENSG00000271913	288.878	0.149852	0.0562217	2.66538	0.00769011	0.356206	ENSG00000271913	TAGAP-AS1	158988178	159088114	6	NA	TAGAP-AS1	lncRNA
ENSG00000128607	1019.46	-0.086074	0.0323231	-2.66293	0.00774638	0.356456	ENSG00000128607	KLHDC10	130070534	130135705	7	23008	KLHDC10	protein_coding
ENSG00000255819	683.642	-0.341201	0.128105	-2.66345	0.00773444	0.356456	ENSG00000255819	KLRC4-KLRK1	10372353	10410146	12	NA	KLRC4-KLRK1	protein_coding
ENSG00000142632	197.246	-0.151206	0.0568107	-2.66157	0.0077777	0.357191	ENSG00000142632	ARHGEF19	16197854	16212652	1	128272	ARHGEF19	protein_coding
ENSG00000251349	15.2701	-0.291029	0.109404	-2.66012	0.00781122	0.358024	ENSG00000251349	MSANTD3-TMEFF1	100442271	100577636	9	100526694	MSANTD3-TMEFF1	protein_coding
ENSG00000105501	160.442	0.378546	0.142533	2.65585	0.00791087	0.35874	ENSG00000105501	SIGLEC5	51630101	51645545	19	NA	SIGLEC5	lncRNA
ENSG00000129116	248.814	-0.286803	0.107978	-2.65611	0.00790479	0.35874	ENSG00000129116	PALLD	168497052	168928457	4	23022	PALLD	protein_coding
ENSG00000197020	355.911	0.335498	0.126199	2.65849	0.00784906	0.35874	ENSG00000197020	ZNF100	21722771	21767579	19	163227	ZNF100	protein_coding
ENSG00000225963	261.007	0.153622	0.0578372	2.6561	0.00790496	0.35874	ENSG00000225963		230121370	230174223	2	NA		lncRNA
ENSG00000249476	84.466	0.277299	0.104404	2.65602	0.00790699	0.35874	ENSG00000249476		109237120	109326369	5	285638		lncRNA
ENSG00000260496	17.6092	0.397095	0.149574	2.65484	0.00793469	0.35874	ENSG00000260496		991151	1000926	16	NA		lncRNA
ENSG00000279858	3.50139	0.528229	0.198956	2.65501	0.00793065	0.35874	ENSG00000279858		19375128	19375622	8	NA		TEC
ENSG00000004777	321.491	0.222976	0.0841677	2.64919	0.0080685	0.359418	ENSG00000004777	ARHGAP33	35774532	35788822	19	115703	ARHGAP33	protein_coding
ENSG00000077984	1653.27	-0.352056	0.132693	-2.65317	0.00797406	0.359418	ENSG00000077984	CST7	24949269	24959928	20	8530	CST7	protein_coding
ENSG00000129518	797.28	-0.0808714	0.030516	-2.65013	0.00804608	0.359418	ENSG00000129518	EAPP	34515938	34539704	14	55837	EAPP	protein_coding
ENSG00000143315	467.315	0.157703	0.0595213	2.64952	0.00806056	0.359418	ENSG00000143315	PIGM	160024953	160031990	1	93183	PIGM	protein_coding
ENSG00000148660	1670.31	0.0677372	0.0255709	2.64899	0.00807316	0.359418	ENSG00000148660	CAMK2G	73812501	73874591	10	818	CAMK2G	protein_coding
ENSG00000171159	589.706	-0.0945217	0.0356496	-2.65141	0.00801565	0.359418	ENSG00000171159	BBLN	128160265	128163924	9	79095	BBLN	protein_coding
ENSG00000239407	21.6753	0.27859	0.105037	2.6523	0.00799455	0.359418	ENSG00000239407		102884414	102906158	X	NA		lncRNA
ENSG00000273820	100.923	0.154061	0.0581148	2.65097	0.00802604	0.359418	ENSG00000273820	USP27X	49879484	49882558	X	389856	USP27X	protein_coding
ENSG00000213018	4.98741	0.460371	0.173951	2.64655	0.00813165	0.360141	ENSG00000213018	PABPN1P1	71420083	71420514	X	NA	PABPN1P1	processed_pseudogene
ENSG00000249119	3.17407	0.802646	0.3033	2.64638	0.00813581	0.360141	ENSG00000249119	MTND6P4	134924123	134924644	5	NA	MTND6P4	processed_pseudogene
ENSG00000272829	3.78004	-0.543085	0.205159	-2.64715	0.00811739	0.360141	ENSG00000272829		20981351	20982233	22	NA		lncRNA
ENSG00000188152	36.4577	-0.330873	0.125096	-2.64496	0.00817008	0.360288	ENSG00000188152	NUTM2G	96928310	96940253	9	441457	NUTM2G	protein_coding
ENSG00000250155	89.0469	0.351369	0.132816	2.64553	0.00815639	0.360288	ENSG00000250155		36666214	36725204	5	107986412		lncRNA
ENSG00000073905	3.38644	0.54906	0.208032	2.6393	0.0083077	0.360877	ENSG00000073905	VDAC1P1	80929500	80930347	X	NA	VDAC1P1	processed_pseudogene
ENSG00000106636	1421.56	-0.0782085	0.0296128	-2.64104	0.00826521	0.360877	ENSG00000106636	YKT6	44200959	44214294	7	10652	YKT6	protein_coding
ENSG00000108406	1049.61	-0.0710049	0.0268926	-2.64032	0.00828284	0.360877	ENSG00000108406	DHX40	59565558	59608345	17	79665	DHX40	protein_coding
ENSG00000152942	950.47	-0.107736	0.0408082	-2.64006	0.00828907	0.360877	ENSG00000152942	RAD17	69369293	69414801	5	5884	RAD17	protein_coding
ENSG00000161944	422.403	0.469414	0.177932	2.63817	0.00833554	0.360877	ENSG00000161944	ASGR2	7101322	7115700	17	433	ASGR2	protein_coding
ENSG00000164615	608.691	-0.0939078	0.0355692	-2.64015	0.00828699	0.360877	ENSG00000164615	CAMLG	134738495	134752157	5	819	CAMLG	protein_coding
ENSG00000221994	67.058	0.263249	0.0997751	2.63843	0.00832921	0.360877	ENSG00000221994	ZNF630	47983356	48071658	X	57232	ZNF630	protein_coding
ENSG00000230629	111.386	-0.195975	0.0742877	-2.63805	0.00833842	0.360877	ENSG00000230629	RPS23P8	70962964	70963293	X	NA	RPS23P8	processed_pseudogene
ENSG00000241560	21.2917	-0.547711	0.20724	-2.64289	0.00822025	0.360877	ENSG00000241560	ZBTB20-AS1	114351771	114388978	3	100131117	ZBTB20-AS1	lncRNA
ENSG00000269038	4.67975	-0.451844	0.171237	-2.63871	0.00832221	0.360877	ENSG00000269038	SF1-DT	64778954	64779405	11	NA	SF1-DT	lncRNA
ENSG00000157388	15.9881	0.509281	0.193107	2.6373	0.00835689	0.361005	ENSG00000157388	CACNA1D	53328963	53813733	3	776	CACNA1D	protein_coding
ENSG00000281332	14.9538	0.732604	0.278044	2.63485	0.00841741	0.362275	ENSG00000281332	LINC00997	32760279	32762924	7	NA	LINC00997	lncRNA
ENSG00000287265	260.211	0.203345	0.0771739	2.63489	0.00841653	0.362275	ENSG00000287265		285443	292013	6	NA		lncRNA
ENSG00000226084	195.07	-0.120138	0.0456119	-2.63392	0.00844057	0.362602	ENSG00000226084		77129114	77129668	1	NA		processed_pseudogene
ENSG00000196436	102.969	-0.650791	0.24715	-2.63319	0.00845877	0.362639	ENSG00000196436	NPIPB15	74376306	74392115	16	440348	NPIPB15	protein_coding
ENSG00000197744	20.7309	-0.244314	0.0928022	-2.63263	0.00847259	0.362639	ENSG00000197744	PTMAP2	118973796	118974122	5	NA	PTMAP2	processed_pseudogene
ENSG00000101189	308.436	-0.077714	0.0295376	-2.63102	0.00851289	0.363029	ENSG00000101189	MRGBP	62796473	62801729	20	55257	MRGBP	protein_coding
ENSG00000201098	2.916	0.901251	0.342541	2.63108	0.00851142	0.363029	ENSG00000201098	RNY1	148987136	148987248	7	6084	RNY1	misc_RNA
ENSG00000007376	410.889	-0.114039	0.0433615	-2.62996	0.00853958	0.363502	ENSG00000007376	RPUSD1	784974	788397	16	113000	RPUSD1	protein_coding
ENSG00000162772	40.5704	0.493615	0.187902	2.62698	0.00861455	0.364448	ENSG00000162772	ATF3	212565334	212620777	1	467	ATF3	protein_coding
ENSG00000173960	336.295	-0.101637	0.0386809	-2.62758	0.00859938	0.364448	ENSG00000173960	UBXN2A	23927285	24004909	2	165324	UBXN2A	protein_coding
ENSG00000198846	338.527	-0.231143	0.0879647	-2.62767	0.00859708	0.364448	ENSG00000198846	TOX	58805412	59119147	8	9760	TOX	protein_coding
ENSG00000215375	192.948	0.200141	0.0762159	2.62598	0.00864005	0.364448	ENSG00000215375	MYL5	673580	682028	4	4636	MYL5	protein_coding
ENSG00000260693	57.873	0.242485	0.0923379	2.62606	0.00863796	0.364448	ENSG00000260693		30540093	30545969	15	NA		lncRNA
ENSG00000278997	42.4364	0.213793	0.0814488	2.62488	0.00866797	0.364964	ENSG00000278997		33141871	33143230	1	NA		TEC
ENSG00000270571	6.48338	0.512071	0.195214	2.62313	0.00871266	0.366183	ENSG00000270571		75154366	75189949	2	105374811		lncRNA
ENSG00000107902	379.927	-0.13745	0.0524688	-2.61966	0.00880172	0.366434	ENSG00000107902	LHPP	124461823	124617888	10	64077	LHPP	protein_coding
ENSG00000137507	11.9143	-0.490061	0.187101	-2.61923	0.00881291	0.366434	ENSG00000137507	LRRC32	76657524	76670747	11	2615	LRRC32	protein_coding
ENSG00000141429	1436.87	-0.0946962	0.0361342	-2.62068	0.00877547	0.366434	ENSG00000141429	GALNT1	35581117	35711834	18	2589	GALNT1	protein_coding
ENSG00000234232	3.67415	0.735504	0.280653	2.62069	0.00877529	0.366434	ENSG00000234232	PDE4DIPP7	149720531	149734391	1	NA	PDE4DIPP7	transcribed_unprocessed_pseudogene
ENSG00000246174	78.7406	0.318394	0.12156	2.61922	0.00881306	0.366434	ENSG00000246174	KCTD21-AS1	78139756	78175323	11	100289388	KCTD21-AS1	lncRNA
ENSG00000264673	7.98646	0.64816	0.247186	2.62215	0.00873757	0.366434	ENSG00000264673		16788248	16789234	17	NA		lncRNA
ENSG00000159648	16.5228	0.403792	0.154278	2.6173	0.00886278	0.367845	ENSG00000159648	TEPP	57976435	57988116	16	374739	TEPP	protein_coding
ENSG00000269755	3.22074	-0.980191	0.374635	-2.61639	0.00888656	0.368175	ENSG00000269755		12433103	12484816	19	NA		protein_coding
ENSG00000062582	400.41	-0.0842922	0.0322268	-2.61559	0.00890732	0.36836	ENSG00000062582	MRPS24	43866558	43869893	7	64951	MRPS24	protein_coding
ENSG00000167912	63.0404	-0.237641	0.0908761	-2.615	0.00892264	0.36836	ENSG00000167912	TOX-DT	59119040	59123478	8	100505501	TOX-DT	lncRNA
ENSG00000100865	333.432	-0.11873	0.0454462	-2.61253	0.00898746	0.369724	ENSG00000100865	CINP	102341102	102362916	14	51550	CINP	protein_coding
ENSG00000226800	27.7021	0.242682	0.0928779	2.61291	0.00897746	0.369724	ENSG00000226800	CACTIN-AS1	3607247	3613930	19	404665	CACTIN-AS1	lncRNA
ENSG00000150459	1531.53	-0.0913218	0.0350206	-2.60766	0.0091164	0.369802	ENSG00000150459	SAP18	21140119	21149097	13	10284	SAP18	protein_coding
ENSG00000152284	41.0303	0.207386	0.0795002	2.60862	0.0090909	0.369802	ENSG00000152284	TCF7L1	85133392	85310387	2	83439	TCF7L1	protein_coding
ENSG00000171962	191.18	0.183713	0.0704167	2.60894	0.00908219	0.369802	ENSG00000171962	DRC3	17972813	18016889	17	83450	DRC3	protein_coding
ENSG00000172890	3160.01	0.0900927	0.0345127	2.61042	0.00904311	0.369802	ENSG00000172890	NADSYN1	71453109	71524107	11	55191	NADSYN1	protein_coding
ENSG00000196419	4962.99	-0.0558578	0.0214199	-2.60776	0.00911367	0.369802	ENSG00000196419	XRCC6	41621163	41664048	22	2547	XRCC6	protein_coding
ENSG00000250506	170.906	0.127095	0.0487075	2.60935	0.00907151	0.369802	ENSG00000250506	CDK3	76000855	76005999	17	1018	CDK3	protein_coding
ENSG00000254389	4.23917	0.527855	0.202353	2.60858	0.00909182	0.369802	ENSG00000254389	RHPN1-AS1	143366631	143368548	8	78998	RHPN1-AS1	lncRNA
ENSG00000271857	29.6268	0.265491	0.101672	2.61125	0.00902124	0.369802	ENSG00000271857		45421079	45422005	6	NA		lncRNA
ENSG00000204261	2034.33	-0.0702829	0.0269655	-2.6064	0.00915004	0.370456	ENSG00000204261	PSMB8-AS1	32844078	32846500	6	100507463	PSMB8-AS1	lncRNA
ENSG00000271049	2.1894	0.753832	0.289283	2.60586	0.00916435	0.370456	ENSG00000271049		34634844	34635717	19	NA		processed_pseudogene
ENSG00000137814	450.734	-0.120022	0.0460728	-2.60505	0.00918617	0.370694	ENSG00000137814	HAUS2	42548828	42569994	15	55142	HAUS2	protein_coding
ENSG00000148484	1719.74	-0.0894546	0.034348	-2.60436	0.00920453	0.370793	ENSG00000148484	RSU1	16590611	16817463	10	6251	RSU1	protein_coding
ENSG00000112081	4666.17	-0.0652587	0.025069	-2.60317	0.00923673	0.371447	ENSG00000112081	SRSF3	36594353	36605600	6	6428	SRSF3	protein_coding
ENSG00000153006	672.262	-0.13879	0.0533573	-2.60114	0.00929142	0.373003	ENSG00000153006	SREK1IP1	64718148	64768691	5	285672	SREK1IP1	protein_coding
ENSG00000011021	894.469	0.102245	0.0393675	2.5972	0.00939876	0.373361	ENSG00000011021	CLCN6	11806096	11848079	1	1185	CLCN6	protein_coding
ENSG00000123080	101.456	-0.20583	0.0792919	-2.59586	0.00943553	0.373361	ENSG00000123080	CDKN2C	50960745	50974634	1	1031	CDKN2C	protein_coding
ENSG00000170248	4510.08	0.0878727	0.0338174	2.59845	0.00936458	0.373361	ENSG00000170248	PDCD6IP	33798571	33869707	3	10015	PDCD6IP	protein_coding
ENSG00000171984	97.1461	-0.189878	0.0731365	-2.59621	0.00942583	0.373361	ENSG00000171984	SHLD1	5750393	5864395	20	149840	SHLD1	protein_coding
ENSG00000176697	2.16226	0.743019	0.286398	2.59436	0.00947673	0.373361	ENSG00000176697	BDNF	27654893	27722058	11	627	BDNF	protein_coding
ENSG00000215086	6.14454	-0.397859	0.153354	-2.59438	0.00947606	0.373361	ENSG00000215086	NPM1P24	72917641	72918534	10	NA	NPM1P24	processed_pseudogene
ENSG00000225489	16.052	0.435598	0.167827	2.59552	0.00944482	0.373361	ENSG00000225489		6716157	6727438	9	NA		lncRNA
ENSG00000229436	10.4948	0.467032	0.180002	2.59459	0.00947039	0.373361	ENSG00000229436		80662331	80662585	7	NA		processed_pseudogene
ENSG00000260382	3.27488	1.02971	0.396241	2.59869	0.00935814	0.373361	ENSG00000260382		30882267	30883231	15	NA		processed_pseudogene
ENSG00000261794	29.8442	0.393484	0.151454	2.59804	0.00937566	0.373361	ENSG00000261794	GOLGA8H	30604028	30617752	15	728498	GOLGA8H	protein_coding
ENSG00000273483	2.65922	0.631588	0.242968	2.59947	0.00933683	0.373361	ENSG00000273483		112517799	112518441	1	NA		lncRNA
ENSG00000167874	20.5461	0.307279	0.118487	2.59336	0.00950429	0.373814	ENSG00000167874	TMEM88	7855066	7856099	17	92162	TMEM88	protein_coding
ENSG00000169871	4017.91	0.0975759	0.037637	2.59255	0.00952668	0.374063	ENSG00000169871	TRIM56	101085481	101097967	7	81844	TRIM56	protein_coding
ENSG00000139624	714.452	-0.0851935	0.0329094	-2.58873	0.00963306	0.377603	ENSG00000139624	CERS5	50129289	50167533	12	91012	CERS5	protein_coding
ENSG00000105176	1534.05	-0.0678028	0.0262036	-2.58754	0.00966638	0.37821	ENSG00000105176	URI1	29923644	30016612	19	8725	URI1	protein_coding
ENSG00000166557	631.553	-0.0919924	0.0355592	-2.58702	0.00968103	0.37821	ENSG00000166557	TMED3	79311112	79427432	15	23423	TMED3	protein_coding
ENSG00000153561	1945.27	-0.113246	0.0438089	-2.58501	0.00973765	0.378372	ENSG00000153561	RMND5A	86720291	86778041	2	64795	RMND5A	protein_coding
ENSG00000204410	305.797	0.139463	0.053959	2.58461	0.00974901	0.378372	ENSG00000204410	MSH5	31739677	31762676	6	4439	MSH5	protein_coding
ENSG00000239736	16.1431	-1.30714	0.505757	-2.58452	0.00975158	0.378372	ENSG00000239736	CEACAMP3	41599735	41605221	19	NA	CEACAMP3	transcribed_unprocessed_pseudogene
ENSG00000285865	8.48908	0.437083	0.16915	2.58399	0.00976643	0.378372	ENSG00000285865		179974584	179980186	5	NA		lncRNA
ENSG00000287097	5.79661	-1.21925	0.471522	-2.58577	0.00971626	0.378372	ENSG00000287097		114822994	115002280	6	NA		lncRNA
ENSG00000215492	207.934	-0.14365	0.0556262	-2.58241	0.00981124	0.378848	ENSG00000215492	HNRNPA1P7	32412214	32413176	18	NA	HNRNPA1P7	processed_pseudogene
ENSG00000239552	3.92997	0.537436	0.208114	2.58241	0.00981125	0.378848	ENSG00000239552	HOXB-AS2	48557262	48560333	17	NA	HOXB-AS2	lncRNA
ENSG00000102158	1547.48	-0.0630369	0.0244223	-2.58113	0.00984785	0.379004	ENSG00000102158	MAGT1	77825747	77899271	X	84061	MAGT1	protein_coding
ENSG00000168952	3.44977	-1.0121	0.392092	-2.58129	0.00984323	0.379004	ENSG00000168952	STXBP6	24809454	25050147	14	29091	STXBP6	protein_coding
ENSG00000137941	39.7469	0.574376	0.222727	2.57883	0.00991347	0.380272	ENSG00000137941	TTLL7	83865024	83999150	1	79739	TTLL7	protein_coding
ENSG00000197162	292.147	0.151856	0.0588773	2.5792	0.00990303	0.380272	ENSG00000197162	ZNF785	30573740	30585769	16	146540	ZNF785	protein_coding
ENSG00000211658	32.9835	-0.849156	0.329412	-2.57779	0.00994336	0.380791	ENSG00000211658	IGLV3-27	22668288	22668806	22	NA	IGLV3-27	IG_V_gene
ENSG00000071994	1347.79	-0.0628921	0.0244726	-2.5699	0.0101728	0.383274	ENSG00000071994	PDCD2	170575295	170584692	6	5134	PDCD2	protein_coding
ENSG00000084693	300.319	-0.119678	0.046511	-2.57311	0.0100788	0.383274	ENSG00000084693	AGBL5	27042364	27070622	2	60509	AGBL5	protein_coding
ENSG00000101638	2.71954	-1.12986	0.439523	-2.57064	0.010151	0.383274	ENSG00000101638	ST8SIA5	46667821	46759257	18	29906	ST8SIA5	protein_coding
ENSG00000135407	115.519	0.224314	0.0872512	2.5709	0.0101435	0.383274	ENSG00000135407	AVIL	57797376	57818734	12	10677	AVIL	protein_coding
ENSG00000137135	75.0369	-0.204932	0.0796261	-2.57368	0.0100623	0.383274	ENSG00000137135	ARHGEF39	35658875	35675866	9	84904	ARHGEF39	protein_coding
ENSG00000142168	1518	-0.0652973	0.0253594	-2.57488	0.0100275	0.383274	ENSG00000142168	SOD1	31659666	31668931	21	6647	SOD1	protein_coding
ENSG00000186501	658.544	-0.0658861	0.0256331	-2.57035	0.0101595	0.383274	ENSG00000186501	TMEM222	27322145	27336400	1	84065	TMEM222	protein_coding
ENSG00000196453	367.737	-0.0918087	0.0356965	-2.57192	0.0101135	0.383274	ENSG00000196453	ZNF777	149431363	149461062	7	27153	ZNF777	protein_coding
ENSG00000219023	15.7626	-0.275703	0.107259	-2.57046	0.0101564	0.383274	ENSG00000219023		35555873	35556264	6	NA		processed_pseudogene
ENSG00000251493	1.88879	-0.877506	0.341229	-2.57161	0.0101228	0.383274	ENSG00000251493	FOXD1	73444827	73448777	5	2297	FOXD1	protein_coding
ENSG00000134308	3138.5	-0.0982963	0.0382728	-2.5683	0.0102198	0.38386	ENSG00000134308	YWHAQ	9583967	9630997	2	10971	YWHAQ	protein_coding
ENSG00000232719	4.59912	0.536898	0.209052	2.56825	0.0102213	0.38386	ENSG00000232719		201101382	201103136	2	NA		lncRNA
ENSG00000027075	4559.56	-0.159713	0.0625914	-2.55168	0.0107205	0.386675	ENSG00000027075	PRKCH	61187559	61550976	14	5583	PRKCH	protein_coding
ENSG00000034677	2038.47	-0.139805	0.0549261	-2.54534	0.0109172	0.386675	ENSG00000034677	RNF19A	100257060	100336218	8	25897	RNF19A	protein_coding
ENSG00000057294	32.1351	-0.436127	0.170518	-2.55765	0.0105381	0.386675	ENSG00000057294	PKP2	32790745	32896777	12	5318	PKP2	protein_coding
ENSG00000083720	861.646	-0.119977	0.0471413	-2.54504	0.0109265	0.386675	ENSG00000083720	OXCT1	41730065	41870425	5	5019	OXCT1	protein_coding
ENSG00000087053	412.084	-0.105141	0.0411843	-2.55293	0.010682	0.386675	ENSG00000087053	MTMR2	95821766	95925315	11	8898	MTMR2	protein_coding
ENSG00000100601	177.757	0.141518	0.0555895	2.54578	0.0109035	0.386675	ENSG00000100601	ALKBH1	77672404	77708023	14	8846	ALKBH1	protein_coding
ENSG00000101278	23.2468	0.28725	0.112543	2.55235	0.0106999	0.386675	ENSG00000101278	RPS10P5	839447	839977	20	NA	RPS10P5	processed_pseudogene
ENSG00000103126	1638.67	-0.107864	0.0422624	-2.55225	0.0107031	0.386675	ENSG00000103126	AXIN1	287440	352723	16	8312	AXIN1	protein_coding
ENSG00000107130	11.5527	-0.544985	0.214364	-2.54233	0.0110116	0.386675	ENSG00000107130	NCS1	130172404	130237303	9	23413	NCS1	protein_coding
ENSG00000107175	357.636	-0.0771023	0.0301469	-2.55755	0.0105412	0.386675	ENSG00000107175	CREB3	35732598	35736999	9	10488	CREB3	protein_coding
ENSG00000108370	108.863	-0.398025	0.155213	-2.56437	0.0103362	0.386675	ENSG00000108370	RGS9	65100812	65227703	17	8787	RGS9	protein_coding
ENSG00000109787	4352.57	-0.155676	0.0610638	-2.5494	0.0107908	0.386675	ENSG00000109787	KLF3	38664197	38701517	4	51274	KLF3	protein_coding
ENSG00000111445	265.38	-0.101239	0.0397622	-2.5461	0.0108933	0.386675	ENSG00000111445	RFC5	118013588	118033130	12	5985	RFC5	protein_coding
ENSG00000117868	5444.41	-0.130687	0.051415	-2.5418	0.0110284	0.386675	ENSG00000117868	ESYT2	158730995	158830253	7	57488	ESYT2	protein_coding
ENSG00000121318	8.25106	0.396286	0.155813	2.54334	0.0109798	0.386675	ENSG00000121318	TAS2R10	10825219	10826358	12	50839	TAS2R10	protein_coding
ENSG00000127252	3.94537	-0.855004	0.335697	-2.54695	0.0108669	0.386675	ENSG00000127252	PLAAT1	193241128	193277738	3	57110	PLAAT1	protein_coding
ENSG00000130158	24.4457	-0.521306	0.204627	-2.54759	0.0108469	0.386675	ENSG00000130158	DOCK6	11199295	11262524	19	57572	DOCK6	protein_coding
ENSG00000139436	3619.32	0.0591049	0.0231459	2.55357	0.0106624	0.386675	ENSG00000139436	GIT2	109929804	109996389	12	9815	GIT2	protein_coding
ENSG00000152409	1170.84	-0.122951	0.0479406	-2.56465	0.0103279	0.386675	ENSG00000152409	JMY	79236131	79327211	5	133746	JMY	protein_coding
ENSG00000158578	150.808	1.02505	0.402859	2.54443	0.0109455	0.386675	ENSG00000158578	ALAS2	55009055	55030977	X	212	ALAS2	protein_coding
ENSG00000162383	54.5165	-0.57253	0.223826	-2.55793	0.0105298	0.386675	ENSG00000162383	SLC1A7	53087179	53142638	1	6512	SLC1A7	protein_coding
ENSG00000166441	21531.8	-0.0630155	0.0247668	-2.54435	0.0109482	0.386675	ENSG00000166441	RPL27A	8682788	8714759	11	6157	RPL27A	protein_coding
ENSG00000171476	580.829	-0.270354	0.106384	-2.54132	0.0110436	0.386675	ENSG00000171476	HOPX	56647988	56681899	4	84525	HOPX	protein_coding
ENSG00000178982	3191.67	-0.0567251	0.0223017	-2.54353	0.0109738	0.386675	ENSG00000178982	EIF3K	38619082	38636955	19	27335	EIF3K	protein_coding
ENSG00000198185	14.5837	0.339617	0.133464	2.54462	0.0109395	0.386675	ENSG00000198185	ZNF334	46499630	46513559	20	55713	ZNF334	protein_coding
ENSG00000204314	43.7022	0.284495	0.111654	2.54801	0.010834	0.386675	ENSG00000204314	PRRT1	32148359	32153083	6	80863	PRRT1	protein_coding
ENSG00000204923	167.371	0.160609	0.0631603	2.54288	0.0109943	0.386675	ENSG00000204923	FBXO48	68459422	68467294	2	554251	FBXO48	protein_coding
ENSG00000205809	143.089	-0.712536	0.278494	-2.55853	0.0105115	0.386675	ENSG00000205809	KLRC2	10426854	10442300	12	3822	KLRC2	protein_coding
ENSG00000220749	7.30414	-0.448371	0.175239	-2.55863	0.0105087	0.386675	ENSG00000220749	RPL21P28	212051524	212052006	1	NA	RPL21P28	processed_pseudogene
ENSG00000221978	5146.73	0.0786032	0.0308395	2.54878	0.01081	0.386675	ENSG00000221978	CCNL2	1385711	1399335	1	81669	CCNL2	protein_coding
ENSG00000222019	5.63124	0.589098	0.230396	2.55689	0.0105613	0.386675	ENSG00000222019	URAHP	90043914	90047597	16	NA	URAHP	transcribed_unprocessed_pseudogene
ENSG00000225014	5.80486	0.495996	0.194853	2.54549	0.0109124	0.386675	ENSG00000225014	KCTD9P1	20111824	20112990	17	NA	KCTD9P1	transcribed_processed_pseudogene
ENSG00000231113	52.2848	0.177699	0.0694323	2.55932	0.0104877	0.386675	ENSG00000231113	LINC02976	42940364	42948360	6	NA	LINC02976	lncRNA
ENSG00000231305	28.1484	0.436015	0.171444	2.54319	0.0109846	0.386675	ENSG00000231305		128860620	128871540	3	NA		lncRNA
ENSG00000231663	20.552	-0.336297	0.131514	-2.55712	0.0105544	0.386675	ENSG00000231663	COA6-AS1	234372807	234373664	1	NA	COA6-AS1	lncRNA
ENSG00000235636	21.4666	-0.279882	0.109186	-2.56335	0.0103669	0.386675	ENSG00000235636	NUS1P1	47512602	47513483	X	NA	NUS1P1	processed_pseudogene
ENSG00000237593	12.4123	0.356245	0.139007	2.56278	0.0103839	0.386675	ENSG00000237593		154216931	154217489	6	NA		processed_pseudogene
ENSG00000253649	9.87141	0.49188	0.193495	2.54208	0.0110197	0.386675	ENSG00000253649	PRSS51	10482878	10547585	8	346702	PRSS51	protein_coding
ENSG00000255569	26.1526	0.387042	0.15144	2.55574	0.0105961	0.386675	ENSG00000255569	TRAV1-1	21621838	21622567	14	NA	TRAV1-1	TR_V_gene
ENSG00000266783	4.4477	-0.484025	0.190317	-2.54325	0.0109825	0.386675	ENSG00000266783		2561172	2562220	18	NA		lncRNA
ENSG00000268903	304.455	0.398726	0.156314	2.55081	0.0107474	0.386675	ENSG00000268903		135141	135895	1	NA		processed_pseudogene
ENSG00000269054	10.7457	-0.367513	0.144149	-2.54953	0.0107867	0.386675	ENSG00000269054	ZNF497-AS1	58362569	58367620	19	NA	ZNF497-AS1	lncRNA
ENSG00000275700	1279.39	-0.0699546	0.0274038	-2.55273	0.0106882	0.386675	ENSG00000275700	AATF	36948925	37056871	17	26574	AATF	protein_coding
ENSG00000279718	4.20483	0.744879	0.291003	2.5597	0.0104764	0.386675	ENSG00000279718	SNX18P12	9364467	9365225	21	NA	SNX18P12	processed_pseudogene
ENSG00000282339	142.155	0.345169	0.134947	2.55781	0.0105333	0.386675	ENSG00000282339		200499	201174	19	NA		transcribed_processed_pseudogene
ENSG00000119280	131.501	-0.148319	0.0584017	-2.53964	0.0110966	0.387172	ENSG00000119280	C1orf198	230837119	230869589	1	84886	C1orf198	protein_coding
ENSG00000121454	244.036	0.131598	0.0518127	2.53988	0.011089	0.387172	ENSG00000121454	LHX4	180230264	180278984	1	89884	LHX4	protein_coding
ENSG00000156804	704.328	-0.229574	0.0904271	-2.53877	0.0111243	0.387172	ENSG00000156804	FBXO32	123497889	123541206	8	114907	FBXO32	protein_coding
ENSG00000267122	3.21068	0.618601	0.243636	2.53903	0.0111159	0.387172	ENSG00000267122		2212029	2215565	19	124904611		lncRNA
ENSG00000175416	554.61	-0.0962802	0.0379571	-2.53655	0.0111951	0.388386	ENSG00000175416	CLTB	176392501	176416539	5	1212	CLTB	protein_coding
ENSG00000185485	533.132	0.171814	0.0677562	2.53577	0.01122	0.388386	ENSG00000185485	SDHAP1	195963335	195990258	3	NA	SDHAP1	transcribed_unprocessed_pseudogene
ENSG00000227495	20.7808	0.312347	0.123185	2.53559	0.0112259	0.388386	ENSG00000227495	KIF1C-AS1	5019214	5020093	17	102724009	KIF1C-AS1	lncRNA
ENSG00000261159	12.0359	0.433916	0.171094	2.53613	0.0112086	0.388386	ENSG00000261159		128859716	128860526	3	NA		lncRNA
ENSG00000139679	1457.62	0.228684	0.0902341	2.53434	0.0112658	0.388932	ENSG00000139679	LPAR6	48389567	48444704	13	10161	LPAR6	protein_coding
ENSG00000155096	2360.8	-0.0695651	0.0274567	-2.53363	0.0112888	0.388932	ENSG00000155096	AZIN1	102826111	102893864	8	51582	AZIN1	protein_coding
ENSG00000163166	1270.46	0.079516	0.0313918	2.53302	0.0113085	0.388932	ENSG00000163166	IWS1	127436207	127526886	2	55677	IWS1	protein_coding
ENSG00000184117	748.378	-0.0904569	0.0357049	-2.53346	0.0112943	0.388932	ENSG00000184117	NIPSNAP1	29554808	29581327	22	8508	NIPSNAP1	protein_coding
ENSG00000175305	41.3955	-0.260262	0.102783	-2.53215	0.0113366	0.389325	ENSG00000175305	CCNE2	94879770	94896678	8	9134	CCNE2	protein_coding
ENSG00000096996	798.79	-0.139383	0.0550651	-2.53124	0.0113661	0.389761	ENSG00000096996	IL12RB1	18058995	18098944	19	3594	IL12RB1	protein_coding
ENSG00000280537	22.23	0.385724	0.152443	2.53028	0.0113972	0.390255	ENSG00000280537		219075329	219170827	2	NA		protein_coding
ENSG00000280149	27.857	0.219161	0.0866414	2.52952	0.0114219	0.390526	ENSG00000280149		149851572	149852170	7	NA		TEC
ENSG00000182400	935.592	0.0957397	0.0378648	2.52846	0.0114563	0.390866	ENSG00000182400	TRAPPC6B	39147811	39170532	14	122553	TRAPPC6B	protein_coding
ENSG00000183397	51.7958	0.203075	0.0803476	2.52745	0.0114894	0.390866	ENSG00000183397	TEKTIP1	3539171	3544030	19	100128569	TEKTIP1	protein_coding
ENSG00000232388	364.735	-0.0819838	0.0324674	-2.52511	0.0115662	0.390866	ENSG00000232388	SMIM26	18567347	18569563	20	388789	SMIM26	protein_coding
ENSG00000250490	13.2597	0.607508	0.240541	2.52559	0.0115503	0.390866	ENSG00000250490	LINC02145	6310441	6339884	5	401172	LINC02145	lncRNA
ENSG00000260853	428.624	0.110694	0.0438279	2.52564	0.0115486	0.390866	ENSG00000260853	NFATC2IP-AS1	28952816	28966883	16	NA	NFATC2IP-AS1	lncRNA
ENSG00000260886	3.77783	-0.543893	0.215228	-2.52705	0.0115026	0.390866	ENSG00000260886	TAT-AS1	71564952	71578187	16	100132529	TAT-AS1	lncRNA
ENSG00000267682	11.1682	0.35145	0.139152	2.52565	0.0115485	0.390866	ENSG00000267682		37337236	37337743	19	NA		lncRNA
ENSG00000285280	20.4794	0.370279	0.146533	2.52694	0.0115061	0.390866	ENSG00000285280		192167786	192957713	1	NA		lncRNA
ENSG00000157227	84.9863	0.31015	0.122923	2.52312	0.0116317	0.391944	ENSG00000157227	MMP14	22836560	22849041	14	4323	MMP14	protein_coding
ENSG00000278291	2.53726	-0.817197	0.32387	-2.52323	0.0116284	0.391944	ENSG00000278291		20699307	20703718	13	NA		lncRNA
ENSG00000113734	116.874	-0.144096	0.0571896	-2.51962	0.0117483	0.392878	ENSG00000113734	BNIP1	173144442	173164387	5	662	BNIP1	protein_coding
ENSG00000142733	173.437	-0.219454	0.0870363	-2.52141	0.0116886	0.392878	ENSG00000142733	MAP3K6	27355184	27366961	1	9064	MAP3K6	protein_coding
ENSG00000172375	1193.8	0.11865	0.0470937	2.51944	0.0117543	0.392878	ENSG00000172375	C2CD2L	119102198	119118544	11	9854	C2CD2L	protein_coding
ENSG00000184986	25.9274	-0.381841	0.151568	-2.51927	0.0117599	0.392878	ENSG00000184986	TMEM121	105526583	105530202	14	80757	TMEM121	protein_coding
ENSG00000258472	186.586	0.128608	0.0510501	2.51924	0.0117607	0.392878	ENSG00000258472		28580012	28614185	17	NA		protein_coding
ENSG00000276953	109.342	-0.315198	0.125086	-2.51985	0.0117404	0.392878	ENSG00000276953	TRBV12-4	142563740	142564245	7	NA	TRBV12-4	TR_V_gene
ENSG00000287129	2.01477	0.765884	0.304103	2.5185	0.0117857	0.393149	ENSG00000287129		185950469	185953171	2	NA		lncRNA
ENSG00000187189	711.281	-0.0977912	0.0388621	-2.51636	0.0118573	0.394972	ENSG00000187189	TSPYL4	116249964	116254075	6	23270	TSPYL4	protein_coding
ENSG00000108799	2946.11	0.0681848	0.0271055	2.51553	0.0118852	0.395152	ENSG00000108799	EZH1	42700275	42745049	17	2145	EZH1	protein_coding
ENSG00000236806	3.15074	0.566185	0.225106	2.51519	0.0118967	0.395152	ENSG00000236806	RPL7AP15	147223554	147224348	1	NA	RPL7AP15	processed_pseudogene
ENSG00000089041	1068.33	0.229957	0.091482	2.51369	0.0119476	0.395686	ENSG00000089041	P2RX7	121132819	121188032	12	5027	P2RX7	protein_coding
ENSG00000116106	659.136	-0.250234	0.0995391	-2.51393	0.0119395	0.395686	ENSG00000116106	EPHA4	221418027	221574202	2	2043	EPHA4	protein_coding
ENSG00000182796	981.189	0.124685	0.0496119	2.51321	0.0119637	0.395686	ENSG00000182796	TMEM198B	55829608	55836253	12	440104	TMEM198B	transcribed_unitary_pseudogene
ENSG00000251136	167.328	0.24477	0.097432	2.51221	0.0119976	0.396245	ENSG00000251136	RIPK2-DT	89545424	89757812	8	101929709	RIPK2-DT	lncRNA
ENSG00000221957	143.16	-0.733317	0.291978	-2.51155	0.0120201	0.396426	ENSG00000221957	KIR2DS4	54832676	54848569	19	3809	KIR2DS4	protein_coding
ENSG00000261606	15.218	-0.407567	0.162342	-2.51054	0.0120548	0.397006	ENSG00000261606		74816223	74831795	15	NA		lncRNA
ENSG00000163964	342.42	-0.0957068	0.0381381	-2.50948	0.0120909	0.397072	ENSG00000163964	PIGX	196639775	196736007	3	54965	PIGX	protein_coding
ENSG00000246451	242.859	0.126589	0.0504406	2.50967	0.0120844	0.397072	ENSG00000246451	KLC1-AS1	103682362	103684015	14	NA	KLC1-AS1	lncRNA
ENSG00000128872	1525.21	0.11809	0.0470894	2.50779	0.0121489	0.398169	ENSG00000128872	TMOD2	51751597	51816363	15	29767	TMOD2	protein_coding
ENSG00000165698	39.5024	-0.228886	0.0912802	-2.50751	0.0121585	0.398169	ENSG00000165698	SPACA9	132878027	132890201	9	11092	SPACA9	protein_coding
ENSG00000033627	1161.69	0.150944	0.0602154	2.50673	0.0121852	0.398484	ENSG00000033627	ATP6V0A1	42458844	42522582	17	535	ATP6V0A1	protein_coding
ENSG00000104231	708.918	-0.0725969	0.0289985	-2.50347	0.0122983	0.39882	ENSG00000104231	ZFAND1	81701334	81732903	8	79752	ZFAND1	protein_coding
ENSG00000116198	1057.53	0.122028	0.048729	2.50421	0.0122725	0.39882	ENSG00000116198	CEP104	3812086	3857396	1	9731	CEP104	protein_coding
ENSG00000116667	632.689	-0.369628	0.147628	-2.50378	0.0122875	0.39882	ENSG00000116667	C1orf21	184387029	184629019	1	81563	C1orf21	protein_coding
ENSG00000175787	439.102	0.113961	0.0455136	2.5039	0.0122832	0.39882	ENSG00000175787	ZNF169	94259298	94301829	9	169841	ZNF169	protein_coding
ENSG00000184007	8230.66	-0.0898631	0.0358839	-2.50428	0.0122702	0.39882	ENSG00000184007	PTP4A2	31906421	31944856	1	8073	PTP4A2	protein_coding
ENSG00000258811	7.02919	0.415587	0.165915	2.50483	0.0122512	0.39882	ENSG00000258811		104842663	104845916	14	NA		lncRNA
ENSG00000036448	618.427	-1.00152	0.401002	-2.49754	0.0125058	0.398885	ENSG00000036448	MYOM2	2045046	2165552	8	9172	MYOM2	protein_coding
ENSG00000091986	45.8801	-0.5635	0.225282	-2.50131	0.0123736	0.398885	ENSG00000091986	CCDC80	112596797	112649530	3	151887	CCDC80	protein_coding
ENSG00000131015	2.12311	0.665284	0.266349	2.49779	0.012497	0.398885	ENSG00000131015	ULBP2	149942014	149949235	6	80328	ULBP2	protein_coding
ENSG00000160949	199.254	-0.149285	0.0596569	-2.5024	0.0123356	0.398885	ENSG00000160949	TONSL	144428775	144444440	8	4796	TONSL	protein_coding
ENSG00000181036	1034.27	-0.405394	0.162195	-2.49942	0.0124395	0.398885	ENSG00000181036	FCRL6	159800511	159816257	1	343413	FCRL6	protein_coding
ENSG00000181631	930.72	0.387753	0.155209	2.49827	0.0124801	0.398885	ENSG00000181631	P2RY13	151326312	151329549	3	53829	P2RY13	protein_coding
ENSG00000206177	12.5861	1.24834	0.49982	2.49757	0.0125047	0.398885	ENSG00000206177	HBM	153892	166764	16	3042	HBM	protein_coding
ENSG00000213145	1914.77	-0.210369	0.0840868	-2.50181	0.0123561	0.398885	ENSG00000213145	CRIP1	105486317	105488947	14	1396	CRIP1	protein_coding
ENSG00000243716	6833.92	0.176437	0.0706006	2.49908	0.0124515	0.398885	ENSG00000243716	NPIPB5	22479121	22536535	16	100132247	NPIPB5	protein_coding
ENSG00000254959	2.45846	-1.30601	0.522366	-2.50018	0.0124132	0.398885	ENSG00000254959	INMT-MINDY4	30752137	30892081	7	NA	INMT-MINDY4	protein_coding
ENSG00000270120	31.9202	0.357337	0.142938	2.49995	0.0124211	0.398885	ENSG00000270120		50712844	50713589	16	NA		lncRNA
ENSG00000270184	16.7481	-0.343118	0.137377	-2.49764	0.0125022	0.398885	ENSG00000270184		85784382	85787617	16	NA		lncRNA
ENSG00000166436	1442.44	0.200788	0.0804652	2.49535	0.0125834	0.400027	ENSG00000166436	TRIM66	8612037	8682694	11	9866	TRIM66	protein_coding
ENSG00000177338	7.19484	-0.572587	0.229407	-2.49595	0.0125622	0.400027	ENSG00000177338	LINC00469	73749270	73828520	17	NA	LINC00469	lncRNA
ENSG00000185920	772.149	-0.260208	0.104289	-2.49507	0.0125932	0.400027	ENSG00000185920	PTCH1	95442980	95517057	9	5727	PTCH1	protein_coding
ENSG00000198925	1206.41	0.0815656	0.0327026	2.49416	0.0126255	0.400509	ENSG00000198925	ATG9A	219219380	219229717	2	79065	ATG9A	protein_coding
ENSG00000092820	5036.7	-0.0948297	0.038053	-2.49204	0.0127011	0.400891	ENSG00000092820	EZR	158765741	158819368	6	7430	EZR	protein_coding
ENSG00000132680	1878.94	0.109096	0.0437808	2.49187	0.0127074	0.400891	ENSG00000132680	KHDC4	155913045	155934413	1	22889	KHDC4	protein_coding
ENSG00000205572	292.839	-0.216691	0.0869919	-2.49093	0.0127409	0.400891	ENSG00000205572	SERF1B	70025247	70043113	5	8293	SERF1B	protein_coding
ENSG00000242114	184.054	-0.212534	0.0853092	-2.49133	0.0127264	0.400891	ENSG00000242114	MTFP1	30425623	30429054	22	51537	MTFP1	protein_coding
ENSG00000260188	4.07886	0.657558	0.263796	2.49268	0.0126784	0.400891	ENSG00000260188		110477907	110479436	6	NA		lncRNA
ENSG00000279744	55.7064	0.213175	0.0855771	2.49103	0.0127374	0.400891	ENSG00000279744		82462601	82464255	17	NA		TEC
ENSG00000174456	395.192	0.0948972	0.0381163	2.48967	0.012786	0.401227	ENSG00000174456	C12orf76	110027028	110073636	12	400073	C12orf76	protein_coding
ENSG00000197429	177.101	-0.147775	0.0593525	-2.48979	0.012782	0.401227	ENSG00000197429	IPP	45694324	45750653	1	3652	IPP	protein_coding
ENSG00000130684	1264.55	0.103688	0.0416674	2.48846	0.0128297	0.402056	ENSG00000130684	ZNF337	25673195	25696853	20	26152	ZNF337	protein_coding
ENSG00000062485	3324.37	0.0533801	0.0215686	2.47489	0.0133277	0.403668	ENSG00000062485	CS	56271699	56300391	12	1431	CS	protein_coding
ENSG00000068912	861.574	-0.0939877	0.0378208	-2.48508	0.0129522	0.403668	ENSG00000068912	ERLEC1	53787009	53833038	2	27248	ERLEC1	protein_coding
ENSG00000078304	5386.31	-0.125862	0.0508897	-2.47323	0.0133899	0.403668	ENSG00000078304	PPP2R5C	101761709	101927989	14	5527	PPP2R5C	protein_coding
ENSG00000112624	2116.42	-0.0869854	0.0350829	-2.47942	0.0131595	0.403668	ENSG00000112624	BICRAL	42746958	42868558	6	23506	BICRAL	protein_coding
ENSG00000131116	288.686	-0.102837	0.0414726	-2.47964	0.0131513	0.403668	ENSG00000131116	ZNF428	43607224	43619629	19	126299	ZNF428	protein_coding
ENSG00000131368	2095.86	0.0922048	0.0372926	2.47247	0.0134184	0.403668	ENSG00000131368	MRPS25	15009611	15065339	3	64432	MRPS25	protein_coding
ENSG00000142230	1205.69	-0.0931841	0.037545	-2.48193	0.0130672	0.403668	ENSG00000142230	SAE1	47113274	47210636	19	10055	SAE1	protein_coding
ENSG00000152766	40.6952	0.508521	0.205603	2.47331	0.0133869	0.403668	ENSG00000152766	ANKRD22	88819896	88851844	10	118932	ANKRD22	protein_coding
ENSG00000155115	419.882	-0.094483	0.0381421	-2.47714	0.0132442	0.403668	ENSG00000155115	GTF3C6	110958706	110967890	6	112495	GTF3C6	protein_coding
ENSG00000155368	1055.15	-0.0932717	0.0376328	-2.47847	0.0131948	0.403668	ENSG00000155368	DBI	119366924	119372550	2	1622	DBI	protein_coding
ENSG00000162441	820.531	-0.0860472	0.0346713	-2.4818	0.013072	0.403668	ENSG00000162441	LZIC	9922113	9943407	1	84328	LZIC	protein_coding
ENSG00000163479	3820.54	-0.0569289	0.0230032	-2.47483	0.01333	0.403668	ENSG00000163479	SSR2	156009048	156020951	1	6746	SSR2	protein_coding
ENSG00000164674	852.996	-0.202083	0.081551	-2.478	0.0132121	0.403668	ENSG00000164674	SYTL3	158650014	158764876	6	94120	SYTL3	protein_coding
ENSG00000167524	379.81	0.115838	0.0468136	2.47445	0.0133443	0.403668	ENSG00000167524	RSKR	28455752	28614197	17	124923	RSKR	protein_coding
ENSG00000172671	417.281	-0.118811	0.0480539	-2.47246	0.0134186	0.403668	ENSG00000172671	ZFAND4	45615500	45672780	10	93550	ZFAND4	protein_coding
ENSG00000180953	92.9929	0.207446	0.083781	2.47605	0.0132845	0.403668	ENSG00000180953	ST20	79898840	79923702	15	NA	ST20	lncRNA
ENSG00000205929	8.17099	0.424408	0.17086	2.48395	0.0129934	0.403668	ENSG00000205929	C21orf62	32790673	32813743	21	56245	C21orf62	protein_coding
ENSG00000227543	147.289	0.154511	0.0623312	2.47887	0.01318	0.403668	ENSG00000227543	SPAG5-AS1	28598790	28617377	17	NA	SPAG5-AS1	lncRNA
ENSG00000228526	8.21449	0.628605	0.253012	2.48449	0.0129737	0.403668	ENSG00000228526	MIR34AHG	9148011	9198906	1	106614088	MIR34AHG	lncRNA
ENSG00000230306	1.84677	0.750558	0.303449	2.47343	0.0133824	0.403668	ENSG00000230306	BANF1P2	133344643	133344906	10	NA	BANF1P2	processed_pseudogene
ENSG00000230666	1.9859	-1.70611	0.689332	-2.47502	0.0133228	0.403668	ENSG00000230666	CEACAM22P	44542798	44549166	19	NA	CEACAM22P	transcribed_unprocessed_pseudogene
ENSG00000235043	12.5102	-0.320242	0.128855	-2.48529	0.0129447	0.403668	ENSG00000235043	TECRP1	86949669	86950113	4	NA	TECRP1	processed_pseudogene
ENSG00000251867	55.9184	-0.237338	0.0956029	-2.48254	0.0130449	0.403668	ENSG00000251867		80484561	80486699	8	NA		lncRNA
ENSG00000253953	4.87072	-0.643556	0.259346	-2.48146	0.0130846	0.403668	ENSG00000253953	PCDHGB4	141387698	141512975	5	8641	PCDHGB4	protein_coding
ENSG00000256274	4.56206	-0.748172	0.301834	-2.47875	0.0131844	0.403668	ENSG00000256274	TAS2R64P	11077316	11078242	12	NA	TAS2R64P	transcribed_unprocessed_pseudogene
ENSG00000260318	1.98077	0.67839	0.273978	2.47607	0.0132837	0.403668	ENSG00000260318	COX6CP1	11903923	11904137	16	NA	COX6CP1	processed_pseudogene
ENSG00000262049	206.419	-0.147864	0.0595367	-2.48358	0.0130069	0.403668	ENSG00000262049		81701324	81703317	17	NA		lncRNA
ENSG00000273254	2.10162	0.658008	0.265404	2.47927	0.0131652	0.403668	ENSG00000273254		29024255	29024890	21	NA		lncRNA
ENSG00000274659	15.4589	0.319799	0.128997	2.47911	0.013171	0.403668	ENSG00000274659	LINC02371	2740032	2746665	12	124906976	LINC02371	lncRNA
ENSG00000276791	35.7823	-0.328862	0.132575	-2.48057	0.0131172	0.403668	ENSG00000276791		2777319	2780568	16	NA		lncRNA
ENSG00000286248	57.0096	0.278089	0.11214	2.47984	0.0131441	0.403668	ENSG00000286248		121177919	121191477	12	NA		lncRNA
ENSG00000070759	239.942	-0.116083	0.0470326	-2.46815	0.0135814	0.403854	ENSG00000070759	TESK2	45343883	45491163	1	10420	TESK2	protein_coding
ENSG00000118965	335.876	-0.117874	0.0477628	-2.46791	0.0135905	0.403854	ENSG00000118965	WDR35	19910263	19990105	2	57539	WDR35	protein_coding
ENSG00000120664	4.56726	0.885128	0.358502	2.46896	0.0135505	0.403854	ENSG00000120664	SPART-AS1	36346431	36369601	13	NA	SPART-AS1	lncRNA
ENSG00000124299	738.308	-0.110938	0.0449099	-2.47023	0.0135027	0.403854	ENSG00000124299	PEPD	33386950	33521823	19	5184	PEPD	protein_coding
ENSG00000147883	48.3823	0.393959	0.159564	2.46898	0.0135499	0.403854	ENSG00000147883	CDKN2B	22002903	22009305	9	1030	CDKN2B	protein_coding
ENSG00000148303	26487	-0.0612872	0.0248257	-2.46871	0.0135603	0.403854	ENSG00000148303	RPL7A	133348218	133351426	9	6130	RPL7A	protein_coding
ENSG00000156414	188.461	0.422066	0.170838	2.47056	0.0134901	0.403854	ENSG00000156414	TDRD9	103928456	104052667	14	122402	TDRD9	protein_coding
ENSG00000179611	83.8769	-0.137705	0.0557985	-2.46789	0.0135912	0.403854	ENSG00000179611	DGKZP1	43968424	43971199	13	NA	DGKZP1	processed_pseudogene
ENSG00000197063	522.383	0.171144	0.0692491	2.47142	0.0134576	0.403854	ENSG00000197063	MAFG	81918270	81927735	17	4097	MAFG	protein_coding
ENSG00000198677	2378.11	0.0936913	0.037967	2.4677	0.0135983	0.403854	ENSG00000198677	TTC37	95461755	95555050	5	9652	TTC37	protein_coding
ENSG00000184990	857.179	-0.1014	0.0411113	-2.46646	0.0136455	0.404741	ENSG00000184990	SIVA1	104753147	104768494	14	10572	SIVA1	protein_coding
ENSG00000116030	1252.97	-0.0687141	0.0278743	-2.46514	0.013696	0.405723	ENSG00000116030	SUMO1	202206182	202238599	2	7341	SUMO1	protein_coding
ENSG00000125726	12.9785	-0.478214	0.194053	-2.46435	0.0137263	0.405811	ENSG00000125726	CD70	6583183	6604103	19	970	CD70	protein_coding
ENSG00000255302	2160.9	-0.0833846	0.0338391	-2.46415	0.0137339	0.405811	ENSG00000255302	EID1	48878134	48880173	15	23741	EID1	protein_coding
ENSG00000151725	94.6506	-0.24433	0.0991946	-2.46314	0.0137727	0.405928	ENSG00000151725	CENPU	184694085	184734130	4	79682	CENPU	protein_coding
ENSG00000181218	54.5346	-0.220633	0.089561	-2.4635	0.0137589	0.405928	ENSG00000181218	H2AW	228434777	228457873	1	92815	H2AW	protein_coding
ENSG00000179152	379.453	0.096712	0.0392941	2.46124	0.0138459	0.40752	ENSG00000179152	TCAIM	44338119	44409451	3	285343	TCAIM	protein_coding
ENSG00000185222	15.1058	0.349944	0.142206	2.46083	0.0138617	0.40752	ENSG00000185222	TCEAL9	103356489	103358462	X	51186	TCEAL9	protein_coding
ENSG00000126088	677.935	-0.0718021	0.0291859	-2.46016	0.0138874	0.40776	ENSG00000126088	UROD	45010950	45015575	1	7389	UROD	protein_coding
ENSG00000117362	2423.23	-0.0734546	0.0298652	-2.45954	0.0139116	0.407956	ENSG00000117362	APH1A	150265399	150269580	1	51107	APH1A	protein_coding
ENSG00000154640	108.693	-0.251383	0.102272	-2.45799	0.0139717	0.408458	ENSG00000154640	BTG3	17593653	17612945	21	10950	BTG3	protein_coding
ENSG00000171860	577.507	0.394028	0.160268	2.45857	0.0139493	0.408458	ENSG00000171860	C3AR1	8056844	8066359	12	719	C3AR1	protein_coding
ENSG00000178440	201.988	0.192779	0.0784372	2.45774	0.0139813	0.408458	ENSG00000178440	TIMM23B-AGAP6	49942056	50011654	10	NA	TIMM23B-AGAP6	protein_coding
ENSG00000244879	2999.15	0.269051	0.109491	2.45729	0.013999	0.408462	ENSG00000244879	GABPB1-AS1	50354944	50372202	15	NA	GABPB1-AS1	lncRNA
ENSG00000105483	5128.94	0.0903644	0.0367891	2.45628	0.0140383	0.408851	ENSG00000105483	CARD8	48180770	48255946	19	22900	CARD8	protein_coding
ENSG00000166136	1018.94	-0.0652181	0.0265541	-2.45605	0.0140474	0.408851	ENSG00000166136	NDUFB8	100523740	100530000	10	4714	NDUFB8	protein_coding
ENSG00000054267	2906.14	-0.0742986	0.0302661	-2.45485	0.0140944	0.408959	ENSG00000054267	ARID4B	235131634	235328219	1	51742	ARID4B	protein_coding
ENSG00000138379	2.17497	0.64105	0.261162	2.45461	0.0141037	0.408959	ENSG00000138379	MSTN	190055700	190062729	2	2660	MSTN	protein_coding
ENSG00000163961	807.416	-0.144281	0.058844	-2.45193	0.0142092	0.408959	ENSG00000163961	RNF168	196468783	196503768	3	165918	RNF168	protein_coding
ENSG00000164104	2678.78	-0.134008	0.0546516	-2.45204	0.0142049	0.408959	ENSG00000164104	HMGB2	173331376	173334432	4	3148	HMGB2	protein_coding
ENSG00000197258	186.778	-0.239505	0.0975983	-2.45398	0.0141284	0.408959	ENSG00000197258	EIF4BP6	104667749	104669576	7	NA	EIF4BP6	processed_pseudogene
ENSG00000228502	25.6241	-0.202214	0.0824675	-2.45205	0.0142044	0.408959	ENSG00000228502	EEF1A1P11	96446930	96448318	1	NA	EEF1A1P11	processed_pseudogene
ENSG00000251453	17.4792	0.507542	0.206904	2.45303	0.0141657	0.408959	ENSG00000251453	HAUS1P1	140581504	140582335	5	NA	HAUS1P1	processed_pseudogene
ENSG00000258559	75.966	0.205048	0.0836012	2.45269	0.0141792	0.408959	ENSG00000258559		74289127	74294425	14	NA		lncRNA
ENSG00000272263	2.59422	-0.667267	0.272125	-2.45206	0.0142039	0.408959	ENSG00000272263		12832219	12832728	3	NA		lncRNA
ENSG00000214413	1038.33	0.0857834	0.0349997	2.45097	0.0142471	0.409542	ENSG00000214413	BBIP1	110898730	110919201	10	92482	BBIP1	protein_coding
ENSG00000102753	937.282	-0.0692295	0.0282581	-2.4499	0.0142897	0.409756	ENSG00000102753	KPNA3	49699320	49792682	13	3839	KPNA3	protein_coding
ENSG00000226266	14.0788	-0.359924	0.146909	-2.44998	0.0142865	0.409756	ENSG00000226266		159670708	159712444	2	29994		lncRNA
ENSG00000027001	137.005	-0.0995744	0.0406695	-2.44838	0.0143501	0.409809	ENSG00000027001	MIPEP	23730189	23889400	13	4285	MIPEP	protein_coding
ENSG00000119725	762.701	-0.0652772	0.0266573	-2.44876	0.014335	0.409809	ENSG00000119725	ZNF410	73886617	73932521	14	57862	ZNF410	protein_coding
ENSG00000170962	232.267	-0.335868	0.137168	-2.4486	0.0143414	0.409809	ENSG00000170962	PDGFD	103907189	104164379	11	80310	PDGFD	protein_coding
ENSG00000286196	40.4831	0.230144	0.0940098	2.44808	0.014362	0.409809	ENSG00000286196		127754534	127760560	9	NA		lncRNA
ENSG00000247934	19.0248	0.314374	0.128499	2.44651	0.0144247	0.410898	ENSG00000247934		28163298	28190738	12	NA		lncRNA
ENSG00000279361	2.38847	-0.723484	0.295754	-2.44624	0.0144354	0.410898	ENSG00000279361		67637774	67638973	17	NA		TEC
ENSG00000198626	5.61053	-0.792422	0.324013	-2.44565	0.0144592	0.411071	ENSG00000198626	RYR2	237042184	237833988	1	6262	RYR2	protein_coding
ENSG00000188389	96.1424	-0.271682	0.111139	-2.44453	0.0145041	0.411846	ENSG00000188389	PDCD1	241849884	241858894	2	5133	PDCD1	protein_coding
ENSG00000164114	226.12	-0.187934	0.0769339	-2.44279	0.014574	0.412323	ENSG00000164114	MAP9	155342658	155376970	4	79884	MAP9	protein_coding
ENSG00000233013	205.931	0.434022	0.17767	2.44285	0.0145717	0.412323	ENSG00000233013	FAM157B	138243620	138253217	9	NA	FAM157B	transcribed_unprocessed_pseudogene
ENSG00000287338	7.63037	0.405596	0.165999	2.44336	0.0145511	0.412323	ENSG00000287338		223091872	223103335	1	NA		lncRNA
ENSG00000149792	742.984	-0.0604064	0.0247401	-2.44164	0.0146209	0.412506	ENSG00000149792	MRPL49	65122183	65127371	11	740	MRPL49	protein_coding
ENSG00000177888	491.964	-0.10396	0.0425835	-2.44132	0.0146337	0.412506	ENSG00000177888	ZBTB41	197153682	197201293	1	360023	ZBTB41	protein_coding
ENSG00000240401	18.9103	0.281618	0.11535	2.44141	0.0146301	0.412506	ENSG00000240401		55282350	55346049	2	NA		lncRNA
ENSG00000196369	581.861	0.210357	0.0861919	2.44057	0.014664	0.412863	ENSG00000196369	SRGAP2B	144887265	145095528	1	647135	SRGAP2B	protein_coding
ENSG00000169991	1374.93	-0.143278	0.0587195	-2.44005	0.0146853	0.412962	ENSG00000169991	IFFO2	18904280	18956676	1	126917	IFFO2	protein_coding
ENSG00000156475	226.877	-0.373901	0.153263	-2.43959	0.0147038	0.412982	ENSG00000156475	PPP2R2B	146580742	147084784	5	5521	PPP2R2B	protein_coding
ENSG00000171530	836.473	-0.071591	0.0293523	-2.43902	0.014727	0.413034	ENSG00000171530	TBCA	77691166	77868780	5	6902	TBCA	protein_coding
ENSG00000203737	1.79604	-0.758563	0.311055	-2.43868	0.0147411	0.413034	ENSG00000203737	GPR52	174447964	174449545	1	9293	GPR52	protein_coding
ENSG00000125743	1646.02	-0.0796875	0.0326886	-2.43778	0.0147779	0.413568	ENSG00000125743	SNRPD2	45687460	45692569	19	6633	SNRPD2	protein_coding
ENSG00000156508	325325	-0.0630372	0.0258656	-2.4371	0.0148055	0.413843	ENSG00000156508	EEF1A1	73489308	73525587	6	1915	EEF1A1	protein_coding
ENSG00000287970	15.7592	-0.930966	0.382134	-2.43623	0.0148413	0.414346	ENSG00000287970		2130550	2134880	8	NA		lncRNA
ENSG00000137055	706.873	-0.0908985	0.0373232	-2.43544	0.0148736	0.414751	ENSG00000137055	PLAA	26903372	26947242	9	9373	PLAA	protein_coding
ENSG00000242516	9.79631	0.409568	0.168284	2.43379	0.0149415	0.415649	ENSG00000242516	LINC00960	75672251	75742048	3	401074	LINC00960	lncRNA
ENSG00000287119	7.93406	0.498551	0.204829	2.43398	0.0149337	0.415649	ENSG00000287119		7671330	7675736	2	NA		lncRNA
ENSG00000186815	2686.28	0.103494	0.0425469	2.43248	0.0149959	0.416167	ENSG00000186815	TPCN1	113221050	113298585	12	53373	TPCN1	protein_coding
ENSG00000258813	6.87783	-0.393385	0.161715	-2.43259	0.0149914	0.416167	ENSG00000258813	RBM25-AS1	73057925	73059415	14	NA	RBM25-AS1	lncRNA
ENSG00000248527	11204.8	-0.164795	0.0677603	-2.43203	0.0150143	0.416183	ENSG00000248527	MTATP6P1	633696	634376	1	NA	MTATP6P1	unprocessed_pseudogene
ENSG00000124222	6690.78	0.0709873	0.029204	2.43073	0.0150683	0.417181	ENSG00000124222	STX16	58651253	58679526	20	8675	STX16	protein_coding
ENSG00000173456	545.962	-0.0972361	0.0400223	-2.42955	0.0151176	0.417904	ENSG00000173456	RNF26	119334527	119337309	11	79102	RNF26	protein_coding
ENSG00000178425	788.566	-0.0981875	0.0404189	-2.42925	0.0151303	0.417904	ENSG00000178425	NT5DC1	116100851	116249497	6	221294	NT5DC1	protein_coding
ENSG00000106460	1090.36	0.136971	0.056439	2.42688	0.0152292	0.418156	ENSG00000106460	TMEM106B	12211270	12243367	7	54664	TMEM106B	protein_coding
ENSG00000151729	168.08	-0.171919	0.0708377	-2.42695	0.0152264	0.418156	ENSG00000151729	SLC25A4	185143266	185150382	4	291	SLC25A4	protein_coding
ENSG00000196821	2951.95	-0.0902713	0.037184	-2.42769	0.0151952	0.418156	ENSG00000196821	ILRUN	34587288	34696859	6	64771	ILRUN	protein_coding
ENSG00000262777	6.36925	0.408324	0.168144	2.42841	0.015165	0.418156	ENSG00000262777		1424473	1426484	17	NA		lncRNA
ENSG00000270194	13.083	-0.355433	0.146396	-2.42788	0.0151873	0.418156	ENSG00000270194	GOLGA4-AS1	37241789	37244202	3	152048	GOLGA4-AS1	lncRNA
ENSG00000105409	181.268	-0.215702	0.0889503	-2.42497	0.0153095	0.418575	ENSG00000105409	ATP1A3	41966582	41997497	19	478	ATP1A3	protein_coding
ENSG00000148600	132.601	-0.25332	0.104488	-2.42439	0.0153343	0.418575	ENSG00000148600	CDHR1	84194537	84219621	10	92211	CDHR1	protein_coding
ENSG00000170855	291.128	-0.103054	0.0424999	-2.42481	0.0153164	0.418575	ENSG00000170855	TRIAP1	120443964	120446384	12	51499	TRIAP1	protein_coding
ENSG00000183508	1324.75	-0.400094	0.165014	-2.42461	0.015325	0.418575	ENSG00000183508	TENT5C	117606048	117628389	1	54855	TENT5C	protein_coding
ENSG00000215817	28.9795	-0.228397	0.0941909	-2.42484	0.0153153	0.418575	ENSG00000215817	ZC3H11B	219608012	219613105	1	643136	ZC3H11B	protein_coding
ENSG00000080166	15.7278	0.458985	0.189663	2.42001	0.0155202	0.418741	ENSG00000080166	DCT	94436811	94479682	13	1638	DCT	protein_coding
ENSG00000111641	891.412	0.0876937	0.0361987	2.42257	0.0154114	0.418741	ENSG00000111641	NOP2	6556863	6568691	12	4839	NOP2	protein_coding
ENSG00000120509	183.213	-0.0965233	0.0398811	-2.42028	0.0155088	0.418741	ENSG00000120509	PDZD11	70281118	70290514	X	51248	PDZD11	protein_coding
ENSG00000130749	1614.91	-0.0831761	0.0343333	-2.42261	0.0154094	0.418741	ENSG00000130749	ZC3H4	47064187	47113776	19	23211	ZC3H4	protein_coding
ENSG00000131196	1220.07	-0.0942655	0.0389399	-2.42079	0.0154867	0.418741	ENSG00000131196	NFATC1	79395856	79529325	18	4772	NFATC1	protein_coding
ENSG00000149600	891.456	-0.0656323	0.0270925	-2.42253	0.0154129	0.418741	ENSG00000149600	COMMD7	32702699	32743467	20	149951	COMMD7	protein_coding
ENSG00000188171	156.01	-0.196935	0.0813391	-2.42117	0.0154708	0.418741	ENSG00000188171	ZNF626	20619939	20661596	19	199777	ZNF626	protein_coding
ENSG00000238009	53.2442	0.337622	0.139455	2.42101	0.0154775	0.418741	ENSG00000238009		89295	133723	1	NA		lncRNA
ENSG00000278662	101.105	-0.513741	0.212127	-2.42186	0.0154413	0.418741	ENSG00000278662	GOLGA6L10	82339993	82349475	15	643707	GOLGA6L10	protein_coding
ENSG00000286004	182.057	0.159457	0.0658658	2.42093	0.0154807	0.418741	ENSG00000286004		195900986	195903417	3	NA		lncRNA
ENSG00000009335	2152.05	-0.0639851	0.0264551	-2.41863	0.0155792	0.418876	ENSG00000009335	UBE3C	157138916	157269370	7	9690	UBE3C	protein_coding
ENSG00000105374	4546.72	-0.312605	0.129245	-2.4187	0.015576	0.418876	ENSG00000105374	NKG7	51371606	51372701	19	4818	NKG7	protein_coding
ENSG00000125821	312.271	-0.14087	0.0582249	-2.4194	0.0155459	0.418876	ENSG00000125821	DTD1	18587942	18766644	20	92675	DTD1	protein_coding
ENSG00000163576	10.2183	-0.687227	0.284279	-2.41744	0.0156301	0.419759	ENSG00000163576	EFHB	19879472	19947025	3	151651	EFHB	protein_coding
ENSG00000248385	3.66407	1.11838	0.462718	2.41699	0.0156496	0.4198	ENSG00000248385	TARM1	54069895	54081365	19	441864	TARM1	protein_coding
ENSG00000226396	23.0931	0.355008	0.146909	2.41651	0.0156699	0.419861	ENSG00000226396		19608114	19608568	1	NA		processed_pseudogene
ENSG00000132792	938.645	-0.062261	0.0257773	-2.41534	0.0157205	0.42031	ENSG00000132792	CTNNBL1	37693955	37872129	20	56259	CTNNBL1	protein_coding
ENSG00000158406	71.1107	0.342794	0.142098	2.41237	0.0158492	0.42031	ENSG00000158406	H4C8	26277609	26285638	6	8365	H4C8	protein_coding
ENSG00000163904	866.008	0.0813581	0.0336983	2.41431	0.0157651	0.42031	ENSG00000163904	SENP2	185582496	185633551	3	59343	SENP2	protein_coding
ENSG00000189229	1.88345	-1.16262	0.481716	-2.4135	0.0158003	0.42031	ENSG00000189229		6490460	6736750	3	NA		lncRNA
ENSG00000225031	102.181	-0.133086	0.0551329	-2.41391	0.0157825	0.42031	ENSG00000225031	EIF4BP7	111619677	111621489	X	NA	EIF4BP7	processed_pseudogene
ENSG00000227212	35.108	0.3078	0.127548	2.41321	0.0158128	0.42031	ENSG00000227212	PFN1P6	144442606	144443004	1	NA	PFN1P6	processed_pseudogene
ENSG00000243478	2.50364	-1.15547	0.478841	-2.41307	0.0158189	0.42031	ENSG00000243478	AOX2P	200738608	200791630	2	NA	AOX2P	transcribed_unprocessed_pseudogene
ENSG00000263327	145.95	0.218043	0.0903361	2.41368	0.0157922	0.42031	ENSG00000263327	TAPT1-AS1	16226685	16320140	4	NA	TAPT1-AS1	lncRNA
ENSG00000273189	32.2276	0.243544	0.100941	2.41275	0.0158328	0.42031	ENSG00000273189		49474586	49487637	19	NA		lncRNA
ENSG00000196262	10815.1	-0.0681091	0.0282469	-2.41121	0.0158998	0.420867	ENSG00000196262	PPIA	44796680	44824564	7	5478	PPIA	protein_coding
ENSG00000234797	518.25	-0.140752	0.0583776	-2.41106	0.0159063	0.420867	ENSG00000234797	RPS3AP6	59768352	59769146	15	NA	RPS3AP6	processed_pseudogene
ENSG00000081237	43923.6	-0.0540039	0.0224093	-2.40989	0.0159575	0.421169	ENSG00000081237	PTPRC	198638457	198757476	1	5788	PTPRC	protein_coding
ENSG00000109323	1763.48	0.135862	0.05638	2.40976	0.015963	0.421169	ENSG00000109323	MANBA	102630770	102760994	4	4126	MANBA	protein_coding
ENSG00000137216	372.939	0.0945438	0.039237	2.40955	0.015972	0.421169	ENSG00000137216	TMEM63B	44126914	44155519	6	55362	TMEM63B	protein_coding
ENSG00000250742	10.5708	0.465613	0.19333	2.40838	0.0160235	0.421571	ENSG00000250742	LINC02381	54126019	54147485	12	400043	LINC02381	lncRNA
ENSG00000286313	25.7838	-0.229746	0.0953861	-2.40859	0.0160142	0.421571	ENSG00000286313		135854053	135880942	6	101928373		lncRNA
ENSG00000267523	109.462	0.17761	0.0737676	2.40769	0.0160537	0.421889	ENSG00000267523		55661901	55674715	19	NA		lncRNA
ENSG00000120318	490.697	0.230236	0.0956644	2.40671	0.016097	0.422367	ENSG00000120318	ARAP3	141653401	141682230	5	64411	ARAP3	protein_coding
ENSG00000145022	715.736	-0.0757052	0.0314807	-2.40481	0.0161807	0.422367	ENSG00000145022	TCTA	49412212	49416476	3	6988	TCTA	protein_coding
ENSG00000154803	1170.23	0.123402	0.0512905	2.40595	0.0161304	0.422367	ENSG00000154803	FLCN	17212212	17237188	17	201163	FLCN	protein_coding
ENSG00000172932	3219.08	0.08762	0.0364232	2.40561	0.0161455	0.422367	ENSG00000172932	ANKRD13D	67289300	67302485	11	338692	ANKRD13D	protein_coding
ENSG00000265531	30.2466	0.490606	0.203907	2.40602	0.0161273	0.422367	ENSG00000265531	FCGR1CP	143874793	143883575	1	100132417	FCGR1CP	unprocessed_pseudogene
ENSG00000285160	26.4593	-0.268559	0.111666	-2.40502	0.0161716	0.422367	ENSG00000285160	THSD1P1	52167954	52168321	13	NA	THSD1P1	transcribed_unprocessed_pseudogene
ENSG00000108389	2006.18	0.0797298	0.0332191	2.40012	0.0163898	0.427345	ENSG00000108389	MTMR4	58489529	58517905	17	9110	MTMR4	protein_coding
ENSG00000256967	53.2439	0.235467	0.0981326	2.39948	0.0164183	0.427611	ENSG00000256967		7129079	7131198	12	NA		lncRNA
ENSG00000127463	1172.7	0.0795775	0.0331826	2.39817	0.0164771	0.427708	ENSG00000127463	EMC1	19215660	19251552	1	23065	EMC1	protein_coding
ENSG00000156709	590.484	-0.0702681	0.0292977	-2.39841	0.0164663	0.427708	ENSG00000156709	AIFM1	130124666	130165879	X	9131	AIFM1	protein_coding
ENSG00000279886	3.16745	0.577089	0.240568	2.39886	0.0164462	0.427708	ENSG00000279886		78250346	78250932	17	NA		TEC
ENSG00000274104	24.0713	-0.245457	0.102381	-2.39748	0.0165083	0.428039	ENSG00000274104		34733298	34734501	19	NA		lncRNA
ENSG00000281183	83.7822	0.157633	0.0657811	2.39633	0.0165601	0.428904	ENSG00000281183	NPTN-IT1	73567012	73569294	15	NA	NPTN-IT1	lncRNA
ENSG00000267365	9.14343	0.434213	0.181277	2.3953	0.0166068	0.429638	ENSG00000267365	KCNJ2-AS1	70166961	70169404	17	400617	KCNJ2-AS1	lncRNA
ENSG00000015479	6682.51	-0.0694836	0.0290396	-2.39272	0.0167241	0.431226	ENSG00000015479	MATR3	139293674	139331677	5	9782	MATR3	protein_coding
ENSG00000136770	418.007	-0.105563	0.0441408	-2.39151	0.0167794	0.431226	ENSG00000136770	DNAJC1	21756548	22003769	10	64215	DNAJC1	protein_coding
ENSG00000164162	142.469	-0.0927502	0.0387807	-2.39166	0.0167724	0.431226	ENSG00000164162	ANAPC10	144831908	145098541	4	10393	ANAPC10	protein_coding
ENSG00000179031	10.1438	0.378131	0.158113	2.39152	0.0167786	0.431226	ENSG00000179031	NSA2P3	100910712	100911489	X	NA	NSA2P3	processed_pseudogene
ENSG00000258466	2.33137	0.777664	0.324944	2.39322	0.016701	0.431226	ENSG00000258466		67659820	67690367	14	NA		protein_coding
ENSG00000279233	38.1676	0.332117	0.138806	2.39267	0.0167263	0.431226	ENSG00000279233		125138245	125141711	12	NA		TEC
ENSG00000169246	2416.24	0.199671	0.0835304	2.3904	0.0168299	0.432048	ENSG00000169246	NPIPB3	21402237	21448567	16	23117	NPIPB3	protein_coding
ENSG00000237476	23.7156	0.331298	0.138643	2.38957	0.0168683	0.432557	ENSG00000237476	LINC01637	20957092	20964682	22	101928891	LINC01637	lncRNA
ENSG00000110851	1176.43	-0.0794311	0.0332614	-2.38809	0.0169363	0.433044	ENSG00000110851	PRDM4	107732871	107761272	12	11108	PRDM4	protein_coding
ENSG00000160993	173.351	-0.112744	0.0472294	-2.38716	0.0169792	0.433044	ENSG00000160993	ALKBH4	102456238	102464863	7	54784	ALKBH4	protein_coding
ENSG00000166454	1711.4	-0.068029	0.0284924	-2.38762	0.016958	0.433044	ENSG00000166454	ATMIN	81035842	81047350	16	23300	ATMIN	protein_coding
ENSG00000166847	1829.74	0.0928217	0.0388841	2.38713	0.0169803	0.433044	ENSG00000166847	DCTN5	23641466	23677472	16	84516	DCTN5	protein_coding
ENSG00000286292	16.4012	0.285925	0.119744	2.38779	0.0169498	0.433044	ENSG00000286292		184475196	184502681	4	NA		lncRNA
ENSG00000065491	382.836	-0.0634919	0.0266211	-2.38502	0.0170782	0.433642	ENSG00000065491	TBC1D22B	37257772	37332970	6	55633	TBC1D22B	protein_coding
ENSG00000168918	6871.71	-0.0641833	0.0269041	-2.38563	0.0170499	0.433642	ENSG00000168918	INPP5D	233059967	233207903	2	3635	INPP5D	protein_coding
ENSG00000214946	2.78737	0.796254	0.333855	2.38503	0.0170777	0.433642	ENSG00000214946	TBC1D26	15732247	15746162	17	353149	TBC1D26	protein_coding
ENSG00000227191	1189.96	-0.315167	0.132129	-2.38529	0.0170655	0.433642	ENSG00000227191	TRGC2	38239580	38249572	7	NA	TRGC2	TR_C_gene
ENSG00000125835	1593.2	-0.0792666	0.0332592	-2.3833	0.0171583	0.434327	ENSG00000125835	SNRPB	2461634	2470853	20	6628	SNRPB	protein_coding
ENSG00000152056	69.5414	-0.286598	0.120276	-2.38284	0.0171798	0.434327	ENSG00000152056	AP1S3	223667680	223838027	2	130340	AP1S3	protein_coding
ENSG00000243660	172.886	-0.147125	0.0617378	-2.38305	0.0171697	0.434327	ENSG00000243660	ZNF487	43436841	43483181	10	642819	ZNF487	protein_coding
ENSG00000254634	60.9154	-0.326593	0.137051	-2.38301	0.0171719	0.434327	ENSG00000254634	SMG1P6	29425800	29447026	16	NA	SMG1P6	unprocessed_pseudogene
ENSG00000127124	814.361	-0.155065	0.0651199	-2.38122	0.0172552	0.434596	ENSG00000127124	HIVEP3	41506365	42035925	1	59269	HIVEP3	protein_coding
ENSG00000134242	1700.43	-0.110384	0.0463601	-2.38101	0.0172651	0.434596	ENSG00000134242	PTPN22	113813811	113871753	1	26191	PTPN22	protein_coding
ENSG00000228049	260.606	0.341318	0.143322	2.38148	0.0172431	0.434596	ENSG00000228049	POLR2J2	102665368	102671663	7	246721	POLR2J2	protein_coding
ENSG00000269981	97.339	0.392675	0.164906	2.3812	0.0172563	0.434596	ENSG00000269981		137682	137965	1	NA		processed_pseudogene
ENSG00000182534	280.126	-0.42613	0.179086	-2.37947	0.0173376	0.43501	ENSG00000182534	MXRA7	76672551	76711004	17	439921	MXRA7	protein_coding
ENSG00000185834	82.8828	-0.151862	0.0638172	-2.37963	0.0173299	0.43501	ENSG00000185834	RPL12P4	55074644	55075140	20	NA	RPL12P4	processed_pseudogene
ENSG00000279320	18.941	0.282837	0.118857	2.37964	0.0173297	0.43501	ENSG00000279320		146504570	146506560	3	NA		TEC
ENSG00000167088	466.76	-0.086453	0.0363688	-2.37712	0.0174484	0.437318	ENSG00000167088	SNRPD1	21612314	21633524	18	6632	SNRPD1	protein_coding
ENSG00000072310	1421.08	0.169116	0.0712157	2.37469	0.0175635	0.438774	ENSG00000072310	SREBF1	17810399	17837002	17	6720	SREBF1	protein_coding
ENSG00000179097	2.93413	0.6575	0.276813	2.37525	0.0175372	0.438774	ENSG00000179097	HTR1F	87792706	87993839	3	3355	HTR1F	protein_coding
ENSG00000238057	76.9638	0.244847	0.103089	2.37509	0.0175446	0.438774	ENSG00000238057	ZEB2-AS1	144517978	144521477	2	100303491	ZEB2-AS1	lncRNA
ENSG00000279846	3.85232	0.637405	0.268459	2.37431	0.0175819	0.438774	ENSG00000279846		99497812	99498375	15	NA		TEC
ENSG00000012963	844.837	-0.0754354	0.0318217	-2.37057	0.0177609	0.441094	ENSG00000012963	UBR7	93207241	93229215	14	55148	UBR7	protein_coding
ENSG00000148362	941.861	-0.0948689	0.0400089	-2.37119	0.0177308	0.441094	ENSG00000148362	PAXX	136992422	136993984	9	286257	PAXX	protein_coding
ENSG00000185513	576.118	0.102277	0.0431362	2.37103	0.0177388	0.441094	ENSG00000185513	L3MBTL1	43489442	43550954	20	26013	L3MBTL1	protein_coding
ENSG00000186222	304.286	-0.0801629	0.0338185	-2.37039	0.0177696	0.441094	ENSG00000186222	BLOC1S4	6716174	6717664	4	55330	BLOC1S4	protein_coding
ENSG00000196689	177.3	0.147557	0.0622294	2.37117	0.0177317	0.441094	ENSG00000196689	TRPV1	3565444	3609411	17	7442	TRPV1	protein_coding
ENSG00000057704	309.778	-0.265154	0.112016	-2.3671	0.0179279	0.441283	ENSG00000057704	TMCC3	94567122	94650557	12	57458	TMCC3	protein_coding
ENSG00000089639	3184.6	0.0761573	0.03216	2.36807	0.0178809	0.441283	ENSG00000089639	GMIP	19629476	19643657	19	51291	GMIP	protein_coding
ENSG00000133858	4568.94	0.0868806	0.0366982	2.36744	0.0179119	0.441283	ENSG00000133858	ZFC3H1	71609599	71667725	12	196441	ZFC3H1	protein_coding
ENSG00000153563	3322.53	-0.232034	0.0980307	-2.36695	0.0179353	0.441283	ENSG00000153563	CD8A	86784610	86808396	2	925	CD8A	protein_coding
ENSG00000154473	2621.34	-0.0622684	0.0263103	-2.3667	0.0179477	0.441283	ENSG00000154473	BUB3	123154402	123170467	10	9184	BUB3	protein_coding
ENSG00000166974	2528.33	-0.105834	0.0446589	-2.36982	0.0177966	0.441283	ENSG00000166974	MAPRE2	34976928	35143470	18	10982	MAPRE2	protein_coding
ENSG00000185043	1420.31	-0.12359	0.0522063	-2.36734	0.0179164	0.441283	ENSG00000185043	CIB1	90229975	90234047	15	10519	CIB1	protein_coding
ENSG00000255142	4.47516	0.497859	0.210237	2.36808	0.0178806	0.441283	ENSG00000255142		781645	782105	11	NA		lncRNA
ENSG00000264456	58.6375	0.217057	0.0916253	2.36896	0.017838	0.441283	ENSG00000264456		30971652	30973312	17	NA		lncRNA
ENSG00000055609	6397.64	0.0796045	0.0336904	2.36282	0.0181364	0.441322	ENSG00000055609	KMT2C	152134922	152436644	7	58508	KMT2C	protein_coding
ENSG00000088280	34.058	-0.306666	0.129795	-2.36269	0.018143	0.441322	ENSG00000088280	ASAP3	23428563	23484568	1	55616	ASAP3	protein_coding
ENSG00000101695	2292.68	-0.127698	0.0540237	-2.36374	0.0180915	0.441322	ENSG00000101695	RNF125	32018825	32073219	18	54941	RNF125	protein_coding
ENSG00000112685	1127.96	-0.0661651	0.0280078	-2.36238	0.0181578	0.441322	ENSG00000112685	EXOC2	485154	693139	6	55770	EXOC2	protein_coding
ENSG00000125970	2771.44	-0.0625012	0.0264408	-2.36382	0.0180877	0.441322	ENSG00000125970	RALY	33993646	34108308	20	22913	RALY	protein_coding
ENSG00000133935	291.863	-0.0797884	0.0337547	-2.36377	0.0180901	0.441322	ENSG00000133935	ERG28	75649791	75660876	14	11161	ERG28	protein_coding
ENSG00000185722	2856.24	0.0700757	0.0296389	2.36431	0.0180636	0.441322	ENSG00000185722	ANKFY1	4163821	4263995	17	51479	ANKFY1	protein_coding
ENSG00000213742	95.9309	0.158975	0.0672412	2.36426	0.0180663	0.441322	ENSG00000213742	ZNF337-AS1	25624045	25689032	20	102724826	ZNF337-AS1	lncRNA
ENSG00000213906	493.337	0.140848	0.0596089	2.36287	0.018134	0.441322	ENSG00000213906	LTB4R2	24305734	24312053	14	56413	LTB4R2	protein_coding
ENSG00000253764	17.2738	0.55108	0.233112	2.36401	0.0180783	0.441322	ENSG00000253764	KBTBD11-AS1	1971153	1974768	8	101928058	KBTBD11-AS1	lncRNA
ENSG00000255595	2.51304	1.09942	0.46515	2.36358	0.0180995	0.441322	ENSG00000255595		126191151	126434227	12	101927531		lncRNA
ENSG00000020633	5787.54	-0.212995	0.0901838	-2.36178	0.0181873	0.441412	ENSG00000020633	RUNX3	24899511	24965121	1	864	RUNX3	protein_coding
ENSG00000198860	725.777	-0.074644	0.0316083	-2.36154	0.0181994	0.441412	ENSG00000198860	TSEN15	184051651	184123978	1	116461	TSEN15	protein_coding
ENSG00000110324	11842.9	-0.128506	0.0544854	-2.35854	0.0183469	0.443284	ENSG00000110324	IL10RA	117986370	118003037	11	3587	IL10RA	protein_coding
ENSG00000159214	50.3712	-0.252926	0.107221	-2.35893	0.0183278	0.443284	ENSG00000159214	CCDC24	43991359	43996528	1	149473	CCDC24	protein_coding
ENSG00000255274	83.879	-0.182571	0.0774084	-2.35854	0.0183468	0.443284	ENSG00000255274	SMIM35	118003634	118088299	11	100526771	SMIM35	protein_coding
ENSG00000259583	9.34324	0.419318	0.177796	2.35842	0.0183528	0.443284	ENSG00000259583	ALDH1A3-AS1	100892343	100919391	15	101927751	ALDH1A3-AS1	lncRNA
ENSG00000113448	1315.91	-0.311004	0.131959	-2.35682	0.0184321	0.444279	ENSG00000113448	PDE4D	58969038	60522120	5	5144	PDE4D	protein_coding
ENSG00000145708	11.4358	0.424146	0.179949	2.35704	0.0184215	0.444279	ENSG00000145708	CRHBP	76953045	76981158	5	1393	CRHBP	protein_coding
ENSG00000167528	1982.19	0.105312	0.0446937	2.3563	0.018458	0.444443	ENSG00000167528	ZNF641	48337180	48351414	12	121274	ZNF641	protein_coding
ENSG00000249717	3.34338	1.30068	0.552212	2.35541	0.0185023	0.445048	ENSG00000249717	PARM1-AS1	74955974	74970362	4	100507388	PARM1-AS1	lncRNA
ENSG00000046653	160.774	0.163311	0.0693497	2.35489	0.018528	0.445207	ENSG00000046653	GPM6B	13770939	13938638	X	2824	GPM6B	protein_coding
ENSG00000272505	47.3162	0.272706	0.115828	2.35441	0.0185523	0.445333	ENSG00000272505		10486807	10489666	8	NA		lncRNA
ENSG00000188157	235.214	0.200777	0.0852988	2.35381	0.0185823	0.445592	ENSG00000188157	AGRN	1020120	1056118	1	375790	AGRN	protein_coding
ENSG00000029993	57.3105	-0.324875	0.138265	-2.34965	0.018791	0.447514	ENSG00000029993	HMGB3	150980509	150990771	X	3149	HMGB3	protein_coding
ENSG00000067221	148.791	-0.145506	0.0619638	-2.34824	0.0188625	0.447514	ENSG00000067221	STOML1	73978926	73994622	15	9399	STOML1	protein_coding
ENSG00000113108	937.043	0.106275	0.0452551	2.34836	0.0188564	0.447514	ENSG00000113108	APBB3	140558268	140564781	5	10307	APBB3	protein_coding
ENSG00000123810	82.2928	-0.145946	0.0621018	-2.35011	0.0187681	0.447514	ENSG00000123810	B9D2	41354417	41364165	19	80776	B9D2	protein_coding
ENSG00000167992	5.23821	0.536704	0.228578	2.34801	0.0188739	0.447514	ENSG00000167992	VWCE	61258286	61295316	11	220001	VWCE	protein_coding
ENSG00000169967	3498.88	0.0847566	0.0360557	2.35071	0.0187374	0.447514	ENSG00000169967	MAP3K2	127298668	127388465	2	10746	MAP3K2	protein_coding
ENSG00000183160	19.5043	-0.608033	0.258892	-2.3486	0.0188443	0.447514	ENSG00000183160	TMEM119	108589851	108598320	12	338773	TMEM119	protein_coding
ENSG00000213923	1025.87	-0.0946214	0.0402945	-2.34825	0.018862	0.447514	ENSG00000213923	CSNK1E	38290691	38318084	22	1454	CSNK1E	protein_coding
ENSG00000225210	4.17167	1.09918	0.467591	2.35074	0.0187363	0.447514	ENSG00000225210	DUXAP9	19062316	19131167	14	503638	DUXAP9	transcribed_processed_pseudogene
ENSG00000261067	263.052	0.136235	0.0579511	2.35085	0.0187304	0.447514	ENSG00000261067		28974804	28990775	16	NA		lncRNA
ENSG00000275278	2.99722	0.603932	0.256956	2.35034	0.0187565	0.447514	ENSG00000275278		29156448	29156991	12	NA		lncRNA
ENSG00000198841	187.34	-0.163261	0.0695451	-2.34755	0.0188972	0.447612	ENSG00000198841	KTI12	52032103	52033810	1	112970	KTI12	protein_coding
ENSG00000279696	115.24	0.154013	0.0656226	2.34695	0.0189276	0.447877	ENSG00000279696		93726654	93729805	11	NA		TEC
ENSG00000117394	871.38	-0.170204	0.0726032	-2.3443	0.0190627	0.449059	ENSG00000117394	SLC2A1	42925353	42958893	1	6513	SLC2A1	protein_coding
ENSG00000130764	1008.72	-0.0745238	0.0317807	-2.34494	0.0190301	0.449059	ENSG00000130764	LRRC47	3778559	3796498	1	57470	LRRC47	protein_coding
ENSG00000131143	4958.46	-0.0632681	0.0269949	-2.3437	0.0190933	0.449059	ENSG00000131143	COX4I1	85798633	85807068	16	1327	COX4I1	protein_coding
ENSG00000175224	1848.29	-0.0679515	0.0289894	-2.34401	0.0190776	0.449059	ENSG00000175224	ATG13	46617527	46674818	11	9776	ATG13	protein_coding
ENSG00000204622	14.1982	0.359255	0.153215	2.34478	0.0190383	0.449059	ENSG00000204622	HLA-J	30006606	30009539	6	NA	HLA-J	transcribed_unprocessed_pseudogene
ENSG00000227825	139.399	0.350309	0.149416	2.34452	0.0190516	0.449059	ENSG00000227825	SLC9A7P1	98453835	98457145	12	121456	SLC9A7P1	transcribed_processed_pseudogene
ENSG00000232499	3.83218	-0.521796	0.222693	-2.34312	0.0191233	0.44931	ENSG00000232499		113449700	113450728	1	NA		processed_pseudogene
ENSG00000255002	11.8874	-0.407	0.173734	-2.34266	0.0191466	0.449405	ENSG00000255002	LINC02324	65197254	65222443	14	100128233	LINC02324	lncRNA
ENSG00000017797	1694.51	-0.0593321	0.0253905	-2.33678	0.0194504	0.450181	ENSG00000017797	RALBP1	9475009	9538114	18	10928	RALBP1	protein_coding
ENSG00000077150	1587.79	0.0836854	0.0358071	2.33712	0.019433	0.450181	ENSG00000077150	NFKB2	102394110	102402524	10	4791	NFKB2	protein_coding
ENSG00000101236	1255.3	0.164183	0.0702465	2.33724	0.0194265	0.450181	ENSG00000101236	RNF24	3927309	4015558	20	11237	RNF24	protein_coding
ENSG00000113558	4010.22	-0.0471814	0.0201791	-2.33814	0.0193801	0.450181	ENSG00000113558	SKP1	134148935	134176964	5	6500	SKP1	protein_coding
ENSG00000121858	2283.21	0.244759	0.104731	2.33702	0.0194381	0.450181	ENSG00000121858	TNFSF10	172505508	172523475	3	8743	TNFSF10	protein_coding
ENSG00000132510	1898.67	0.103576	0.0442714	2.33957	0.0193061	0.450181	ENSG00000132510	KDM6B	7834217	7854796	17	23135	KDM6B	protein_coding
ENSG00000143158	431.032	-0.0858895	0.0367472	-2.33731	0.0194231	0.450181	ENSG00000143158	MPC2	167916675	167937072	1	25874	MPC2	protein_coding
ENSG00000168243	2.0262	-1.32336	0.565765	-2.33907	0.0193319	0.450181	ENSG00000168243	GNG4	235547685	235650754	1	2786	GNG4	protein_coding
ENSG00000169221	1195.83	0.0910144	0.0388898	2.34031	0.0192676	0.450181	ENSG00000169221	TBC1D10B	30357102	30370494	16	26000	TBC1D10B	protein_coding
ENSG00000197217	3972.26	0.0978219	0.0418213	2.33905	0.0193329	0.450181	ENSG00000197217	ENTPD4	23385783	23457695	8	9583	ENTPD4	protein_coding
ENSG00000235328	13.7808	0.375605	0.160499	2.34023	0.0192718	0.450181	ENSG00000235328		17093612	17093939	22	NA		processed_pseudogene
ENSG00000237350	25.7878	-0.190661	0.0814947	-2.33956	0.0193066	0.450181	ENSG00000237350	CDC42P6	22727375	22727950	4	NA	CDC42P6	processed_pseudogene
ENSG00000261286	18.2282	0.426813	0.182324	2.34096	0.0192343	0.450181	ENSG00000261286	ATP2C2-AS1	84459259	84467361	16	105371374	ATP2C2-AS1	lncRNA
ENSG00000287678	12.7156	0.269318	0.115243	2.33696	0.0194411	0.450181	ENSG00000287678		41080624	41101056	6	NA		lncRNA
ENSG00000136936	396.134	-0.069967	0.0299654	-2.33493	0.0195473	0.450187	ENSG00000136936	XPA	97674909	97697340	9	7507	XPA	protein_coding
ENSG00000143127	99.6094	0.215495	0.0922576	2.3358	0.0195019	0.450187	ENSG00000143127	ITGA10	145891208	145910111	1	8515	ITGA10	protein_coding
ENSG00000224186	430.421	0.150383	0.0643728	2.33613	0.0194846	0.450187	ENSG00000224186	PITX1-AS1	135033280	135358219	5	100996485	PITX1-AS1	lncRNA
ENSG00000243265	4.15152	0.448216	0.191935	2.33525	0.0195302	0.450187	ENSG00000243265	RPL23AP55	23206918	23207369	8	NA	RPL23AP55	processed_pseudogene
ENSG00000265808	2469.55	0.073101	0.0313043	2.33518	0.0195341	0.450187	ENSG00000265808	SEC22B	120150898	120176520	1	9554	SEC22B	protein_coding
ENSG00000237133	4.68137	0.391332	0.167701	2.3335	0.0196217	0.451454	NA	NA	NA	NA	NA	NA	NA	NA
ENSG00000225178	595.875	-0.396471	0.169964	-2.33268	0.019665	0.452003	NA	NA	NA	NA	NA	NA	NA	NA
ENSG00000133138	21.2347	0.422056	0.181087	2.33068	0.0197702	0.452634	ENSG00000133138	TBC1D8B	106802673	106876150	X	54885	TBC1D8B	protein_coding
ENSG00000143409	733.963	0.168475	0.0722815	2.33082	0.0197628	0.452634	ENSG00000143409	MINDY1	150996549	151008376	1	55793	MINDY1	protein_coding
ENSG00000248333	1532.63	-0.0732957	0.0314409	-2.33122	0.0197418	0.452634	ENSG00000248333	CDK11B	1635225	1659012	1	984	CDK11B	protein_coding
ENSG00000256683	398.796	-0.121801	0.0522482	-2.3312	0.0197427	0.452634	ENSG00000256683	ZNF350	51964340	51986856	19	59348	ZNF350	protein_coding
ENSG00000251073	2.5492	0.705411	0.302757	2.32995	0.0198086	0.453069	ENSG00000251073	NUDT19P5	158182825	158183393	4	NA	NUDT19P5	processed_pseudogene
ENSG00000131746	11.2382	-0.421846	0.181115	-2.32916	0.0198504	0.453135	ENSG00000131746	TNS4	40475828	40501623	17	84951	TNS4	protein_coding
ENSG00000260276	154.253	-0.184006	0.0789952	-2.32933	0.0198415	0.453135	NA	NA	NA	NA	NA	NA	NA	NA
ENSG00000121058	468.694	-0.0669913	0.0287715	-2.32839	0.0198912	0.453178	ENSG00000121058	COIL	56938199	56961050	17	8161	COIL	protein_coding
ENSG00000288187	2.9097	-0.570527	0.245011	-2.32858	0.0198815	0.453178	ENSG00000288187		6215291	6217681	21	NA		lncRNA
ENSG00000204856	211.681	0.131864	0.0566612	2.32723	0.019953	0.454141	ENSG00000204856	FAM216A	110468415	110490385	12	29902	FAM216A	protein_coding
ENSG00000026751	2186.68	-0.203989	0.0876709	-2.32676	0.019978	0.454267	ENSG00000026751	SLAMF7	160739057	160754821	1	57823	SLAMF7	protein_coding
ENSG00000170315	7141.23	-0.107534	0.0462312	-2.32601	0.0200179	0.454728	ENSG00000170315	UBB	16380798	16382745	17	7314	UBB	protein_coding
ENSG00000156860	3001.81	0.063034	0.0271242	2.3239	0.0201309	0.45589	ENSG00000156860	FBRS	30658431	30670810	16	64319	FBRS	protein_coding
ENSG00000156966	182.821	-0.655174	0.281966	-2.32359	0.0201474	0.45589	ENSG00000156966	B3GNT7	231395710	231401164	2	93010	B3GNT7	protein_coding
ENSG00000165355	789.12	-0.142638	0.0613779	-2.32393	0.0201294	0.45589	ENSG00000165355	FBXO33	39397684	39432466	14	254170	FBXO33	protein_coding
ENSG00000188917	947.66	-0.07519	0.0323524	-2.3241	0.0201203	0.45589	ENSG00000188917	TRMT2B	101009346	101052116	X	79979	TRMT2B	protein_coding
ENSG00000228063	15.2928	-0.344887	0.148535	-2.32193	0.0202366	0.457466	ENSG00000228063	LYPLAL1-DT	218976672	219173961	1	643723	LYPLAL1-DT	lncRNA
ENSG00000188986	1039.99	-0.0658786	0.0283878	-2.32067	0.0203049	0.458564	ENSG00000188986	NELFB	137255327	137273542	9	25920	NELFB	protein_coding
ENSG00000160007	1791.33	-0.135963	0.0586097	-2.31981	0.0203512	0.459163	ENSG00000160007	ARHGAP35	46860997	47005077	19	2909	ARHGAP35	protein_coding
ENSG00000225393	17.1271	0.231265	0.0997131	2.3193	0.0203787	0.45934	ENSG00000225393		155468286	155487046	X	NA		lncRNA
ENSG00000010322	3752.7	0.0559214	0.024127	2.31779	0.0204605	0.460327	ENSG00000010322	NISCH	52455118	52493068	3	11188	NISCH	protein_coding
ENSG00000141542	87.8946	-0.206712	0.0891858	-2.31777	0.020462	0.460327	ENSG00000141542	RAB40B	82654973	82698698	17	10966	RAB40B	protein_coding
ENSG00000188375	8.93373	-0.840428	0.362691	-2.3172	0.0204927	0.460519	ENSG00000188375	H3-5	31791185	31792298	12	440093	H3-5	protein_coding
ENSG00000226091	349.816	0.375288	0.16198	2.31688	0.0205101	0.460519	ENSG00000226091	LINC00937	8295986	8396803	12	389634	LINC00937	lncRNA
ENSG00000115392	111.34	0.142174	0.0613973	2.31564	0.020578	0.460729	ENSG00000115392	FANCL	58159243	58241410	2	55120	FANCL	protein_coding
ENSG00000188060	3.2571	0.487559	0.210544	2.31572	0.0205737	0.460729	ENSG00000188060	RAB42	28592200	28595449	1	115273	RAB42	protein_coding
ENSG00000197951	234.215	-0.123049	0.0531386	-2.31562	0.0205788	0.460729	ENSG00000197951	ZNF71	56595300	56626481	19	58491	ZNF71	protein_coding
ENSG00000154645	3.88383	-0.617396	0.266749	-2.31452	0.0206394	0.460756	ENSG00000154645	CHODL	17901263	18267373	21	140578	CHODL	protein_coding
ENSG00000248571	6.88662	-0.619671	0.26768	-2.31497	0.0206147	0.460756	ENSG00000248571		152666368	152670107	4	NA		lncRNA
ENSG00000274290	2.19813	-0.952494	0.411524	-2.31455	0.0206376	0.460756	ENSG00000274290	H2BC6	26172059	26184655	6	8344	H2BC6	protein_coding
ENSG00000205221	7.46427	-0.556534	0.240534	-2.31374	0.0206817	0.461258	ENSG00000205221	VIT	36696690	36814794	2	5212	VIT	protein_coding
ENSG00000114120	1827.96	-0.102163	0.044168	-2.31305	0.0207196	0.461661	ENSG00000114120	SLC25A36	140941830	140980995	3	55186	SLC25A36	protein_coding
ENSG00000134825	569.853	-0.0840907	0.0363654	-2.31238	0.0207566	0.461881	ENSG00000134825	TMEM258	61768501	61792802	11	746	TMEM258	protein_coding
ENSG00000158526	846.474	-0.0568596	0.0245929	-2.31203	0.0207761	0.461881	ENSG00000158526	TSR2	54440404	54448032	X	90121	TSR2	protein_coding
ENSG00000183723	256.485	0.231748	0.100262	2.31144	0.0208088	0.461881	ENSG00000183723	CMTM4	66614750	66696743	16	146223	CMTM4	protein_coding
ENSG00000234807	24.112	0.291153	0.125944	2.31176	0.0207908	0.461881	ENSG00000234807	LINC01135	58784384	58901109	1	101926907	LINC01135	lncRNA
ENSG00000055732	25.2563	0.575594	0.249415	2.30778	0.0210114	0.462638	ENSG00000055732	MCOLN3	85018082	85048500	1	55283	MCOLN3	protein_coding
ENSG00000082014	735.693	0.216767	0.0940085	2.30582	0.0211208	0.462638	ENSG00000082014	SMARCD3	151238764	151277896	7	6604	SMARCD3	protein_coding
ENSG00000100027	637.393	-0.193577	0.0840513	-2.30308	0.0212744	0.462638	ENSG00000100027	YPEL1	21697536	21735794	22	29799	YPEL1	protein_coding
ENSG00000110811	26.9921	0.411394	0.178781	2.3011	0.0213861	0.462638	ENSG00000110811	P3H3	6828407	6839847	12	10536	P3H3	protein_coding
ENSG00000112062	2552.86	0.097238	0.0421468	2.30712	0.0210479	0.462638	ENSG00000112062	MAPK14	36027782	36111236	6	1432	MAPK14	protein_coding
ENSG00000112414	28.1351	0.383522	0.166575	2.30241	0.0213123	0.462638	ENSG00000112414	ADGRG6	142301854	142446266	6	57211	ADGRG6	protein_coding
ENSG00000125901	316.156	-0.0798637	0.0346559	-2.30448	0.0211959	0.462638	ENSG00000125901	MRPS26	3046052	3048250	20	64949	MRPS26	protein_coding
ENSG00000132718	809.243	-0.178579	0.0773877	-2.30759	0.021022	0.462638	ENSG00000132718	SYT11	155859567	155885199	1	23208	SYT11	protein_coding
ENSG00000139636	1391.42	0.0770291	0.0334084	2.30568	0.0211284	0.462638	ENSG00000139636	LMBR1L	49097136	49110900	12	55716	LMBR1L	protein_coding
ENSG00000143222	1298.58	-0.0707977	0.0307858	-2.29969	0.021466	0.462638	ENSG00000143222	UFC1	161152776	161158856	1	51506	UFC1	protein_coding
ENSG00000150768	563.89	-0.0689608	0.0299395	-2.30334	0.0212598	0.462638	ENSG00000150768	DLAT	112025408	112064404	11	1737	DLAT	protein_coding
ENSG00000154217	1685.43	-0.110854	0.0481711	-2.30125	0.0213774	0.462638	ENSG00000154217	PITPNC1	67377281	67697256	17	26207	PITPNC1	protein_coding
ENSG00000162191	2124.74	-0.0508868	0.022121	-2.30039	0.0214264	0.462638	ENSG00000162191	UBXN1	62676498	62679117	11	51035	UBXN1	protein_coding
ENSG00000163564	1140.62	-0.22956	0.0998433	-2.29921	0.0214933	0.462638	ENSG00000163564	PYHIN1	158930796	158977059	1	149628	PYHIN1	protein_coding
ENSG00000163864	80.2846	-0.232177	0.100928	-2.30042	0.0214245	0.462638	ENSG00000163864	NMNAT3	139560180	139678017	3	349565	NMNAT3	protein_coding
ENSG00000164587	17464.5	-0.100059	0.0433254	-2.30948	0.0209168	0.462638	ENSG00000164587	RPS14	150442635	150449739	5	6208	RPS14	protein_coding
ENSG00000167799	17.671	-0.253114	0.109675	-2.30785	0.0210072	0.462638	ENSG00000167799	NUDT8	67627938	67629937	11	254552	NUDT8	protein_coding
ENSG00000175189	2.11525	-0.652758	0.283604	-2.30165	0.021355	0.462638	ENSG00000175189	INHBC	57434784	57452062	12	3626	INHBC	protein_coding
ENSG00000178974	855.004	-0.0742782	0.0322121	-2.30591	0.0211158	0.462638	ENSG00000178974	FBXO34	55271344	55370053	14	55030	FBXO34	protein_coding
ENSG00000182489	53.4274	0.250145	0.1088	2.29912	0.0214981	0.462638	ENSG00000182489	XKRX	100913445	100929433	X	402415	XKRX	protein_coding
ENSG00000186480	1140.95	-0.137889	0.0599748	-2.29911	0.0214986	0.462638	ENSG00000186480	INSIG1	155297776	155310235	7	3638	INSIG1	protein_coding
ENSG00000196415	10.8632	0.926688	0.402944	2.29979	0.0214599	0.462638	ENSG00000196415	PRTN3	840999	848175	19	5657	PRTN3	protein_coding
ENSG00000196511	337.964	0.11877	0.0514674	2.30768	0.021017	0.462638	ENSG00000196511	TPK1	144451941	144836395	7	27010	TPK1	protein_coding
ENSG00000198756	103.132	-0.51344	0.222468	-2.30793	0.0210028	0.462638	ENSG00000198756	COLGALT2	183929854	184037729	1	23127	COLGALT2	protein_coding
ENSG00000204390	137.895	0.151077	0.06542	2.30933	0.020925	0.462638	ENSG00000204390	HSPA1L	31809619	31815283	6	3305	HSPA1L	protein_coding
ENSG00000228008	5.2422	-0.411077	0.178552	-2.30229	0.0213191	0.462638	ENSG00000228008		49903845	49916937	3	NA		lncRNA
ENSG00000228106	50.8455	-0.175251	0.0759466	-2.30755	0.0210242	0.462638	NA	NA	NA	NA	NA	NA	NA	NA
ENSG00000234969	6.72759	0.49311	0.214326	2.30075	0.0214058	0.462638	ENSG00000234969	AARSD1P1	74069276	74070832	X	NA	AARSD1P1	processed_pseudogene
ENSG00000240954	23.9695	0.353278	0.153467	2.30198	0.0213365	0.462638	ENSG00000240954	RPL4P1	21750269	21751546	14	NA	RPL4P1	processed_pseudogene
ENSG00000255346	2.35721	0.885173	0.384362	2.30297	0.0212807	0.462638	ENSG00000255346	NOX5	69014695	69062762	15	79400	NOX5	protein_coding
ENSG00000261000	13.1548	0.470144	0.204454	2.29952	0.0214757	0.462638	ENSG00000261000		206503948	206504456	1	NA		lncRNA
ENSG00000272973	1.93842	-0.726615	0.315117	-2.30586	0.0211186	0.462638	ENSG00000272973		23856424	23857675	22	NA		lncRNA
ENSG00000278600	321.318	0.11872	0.0515913	2.30117	0.0213822	0.462638	ENSG00000278600		79920195	79922455	15	NA		lncRNA
ENSG00000258301	143.646	-0.141587	0.0615941	-2.29871	0.0215217	0.462706	ENSG00000258301	VASH1-AS1	76781733	76786724	14	100506603	VASH1-AS1	lncRNA
ENSG00000259652	6.37685	0.514686	0.223964	2.29807	0.0215575	0.46305	ENSG00000259652		77043680	77045160	15	NA		lncRNA
ENSG00000132670	2290.44	-0.0789628	0.0343734	-2.2972	0.0216071	0.463259	ENSG00000132670	PTPRA	2873420	3039076	20	5786	PTPRA	protein_coding
ENSG00000270871	31.4741	0.171817	0.0747931	2.29723	0.0216059	0.463259	ENSG00000270871		35816717	35830293	17	NA		lncRNA
ENSG00000255234	2.70762	0.566929	0.24685	2.29666	0.0216384	0.463503	ENSG00000255234	CCDC90B-AS1	83286120	83423516	11	NA	CCDC90B-AS1	lncRNA
ENSG00000259985	7.41402	-0.413932	0.180276	-2.29611	0.0216697	0.463747	ENSG00000259985		31685655	31686823	18	NA		lncRNA
ENSG00000112699	208.141	-0.107301	0.0467468	-2.29537	0.0217117	0.464219	ENSG00000112699	GMDS	1623806	2245605	6	2762	GMDS	protein_coding
ENSG00000211805	20.1939	-0.269956	0.117644	-2.29469	0.0217506	0.46436	ENSG00000211805	TRAV24	22105343	22105846	14	NA	TRAV24	TR_V_gene
ENSG00000233225	22.5479	-0.232296	0.101238	-2.29456	0.0217582	0.46436	ENSG00000233225	SSBP3P1	39833571	39834718	7	NA	SSBP3P1	processed_pseudogene
ENSG00000143420	2232.16	-0.075474	0.0328986	-2.29414	0.0217824	0.464452	ENSG00000143420	ENSA	150600851	150629612	1	2029	ENSA	protein_coding
ENSG00000214135	518.016	0.126633	0.0552176	2.29335	0.021828	0.464574	ENSG00000214135	SDHAP4	197619740	197627848	3	NA	SDHAP4	transcribed_unprocessed_pseudogene
ENSG00000279088	402.867	-0.132562	0.0577967	-2.2936	0.0218136	0.464574	ENSG00000279088		73742962	73744316	10	NA		TEC
ENSG00000091490	2741.5	-0.171457	0.0747988	-2.29224	0.0218917	0.464983	ENSG00000091490	SEL1L3	25747433	25863760	4	23231	SEL1L3	protein_coding
ENSG00000225663	659.777	-0.093461	0.0407695	-2.29243	0.0218811	0.464983	ENSG00000225663	MCRIP1	81822361	81833302	17	348262	MCRIP1	protein_coding
ENSG00000255389	81.2605	0.206971	0.0903026	2.29197	0.0219072	0.464983	ENSG00000255389		111599875	111602295	6	NA		lncRNA
ENSG00000111276	2881.12	-0.125026	0.0545897	-2.29029	0.0220045	0.466623	ENSG00000111276	CDKN1B	12685498	12722369	12	1027	CDKN1B	protein_coding
ENSG00000163923	29.8621	-0.217478	0.0949728	-2.2899	0.022027	0.466676	ENSG00000163923	RPL39L	187120948	187180908	3	116832	RPL39L	protein_coding
ENSG00000071282	12.2538	-0.541146	0.236437	-2.28876	0.0220935	0.46681	ENSG00000071282	LMCD1	8501807	8574668	3	29995	LMCD1	protein_coding
ENSG00000171604	997.955	-0.155719	0.0680177	-2.28939	0.0220568	0.46681	ENSG00000171604	CXXC5	139647299	139683882	5	51523	CXXC5	protein_coding
ENSG00000264920	30.1612	-0.264748	0.115672	-2.28878	0.0220924	0.46681	ENSG00000264920	SP2-DT	47891219	47895844	17	102724532	SP2-DT	lncRNA
ENSG00000070010	1398.78	-0.0779152	0.0340789	-2.28632	0.0222356	0.467813	ENSG00000070010	UFD1	19449911	19479202	22	7353	UFD1	protein_coding
ENSG00000101474	2327.19	-0.150547	0.0658478	-2.28628	0.0222376	0.467813	ENSG00000101474	APMAP	24962925	24992751	20	57136	APMAP	protein_coding
ENSG00000118680	4254.02	-0.0707087	0.0309297	-2.28611	0.022248	0.467813	ENSG00000118680	MYL12B	3261479	3278461	18	103910	MYL12B	protein_coding
ENSG00000121964	459.234	-0.137146	0.0599978	-2.28586	0.0222627	0.467813	ENSG00000121964	GTDC1	143938068	144332568	2	79712	GTDC1	protein_coding
ENSG00000131508	1999.86	-0.0710818	0.0311194	-2.28417	0.0223618	0.467813	ENSG00000131508	UBE2D2	139526431	139628434	5	7322	UBE2D2	protein_coding
ENSG00000163661	36.9646	0.303845	0.132964	2.28517	0.0223028	0.467813	ENSG00000163661	PTX3	157436850	157443633	3	5806	PTX3	protein_coding
ENSG00000186831	18.7764	-0.987592	0.432273	-2.28465	0.0223335	0.467813	ENSG00000186831	KRT17P2	18426927	18431848	17	NA	KRT17P2	transcribed_unprocessed_pseudogene
ENSG00000204767	13.894	-0.432446	0.189324	-2.28416	0.0223619	0.467813	ENSG00000204767	INSYN2B	169861303	169980495	5	100131897	INSYN2B	protein_coding
ENSG00000249771	8.02735	0.461688	0.202068	2.28482	0.0223234	0.467813	ENSG00000249771		41883060	41935075	4	NA		lncRNA
ENSG00000254226	3.54525	0.973467	0.426162	2.28426	0.022356	0.467813	ENSG00000254226	LINC01933	151949571	152270449	5	101927115	LINC01933	lncRNA
ENSG00000269843	7.29771	0.374577	0.163796	2.28685	0.0222044	0.467813	ENSG00000269843		40831221	40837210	19	NA		lncRNA
ENSG00000105246	11.2068	-0.472138	0.206792	-2.28316	0.0224211	0.468209	ENSG00000105246	EBI3	4229523	4237528	19	10148	EBI3	protein_coding
ENSG00000160271	2895.78	-0.139577	0.0611266	-2.2834	0.0224068	0.468209	ENSG00000160271	RALGDS	133097720	133149334	9	5900	RALGDS	protein_coding
ENSG00000119630	11.8703	0.396968	0.173916	2.28252	0.0224584	0.468568	ENSG00000119630	PGF	74941834	74955626	14	5228	PGF	protein_coding
ENSG00000008516	512.232	0.301835	0.132509	2.27785	0.0227353	0.469242	ENSG00000008516	MMP25	3046062	3060726	16	64386	MMP25	protein_coding
ENSG00000052126	145.129	-0.261666	0.114865	-2.27803	0.0227246	0.469242	ENSG00000052126	PLEKHA5	19129733	19376400	12	54477	PLEKHA5	protein_coding
ENSG00000115935	10020	-0.0737788	0.0323899	-2.27783	0.0227365	0.469242	ENSG00000115935	WIPF1	174559572	174682916	2	7456	WIPF1	protein_coding
ENSG00000137441	1563.53	-0.387126	0.169842	-2.27932	0.022648	0.469242	ENSG00000137441	FGFBP2	15960245	15969309	4	83888	FGFBP2	protein_coding
ENSG00000139187	662.45	-0.25184	0.11048	-2.2795	0.0226372	0.469242	ENSG00000139187	KLRG1	8950044	9010760	12	10219	KLRG1	protein_coding
ENSG00000141753	108.099	-0.263479	0.115717	-2.27692	0.0227913	0.469242	ENSG00000141753	IGFBP4	40443450	40457725	17	3487	IGFBP4	protein_coding
ENSG00000159658	4456.45	-0.0623151	0.027332	-2.27993	0.0226117	0.469242	ENSG00000159658	EFCAB14	46674659	46719146	1	9813	EFCAB14	protein_coding
ENSG00000172123	367.537	0.166504	0.073056	2.27913	0.0226594	0.469242	ENSG00000172123	SLFN12	35410922	35433283	17	55106	SLFN12	protein_coding
ENSG00000185104	748.624	-0.0588075	0.0257821	-2.28094	0.0225518	0.469242	ENSG00000185104	FAF1	50437028	50960267	1	11124	FAF1	protein_coding
ENSG00000226288	2.3947	0.601531	0.263872	2.27963	0.0226294	0.469242	ENSG00000226288	OR52I2	4581743	4593340	11	143502	OR52I2	protein_coding
ENSG00000236213	34.3843	-0.319296	0.140171	-2.27791	0.0227319	0.469242	ENSG00000236213		37562486	37646698	2	NA		lncRNA
ENSG00000256552	2.77757	0.577875	0.253635	2.27838	0.0227042	0.469242	ENSG00000256552		8320263	8369597	12	NA		transcribed_processed_pseudogene
ENSG00000261888	37.9866	-0.336117	0.147622	-2.27689	0.022793	0.469242	ENSG00000261888		83104255	83106910	17	NA		lncRNA
ENSG00000269903	2.01156	0.754969	0.331303	2.27879	0.0226796	0.469242	ENSG00000269903		57814494	57814926	12	NA		lncRNA
ENSG00000277998	44.3052	-0.280785	0.123295	-2.27735	0.0227655	0.469242	ENSG00000277998		164573741	164574054	2	NA		unprocessed_pseudogene
ENSG00000139977	702.17	-0.113755	0.0499897	-2.27557	0.022872	0.470452	ENSG00000139977	NAA30	57390544	57415906	14	122830	NAA30	protein_coding
ENSG00000002549	1327.34	0.203059	0.089271	2.27464	0.0229277	0.471181	ENSG00000002549	LAP3	17577198	17607972	4	51056	LAP3	protein_coding
ENSG00000039523	1558.84	0.106649	0.0471561	2.26162	0.0237206	0.471263	ENSG00000039523	RIPOR1	67518418	67546788	16	79567	RIPOR1	protein_coding
ENSG00000070366	1012.46	-0.0776179	0.0342618	-2.26543	0.0234862	0.471263	ENSG00000070366	SMG6	2059839	2303785	17	23293	SMG6	protein_coding
ENSG00000082146	489.854	0.179417	0.0790537	2.26957	0.023234	0.471263	ENSG00000082146	STRADB	201387858	201480846	2	55437	STRADB	protein_coding
ENSG00000086717	12.2531	0.431654	0.190419	2.26686	0.0233986	0.471263	ENSG00000086717	PPEF1	18675909	18827921	X	5475	PPEF1	protein_coding
ENSG00000088256	147.353	0.242666	0.107799	2.25109	0.0243801	0.471263	ENSG00000088256	GNA11	3094362	3123999	19	2767	GNA11	protein_coding
ENSG00000088882	24.3852	0.609061	0.268772	2.26609	0.0234459	0.471263	ENSG00000088882	CPXM1	2794074	2800627	20	56265	CPXM1	protein_coding
ENSG00000099974	89.8846	0.14579	0.0648671	2.24752	0.0246068	0.471263	ENSG00000099974	DDTL	23966888	23972556	22	100037417	DDTL	protein_coding
ENSG00000100532	246.089	-0.142579	0.0627169	-2.27338	0.0230033	0.471263	ENSG00000100532	CGRRF1	54509812	54539292	14	10668	CGRRF1	protein_coding
ENSG00000103423	1029.22	0.100369	0.0444806	2.25647	0.0240412	0.471263	ENSG00000103423	DNAJA3	4425805	4456775	16	9093	DNAJA3	protein_coding
ENSG00000104381	134.505	-0.136073	0.0602804	-2.25733	0.0239877	0.471263	ENSG00000104381	GDAP1	74320613	74518007	8	54332	GDAP1	protein_coding
ENSG00000106028	1134.3	-0.0536241	0.0236218	-2.27011	0.0232007	0.471263	ENSG00000106028	SSBP1	141738334	141787922	7	6742	SSBP1	protein_coding
ENSG00000106415	932.009	-0.1503	0.066874	-2.24751	0.0246076	0.471263	ENSG00000106415	GLCCI1	7968796	8094272	7	113263	GLCCI1	protein_coding
ENSG00000108523	2251.28	-0.0596016	0.0263789	-2.25944	0.0238559	0.471263	ENSG00000108523	RNF167	4940008	4945222	17	26001	RNF167	protein_coding
ENSG00000111348	18516.9	-0.053804	0.0238849	-2.25264	0.0242821	0.471263	ENSG00000111348	ARHGDIB	14942031	14961728	12	397	ARHGDIB	protein_coding
ENSG00000111452	149.8	0.27327	0.120373	2.27019	0.0231962	0.471263	ENSG00000111452	ADGRD1	130953907	131141469	12	283383	ADGRD1	protein_coding
ENSG00000113645	20.0099	-0.439414	0.194737	-2.25645	0.0240427	0.471263	ENSG00000113645	WWC1	168291645	168472303	5	23286	WWC1	protein_coding
ENSG00000114251	3.072	-0.862608	0.382081	-2.25766	0.0239671	0.471263	ENSG00000114251	WNT5A	55465715	55490539	3	7474	WNT5A	protein_coding
ENSG00000116095	421.949	-0.111329	0.0494357	-2.252	0.024322	0.471263	ENSG00000116095	PLEKHA3	178480457	178516463	2	65977	PLEKHA3	protein_coding
ENSG00000122557	1650.91	-0.0844716	0.0375533	-2.24938	0.0244886	0.471263	ENSG00000122557	HERPUD2	35632659	35697459	7	64224	HERPUD2	protein_coding
ENSG00000124203	1619.62	-0.127428	0.0565849	-2.25197	0.024324	0.471263	ENSG00000124203	ZNF831	59123381	59259113	20	128611	ZNF831	protein_coding
ENSG00000125740	526.818	0.791555	0.349091	2.26748	0.0233612	0.471263	ENSG00000125740	FOSB	45467995	45475179	19	2354	FOSB	protein_coding
ENSG00000129244	4.66933	0.688103	0.306011	2.24862	0.0245365	0.471263	ENSG00000129244	ATP1B2	7646627	7657770	17	482	ATP1B2	protein_coding
ENSG00000130244	421.038	-0.0838505	0.0368855	-2.27327	0.0230102	0.471263	ENSG00000130244	FAM98C	38403093	38409088	19	147965	FAM98C	protein_coding
ENSG00000132603	428.537	-0.0893552	0.0396909	-2.25128	0.0243681	0.471263	ENSG00000132603	NIP7	69337996	69343106	16	51388	NIP7	protein_coding
ENSG00000133067	250.329	-0.403172	0.17955	-2.24546	0.0247387	0.471263	ENSG00000133067	LGR6	202193799	202319781	1	59352	LGR6	protein_coding
ENSG00000135486	24707.6	-0.0681621	0.030168	-2.25941	0.0238576	0.471263	ENSG00000135486	HNRNPA1	54280193	54287088	12	3178	HNRNPA1	protein_coding
ENSG00000142507	725.353	-0.086382	0.0382876	-2.25614	0.024062	0.471263	ENSG00000142507	PSMB6	4796144	4798502	17	5694	PSMB6	protein_coding
ENSG00000143416	23.2026	0.756324	0.333766	2.26603	0.0234493	0.471263	ENSG00000143416	SELENBP1	151364304	151372707	1	8991	SELENBP1	protein_coding
ENSG00000153086	7.02685	0.563808	0.249636	2.25852	0.0239135	0.471263	ENSG00000153086	ACMSD	134838616	134902034	2	130013	ACMSD	protein_coding
ENSG00000153094	1362.81	-0.0958756	0.0425826	-2.25152	0.0243527	0.471263	ENSG00000153094	BCL2L11	111119378	111168445	2	10018	BCL2L11	protein_coding
ENSG00000153283	3626.28	-0.133128	0.0586528	-2.26977	0.0232215	0.471263	ENSG00000153283	CD96	111292719	111665750	3	10225	CD96	protein_coding
ENSG00000155252	536.185	-0.0985616	0.0434791	-2.26688	0.0233978	0.471263	ENSG00000155252	PI4K2A	97640671	97676434	10	55361	PI4K2A	protein_coding
ENSG00000156735	326.328	0.120835	0.0533064	2.2668	0.0234022	0.471263	ENSG00000156735	BAG4	38176533	38213301	8	9530	BAG4	protein_coding
ENSG00000160214	343.146	0.0956214	0.0422915	2.26101	0.0237586	0.471263	ENSG00000160214	RRP1	43789513	43805293	21	8568	RRP1	protein_coding
ENSG00000160781	62.9531	-0.262222	0.11671	-2.24678	0.0246542	0.471263	ENSG00000160781	PAQR6	156243320	156248117	1	79957	PAQR6	protein_coding
ENSG00000162873	2.79666	0.744296	0.328309	2.26706	0.0233867	0.471263	ENSG00000162873	KLHDC8A	205336061	205357090	1	55220	KLHDC8A	protein_coding
ENSG00000163219	3842.57	-0.0712692	0.03154	-2.25964	0.0238433	0.471263	ENSG00000163219	ARHGAP25	68679601	68826833	2	9938	ARHGAP25	protein_coding
ENSG00000164300	1860.45	0.122886	0.0545391	2.25317	0.0242483	0.471263	ENSG00000164300	SERINC5	80111651	80256048	5	256987	SERINC5	protein_coding
ENSG00000167004	5947.11	-0.0719588	0.0318041	-2.26257	0.0236625	0.471263	ENSG00000167004	PDIA3	43746394	43773279	15	2923	PDIA3	protein_coding
ENSG00000168004	5.93006	-0.427179	0.189094	-2.25908	0.0238783	0.471263	ENSG00000168004	PLAAT5	63461404	63491194	11	117245	PLAAT5	protein_coding
ENSG00000168564	754.709	-0.109306	0.0483356	-2.2614	0.0237346	0.471263	ENSG00000168564	CDKN2AIP	183444635	183449064	4	55602	CDKN2AIP	protein_coding
ENSG00000168772	7.39888	-0.756266	0.336879	-2.24492	0.0247735	0.471263	ENSG00000168772	CXXC4	104468308	104494901	4	80319	CXXC4	protein_coding
ENSG00000172748	114.384	-0.160043	0.0708919	-2.25757	0.0239725	0.471263	ENSG00000172748	ZNF596	232137	264703	8	169270	ZNF596	protein_coding
ENSG00000176401	80.7567	-0.161659	0.0713714	-2.26504	0.0235103	0.471263	ENSG00000176401	EID2B	39530987	39532852	19	126272	EID2B	protein_coding
ENSG00000176485	214.222	-0.257012	0.113951	-2.25545	0.024105	0.471263	ENSG00000176485	PLAAT3	63573195	63616883	11	11145	PLAAT3	protein_coding
ENSG00000178950	3607.33	0.0568474	0.0250536	2.26903	0.0232664	0.471263	ENSG00000178950	GAK	849276	932373	4	2580	GAK	protein_coding
ENSG00000181038	541.264	-0.0623595	0.0275425	-2.26411	0.0235671	0.471263	ENSG00000181038	METTL23	76726830	76733936	17	124512	METTL23	protein_coding
ENSG00000182165	152.469	-0.11689	0.0514768	-2.27073	0.0231636	0.471263	ENSG00000182165	TP53TG1	87322943	87345560	7	NA	TP53TG1	lncRNA
ENSG00000182827	951.069	-0.0931889	0.0415022	-2.2454	0.0247426	0.471263	ENSG00000182827	ACBD3	226144679	226186741	1	64746	ACBD3	protein_coding
ENSG00000185024	794.197	-0.0824682	0.0366594	-2.24958	0.0244756	0.471263	ENSG00000185024	BRF1	105209286	105315589	14	2972	BRF1	protein_coding
ENSG00000187045	18.6579	-0.293816	0.13016	-2.25735	0.0239865	0.471263	ENSG00000187045	TMPRSS6	37065436	37109713	22	164656	TMPRSS6	protein_coding
ENSG00000189350	168.029	-0.237604	0.105545	-2.2512	0.0243728	0.471263	ENSG00000189350	TOGARAM2	28956611	29052230	2	165186	TOGARAM2	protein_coding
ENSG00000196704	1122.68	-0.0707579	0.0312514	-2.26415	0.023565	0.471263	ENSG00000196704	AMZ2	68205481	68257712	17	51321	AMZ2	protein_coding
ENSG00000197813	46.4324	-0.162918	0.0725309	-2.24619	0.024692	0.471263	ENSG00000197813		49331525	49340303	19	NA		lncRNA
ENSG00000197978	416.791	-0.196156	0.0870459	-2.25347	0.0242292	0.471263	ENSG00000197978	GOLGA6L9	82429816	82439153	15	440295	GOLGA6L9	protein_coding
ENSG00000198105	501.109	0.156543	0.0694752	2.25322	0.0242451	0.471263	ENSG00000198105	ZNF248	37776526	37858106	10	57209	ZNF248	protein_coding
ENSG00000198728	2592.83	0.0514961	0.0229065	2.2481	0.02457	0.471263	ENSG00000198728	LDB1	102106489	102120368	10	8861	LDB1	protein_coding
ENSG00000198934	217.706	-0.128553	0.0571985	-2.24749	0.0246084	0.471263	ENSG00000198934	MAGEE1	76427710	76431342	X	57692	MAGEE1	protein_coding
ENSG00000200087	6.76887	0.539911	0.240272	2.24708	0.0246348	0.471263	ENSG00000200087	SNORA73B	28508559	28508762	1	26768	SNORA73B	snoRNA
ENSG00000206140	44.0309	0.287583	0.126603	2.27153	0.0231147	0.471263	ENSG00000206140	TMEM191C	21466423	21471269	22	645426	TMEM191C	protein_coding
ENSG00000211714	63.6038	-0.323015	0.143696	-2.24791	0.0245821	0.471263	ENSG00000211714	TRBV7-3	142384329	142384841	7	NA	TRBV7-3	TR_V_gene
ENSG00000211897	1399.11	-0.58698	0.25997	-2.25787	0.0239535	0.471263	ENSG00000211897	IGHG3	105764503	105771405	14	NA	IGHG3	IG_C_gene
ENSG00000223559	1.89339	-0.645474	0.287213	-2.24737	0.0246166	0.471263	ENSG00000223559		56288230	56291425	7	NA		processed_pseudogene
ENSG00000223599	3.8127	-0.464618	0.206057	-2.25481	0.0241453	0.471263	ENSG00000223599		153852106	153853414	1	NA		processed_pseudogene
ENSG00000226450	20.2924	0.25545	0.113065	2.25932	0.0238638	0.471263	ENSG00000226450	CYP2D8P	42149886	42155001	22	NA	CYP2D8P	unprocessed_pseudogene
ENSG00000228113	5.94903	0.480731	0.211648	2.27138	0.0231243	0.471263	ENSG00000228113		88219359	88304367	7	NA		lncRNA
ENSG00000230068	3.49242	0.51083	0.226229	2.25802	0.0239441	0.471263	ENSG00000230068	CDC42-IT1	22059197	22064199	1	NA	CDC42-IT1	lncRNA
ENSG00000230561	2.0645	0.658574	0.29268	2.25015	0.0244392	0.471263	ENSG00000230561	CCDC192	127703391	127941507	5	728586	CCDC192	protein_coding
ENSG00000231871	4.33183	-0.451716	0.200373	-2.25438	0.0241724	0.471263	ENSG00000231871	IPO9-AS1	201688259	201829559	1	100873949	IPO9-AS1	lncRNA
ENSG00000232860	18.0768	0.27437	0.121065	2.26631	0.0234324	0.471263	ENSG00000232860	SMG7-AS1	183460874	183472896	1	NA	SMG7-AS1	lncRNA
ENSG00000235105	3.5969	0.513981	0.22877	2.24672	0.0246581	0.471263	ENSG00000235105		48435967	48437223	1	NA		processed_pseudogene
ENSG00000237438	57.611	-0.359971	0.159785	-2.25284	0.0242693	0.471263	ENSG00000237438	CECR7	17044873	17047426	22	NA	CECR7	transcribed_unprocessed_pseudogene
ENSG00000240143	14.3772	-0.267808	0.118596	-2.25815	0.0239365	0.471263	ENSG00000240143		129794994	129796963	X	NA		lncRNA
ENSG00000241244	19.9251	0.689328	0.303293	2.27281	0.0230375	0.471263	ENSG00000241244	IGKV1D-16	90100236	90100738	2	NA	IGKV1D-16	IG_V_gene
ENSG00000242086	1411.82	0.234038	0.103609	2.25886	0.0238919	0.471263	ENSG00000242086	MUC20-OT1	195658062	195739964	3	NA	MUC20-OT1	lncRNA
ENSG00000243686	3.68234	-0.645357	0.285721	-2.2587	0.0239021	0.471263	ENSG00000243686	RPLP1P11	16044621	16044961	17	NA	RPLP1P11	processed_pseudogene
ENSG00000249129	18.8964	0.253969	0.113106	2.24541	0.0247415	0.471263	ENSG00000249129	SUDS3P1	177971316	177972281	5	NA	SUDS3P1	processed_pseudogene
ENSG00000253352	9387.81	0.0569742	0.0253788	2.24495	0.0247712	0.471263	ENSG00000253352	TUG1	30969245	30979395	22	55000	TUG1	protein_coding
ENSG00000257906	2.6898	0.712208	0.316309	2.25162	0.0243465	0.471263	ENSG00000257906	LINC02156	47377638	47420192	12	NA	LINC02156	lncRNA
ENSG00000260816	2.60281	-0.641592	0.284304	-2.25671	0.0240261	0.471263	ENSG00000260816		78895361	78899644	16	NA		lncRNA
ENSG00000263155	78.557	0.433154	0.191028	2.26748	0.0233607	0.471263	ENSG00000263155	MYZAP	57591904	57685364	15	100820829	MYZAP	protein_coding
ENSG00000266401	9.61523	0.509343	0.224078	2.27306	0.0230227	0.471263	ENSG00000266401		3653030	3656282	18	105371967		lncRNA
ENSG00000267001	14.3689	-0.460531	0.204918	-2.24739	0.0246149	0.471263	ENSG00000267001		2717769	2740048	19	NA		protein_coding
ENSG00000267205	2.72373	0.567606	0.249873	2.27158	0.023112	0.471263	ENSG00000267205		3753840	3756517	19	NA		lncRNA
ENSG00000271601	1094	0.0852779	0.0376759	2.26346	0.0236072	0.471263	ENSG00000271601	LIX1L	145933423	145958017	1	128077	LIX1L	protein_coding
ENSG00000272787	8.44569	0.32124	0.141452	2.27102	0.0231458	0.471263	ENSG00000272787		23969211	23969873	22	NA		lncRNA
ENSG00000274031	2.16315	-0.616279	0.272133	-2.26463	0.0235356	0.471263	NA	NA	NA	NA	NA	NA	NA	NA
ENSG00000277368	3.05182	-0.491422	0.218299	-2.25114	0.0243764	0.471263	ENSG00000277368		26221927	26222654	13	NA		lncRNA
ENSG00000279908	69.2718	-0.267343	0.118023	-2.26518	0.0235016	0.471263	ENSG00000279908		1383159	1386409	5	NA		TEC
ENSG00000286555	46.8983	0.198881	0.0878235	2.26455	0.02354	0.471263	ENSG00000286555		72689650	72695821	11	NA		lncRNA
ENSG00000287263	808.928	-0.133432	0.0591992	-2.25396	0.0241989	0.471263	ENSG00000287263		42983636	42993340	5	NA		lncRNA
ENSG00000038002	462.775	-0.124121	0.0553137	-2.24395	0.0248358	0.471679	ENSG00000038002	AGA	177430774	177442437	4	175	AGA	protein_coding
ENSG00000228484	2.00197	1.28215	0.571346	2.24409	0.0248267	0.471679	ENSG00000228484		114764788	114794344	10	101927692		lncRNA
ENSG00000102981	54.8698	-0.134694	0.0600452	-2.24321	0.0248831	0.47185	ENSG00000102981	PARD6A	67660946	67662774	16	50855	PARD6A	protein_coding
ENSG00000211659	236.199	-0.722802	0.322223	-2.24318	0.0248854	0.47185	ENSG00000211659	IGLV3-25	22686726	22687271	22	NA	IGLV3-25	IG_V_gene
ENSG00000187514	15859.1	-0.0858795	0.0382997	-2.2423	0.0249421	0.472156	ENSG00000187514	PTMA	231706895	231713551	2	5757	PTMA	protein_coding
ENSG00000205609	2184.87	-0.175655	0.0783307	-2.24248	0.0249304	0.472156	ENSG00000205609	EIF3CL	28379579	28403841	16	728689	EIF3CL	protein_coding
ENSG00000007402	446.848	-0.312176	0.140044	-2.22912	0.0258057	0.472746	ENSG00000007402	CACNA2D2	50362613	50504244	3	9254	CACNA2D2	protein_coding
ENSG00000015171	1765.49	-0.0709428	0.0318052	-2.23054	0.0257117	0.472746	ENSG00000015171	ZMYND11	130088	254637	10	10771	ZMYND11	protein_coding
ENSG00000089009	24417.3	-0.0568939	0.0254162	-2.23849	0.0251893	0.472746	ENSG00000089009	RPL6	112405189	112418838	12	6128	RPL6	protein_coding
ENSG00000090612	573.392	-0.106399	0.0474892	-2.24049	0.0250593	0.472746	ENSG00000090612	ZNF268	133181409	133214832	12	10795	ZNF268	protein_coding
ENSG00000100336	19.0668	0.457233	0.204809	2.23248	0.0255831	0.472746	ENSG00000100336	APOL4	36189124	36204840	22	80832	APOL4	protein_coding
ENSG00000100450	1173.59	-0.467536	0.209529	-2.23136	0.0256571	0.472746	ENSG00000100450	GZMH	24606480	24609699	14	2999	GZMH	protein_coding
ENSG00000106571	8.17452	-0.756948	0.337822	-2.24067	0.0250472	0.472746	ENSG00000106571	GLI3	41960949	42264100	7	2737	GLI3	protein_coding
ENSG00000110047	3732.41	-0.0874498	0.0390506	-2.23939	0.0251302	0.472746	ENSG00000110047	EHD1	64851642	64888296	11	10938	EHD1	protein_coding
ENSG00000116752	438.924	-0.0858369	0.0384928	-2.22995	0.0257508	0.472746	ENSG00000116752	BCAS2	114567557	114581629	1	10286	BCAS2	protein_coding
ENSG00000124406	3344.85	-0.126172	0.0563966	-2.23723	0.0252716	0.472746	ENSG00000124406	ATP8A1	42408373	42657121	4	10396	ATP8A1	protein_coding
ENSG00000129158	311.487	-0.0833131	0.0373444	-2.23094	0.0256852	0.472746	ENSG00000129158	SERGEF	17788048	18013047	11	26297	SERGEF	protein_coding
ENSG00000143156	85.5691	-0.129416	0.0578657	-2.23649	0.0253196	0.472746	ENSG00000143156	NME7	169132531	169367948	1	29922	NME7	protein_coding
ENSG00000143502	139.086	0.315623	0.141528	2.23012	0.0257398	0.472746	ENSG00000143502	SUSD4	223220819	223364233	1	55061	SUSD4	protein_coding
ENSG00000146592	958.229	0.327436	0.14682	2.23018	0.0257355	0.472746	ENSG00000146592	CREB5	28299321	28825894	7	9586	CREB5	protein_coding
ENSG00000147168	7187.33	-0.086113	0.0385795	-2.23209	0.0256091	0.472746	ENSG00000147168	IL2RG	71107404	71112108	X	3561	IL2RG	protein_coding
ENSG00000149328	51.9498	-0.533101	0.238795	-2.23247	0.0255841	0.472746	ENSG00000149328	GLB1L2	134331874	134378341	11	89944	GLB1L2	protein_coding
ENSG00000149782	388.099	0.157315	0.0705707	2.22918	0.0258018	0.472746	ENSG00000149782	PLCB3	64251530	64269150	11	5331	PLCB3	protein_coding
ENSG00000150991	24955.2	-0.100842	0.0450676	-2.23756	0.0252498	0.472746	ENSG00000150991	UBC	124911604	124917368	12	7316	UBC	protein_coding
ENSG00000165959	1238.85	0.204246	0.0915233	2.23163	0.0256395	0.472746	ENSG00000165959	CLMN	95181940	95319908	14	79789	CLMN	protein_coding
ENSG00000166133	183.28	-0.154232	0.0690511	-2.23359	0.0255101	0.472746	ENSG00000166133	RPUSD2	40569299	40574949	15	27079	RPUSD2	protein_coding
ENSG00000166562	778.054	-0.172221	0.0768769	-2.24022	0.0250767	0.472746	ENSG00000166562	SEC11C	59139866	59158832	18	90701	SEC11C	protein_coding
ENSG00000169020	623.516	-0.0660513	0.0294741	-2.241	0.0250263	0.472746	ENSG00000169020	ATP5ME	672436	674330	4	521	ATP5ME	protein_coding
ENSG00000170185	1006.85	-0.05974	0.0267053	-2.23701	0.0252857	0.472746	ENSG00000170185	USP38	143184917	143223874	4	84640	USP38	protein_coding
ENSG00000170486	288.628	-0.431747	0.193067	-2.23626	0.025335	0.472746	ENSG00000170486	KRT72	52585589	52601538	12	140807	KRT72	protein_coding
ENSG00000171863	15153.4	-0.0649455	0.0289851	-2.24065	0.025049	0.472746	ENSG00000171863	RPS7	3575260	3580920	2	6201	RPS7	protein_coding
ENSG00000180739	851.052	-0.342421	0.153003	-2.238	0.0252211	0.472746	ENSG00000180739	S1PR5	10512742	10517931	19	53637	S1PR5	protein_coding
ENSG00000181634	21.2413	0.450006	0.201589	2.2323	0.0255953	0.472746	ENSG00000181634	TNFSF15	114784652	114806039	9	9966	TNFSF15	protein_coding
ENSG00000184221	211.376	0.41033	0.184022	2.22979	0.0257613	0.472746	ENSG00000184221	OLIG1	33070141	33072413	21	116448	OLIG1	protein_coding
ENSG00000205810	117.334	-0.393997	0.176649	-2.23039	0.0257214	0.472746	ENSG00000205810	KLRC3	10412315	10420595	12	3823	KLRC3	protein_coding
ENSG00000214558	19.2136	0.216823	0.0972676	2.22914	0.0258047	0.472746	ENSG00000214558		65301476	65306574	6	441155		protein_coding
ENSG00000223799	455.678	0.119349	0.0533918	2.23535	0.0253946	0.472746	ENSG00000223799	IL10RB-DT	33263873	33266296	21	NA	IL10RB-DT	lncRNA
ENSG00000225544	6.4039	-1.38032	0.617517	-2.23527	0.0253998	0.472746	ENSG00000225544		21885282	21885673	22	NA		processed_pseudogene
ENSG00000227081	64.5552	-0.198218	0.0887952	-2.2323	0.0255952	0.472746	ENSG00000227081		3211663	3211917	12	NA		processed_pseudogene
ENSG00000229132	22.1291	-0.221271	0.0990225	-2.23455	0.0254468	0.472746	ENSG00000229132	EIF4A1P10	92113246	92114461	X	NA	EIF4A1P10	processed_pseudogene
ENSG00000232940	128.462	0.168711	0.075631	2.23071	0.0257004	0.472746	ENSG00000232940	HCG25	33249534	33255167	6	414765	HCG25	lncRNA
ENSG00000263766	11.5178	0.370052	0.165882	2.23081	0.025694	0.472746	ENSG00000263766	KPNB1-DT	47603860	47649449	17	112268184	KPNB1-DT	lncRNA
ENSG00000268403	20.3974	-0.226269	0.101349	-2.23257	0.0255773	0.472746	ENSG00000268403		9459549	9460702	11	644656		lncRNA
ENSG00000273148	136.125	-0.183863	0.0824457	-2.23011	0.0257402	0.472746	ENSG00000273148	LCDR	18794078	18796067	20	100270804	LCDR	lncRNA
ENSG00000277150	231.743	-0.713382	0.319588	-2.23219	0.0256025	0.472746	ENSG00000277150	F8A3	155456914	155458620	X	474384	F8A3	protein_coding
ENSG00000280169	4.38845	-0.563109	0.251912	-2.23534	0.0253952	0.472746	ENSG00000280169		100537365	100539567	13	NA		lncRNA
ENSG00000287431	10.5495	0.536298	0.239802	2.23642	0.0253242	0.472746	ENSG00000287431	RENO1	81339183	81345966	17	NA	RENO1	lncRNA
ENSG00000267302	26.8581	-0.320268	0.143699	-2.22874	0.0258313	0.472842	ENSG00000267302	RNFT1-DT	59964832	59996972	17	101927755	RNFT1-DT	lncRNA
ENSG00000229052	5.88478	0.502871	0.22569	2.22814	0.025871	0.472966	ENSG00000229052		92930696	92934098	1	NA		transcribed_processed_pseudogene
ENSG00000237945	1676.74	0.177643	0.079731	2.22803	0.0258787	0.472966	ENSG00000237945	LINC00649	33915534	33977703	21	100506334	LINC00649	lncRNA
ENSG00000006194	996.417	-0.0623513	0.0280352	-2.22404	0.0261457	0.47481	ENSG00000006194	ZNF263	3283283	3301401	16	10127	ZNF263	protein_coding
ENSG00000064932	1676.54	0.104105	0.0468333	2.22287	0.0262243	0.47481	ENSG00000064932	SBNO2	1107637	1174268	19	22904	SBNO2	protein_coding
ENSG00000082781	149.594	-0.294755	0.132508	-2.22444	0.0261191	0.47481	ENSG00000082781	ITGB5	124761948	124901418	3	3693	ITGB5	protein_coding
ENSG00000100324	837.004	0.0832121	0.0374137	2.22411	0.0261413	0.47481	ENSG00000100324	TAB1	39399778	39437060	22	10454	TAB1	protein_coding
ENSG00000113088	1045.83	-0.23313	0.104856	-2.22334	0.0261927	0.47481	ENSG00000113088	GZMK	55024256	55034570	5	3003	GZMK	protein_coding
ENSG00000119878	523.077	0.102359	0.0460253	2.22397	0.0261507	0.47481	ENSG00000119878	CRIPT	46616416	46630176	2	9419	CRIPT	protein_coding
ENSG00000129355	1070.08	-0.151417	0.0680831	-2.22401	0.0261481	0.47481	ENSG00000129355	CDKN2D	10566460	10569059	19	1032	CDKN2D	protein_coding
ENSG00000151465	856.116	-0.0591528	0.0265983	-2.22393	0.0261532	0.47481	ENSG00000151465	CDC123	12195965	12250589	10	8872	CDC123	protein_coding
ENSG00000162889	2655.79	-0.0952065	0.042795	-2.22471	0.0261006	0.47481	ENSG00000162889	MAPKAPK2	206684905	206734281	1	9261	MAPKAPK2	protein_coding
ENSG00000180574	67.7007	-0.619466	0.278492	-2.22436	0.0261242	0.47481	ENSG00000180574	EIF2S3B	10505602	10523135	12	255308	EIF2S3B	protein_coding
ENSG00000277801	196.237	-0.153916	0.0692288	-2.22329	0.0261963	0.47481	ENSG00000277801		89156743	89157574	14	NA		lncRNA
ENSG00000279203	11.2399	0.269502	0.121233	2.22301	0.0262149	0.47481	ENSG00000279203		15383202	15383832	19	NA		TEC
ENSG00000100385	6744.18	-0.24505	0.110288	-2.22191	0.0262892	0.475247	ENSG00000100385	IL2RB	37118666	37175118	22	3560	IL2RB	protein_coding
ENSG00000109390	282.873	-0.0795902	0.0358189	-2.22202	0.026282	0.475247	ENSG00000109390	NDUFC1	139266880	139302551	4	4717	NDUFC1	protein_coding
ENSG00000122543	28.5883	0.234675	0.105686	2.22049	0.0263858	0.475516	ENSG00000122543	OCM	5879827	5886363	7	654231	OCM	protein_coding
ENSG00000160957	96.5545	-0.227755	0.102534	-2.22126	0.0263337	0.475516	ENSG00000160957	RECQL4	144511288	144517845	8	9401	RECQL4	protein_coding
ENSG00000198830	6027.48	-0.0760563	0.0342431	-2.22107	0.0263463	0.475516	ENSG00000198830	HMGN2	26472440	26476642	1	3151	HMGN2	protein_coding
ENSG00000273117	39.2937	-0.207768	0.093559	-2.22072	0.0263703	0.475516	ENSG00000273117	INSIG1-DT	155295918	155297541	7	NA	INSIG1-DT	lncRNA
ENSG00000237298	766.809	0.12295	0.0553901	2.21971	0.0264383	0.476094	ENSG00000237298	TTN-AS1	178521183	178779963	2	100506866	TTN-AS1	lncRNA
ENSG00000163840	2457.66	0.125193	0.0564093	2.21937	0.0264619	0.47615	ENSG00000163840	DTX3L	122564338	122575203	3	151636	DTX3L	protein_coding
ENSG00000104267	254.23	0.343696	0.154889	2.21899	0.0264875	0.476242	ENSG00000104267	CA2	85463968	85481493	8	760	CA2	protein_coding
ENSG00000226648	151.997	0.162733	0.0733731	2.21789	0.0265624	0.476854	ENSG00000226648	PLCG1-AS1	41098019	41138003	20	NA	PLCG1-AS1	lncRNA
ENSG00000287781	3.66635	0.654049	0.29488	2.21802	0.0265533	0.476854	ENSG00000287781		127253213	127257630	8	NA		lncRNA
ENSG00000092098	1523.87	0.0814486	0.0367556	2.21595	0.0266948	0.477136	ENSG00000092098	RNF31	24146683	24160660	14	55072	RNF31	protein_coding
ENSG00000117360	2132.94	0.068417	0.0308927	2.21466	0.0267831	0.477136	ENSG00000117360	PRPF3	150321479	150353233	1	9129	PRPF3	protein_coding
ENSG00000124391	7.30762	-0.477592	0.215414	-2.21709	0.0266169	0.477136	ENSG00000124391	IL17C	88638572	88640468	16	27189	IL17C	protein_coding
ENSG00000145675	5201.3	-0.186717	0.0842409	-2.21646	0.0266599	0.477136	ENSG00000145675	PIK3R1	68215740	68301821	5	5295	PIK3R1	protein_coding
ENSG00000148187	893.248	0.0725738	0.0327638	2.21506	0.0267562	0.477136	ENSG00000148187	MRRF	122264603	122331337	9	92399	MRRF	protein_coding
ENSG00000172059	1126.75	-0.227172	0.102475	-2.21685	0.0266335	0.477136	ENSG00000172059	KLF11	10042849	10054836	2	8462	KLF11	protein_coding
ENSG00000175390	4688.21	-0.0523484	0.023626	-2.21572	0.026711	0.477136	ENSG00000175390	EIF3F	7970251	8001862	11	8665	EIF3F	protein_coding
ENSG00000185897	2.09482	-0.99456	0.449037	-2.21488	0.0267686	0.477136	ENSG00000185897	FFAR3	35358460	35360489	19	2865	FFAR3	protein_coding
ENSG00000203950	193.135	0.116441	0.0525602	2.21538	0.0267341	0.477136	ENSG00000203950	RTL8A	135050932	135052196	X	26071	RTL8A	protein_coding
ENSG00000218227	32.0165	-0.342156	0.154432	-2.21558	0.0267205	0.477136	ENSG00000218227		178055604	178056194	5	NA		transcribed_processed_pseudogene
ENSG00000115053	10273.5	-0.0552763	0.0249712	-2.2136	0.0268561	0.478071	ENSG00000115053	NCL	231453531	231483641	2	4691	NCL	protein_coding
ENSG00000286276	11.2988	0.2818	0.127324	2.21326	0.0268798	0.478128	ENSG00000286276		116493350	116502634	1	NA		lncRNA
ENSG00000187510	18.3741	-0.503063	0.227354	-2.21268	0.0269195	0.478468	ENSG00000187510	PLEKHG7	92702843	92772455	12	440107	PLEKHG7	protein_coding
ENSG00000138413	755.359	0.182828	0.082666	2.21165	0.0269911	0.478502	ENSG00000138413	IDH1	208236229	208266074	2	3417	IDH1	protein_coding
ENSG00000163516	3098.39	0.0826238	0.0373556	2.21182	0.0269791	0.478502	ENSG00000163516	ANKZF1	219229783	219236679	2	55139	ANKZF1	protein_coding
ENSG00000187105	18.0873	0.256051	0.115795	2.21124	0.0270195	0.478502	ENSG00000187105	HEATR4	73478484	73558947	14	399671	HEATR4	protein_coding
ENSG00000236915	3.8722	0.654636	0.295944	2.21203	0.0269646	0.478502	ENSG00000236915	CLCA4-AS1	86569024	86704484	1	105378828	CLCA4-AS1	lncRNA
ENSG00000257341	29.1451	-0.350683	0.158596	-2.21117	0.0270241	0.478502	ENSG00000257341		105487199	105492267	14	NA		protein_coding
ENSG00000111199	21.6796	0.418627	0.189512	2.20897	0.0271766	0.478619	ENSG00000111199	TRPV4	109783087	109833406	12	59341	TRPV4	protein_coding
ENSG00000127903	27.8387	-0.396256	0.179479	-2.20782	0.0272569	0.478619	ENSG00000127903	ZNF835	56661980	56671783	19	90485	ZNF835	protein_coding
ENSG00000131013	455.355	0.0943274	0.0426899	2.20959	0.0271335	0.478619	ENSG00000131013	PPIL4	149504495	149546043	6	85313	PPIL4	protein_coding
ENSG00000131899	690.212	-0.07856	0.0355486	-2.20993	0.0271099	0.478619	ENSG00000131899	LLGL1	18225635	18244875	17	3996	LLGL1	protein_coding
ENSG00000134539	3864.22	-0.254849	0.115396	-2.20848	0.027211	0.478619	ENSG00000134539	KLRD1	10226058	10329608	12	3824	KLRD1	protein_coding
ENSG00000135473	2771.06	0.0932802	0.0422298	2.20887	0.0271833	0.478619	ENSG00000135473	PAN2	56316223	56334053	12	9924	PAN2	protein_coding
ENSG00000170881	1183.4	-0.144809	0.0655496	-2.20916	0.0271636	0.478619	ENSG00000170881	RNF139	124474880	124488618	8	11236	RNF139	protein_coding
ENSG00000177479	2717.47	-0.0758357	0.0343429	-2.2082	0.0272306	0.478619	ENSG00000177479	ARIH2	48918821	48986382	3	10425	ARIH2	protein_coding
ENSG00000198963	4.6303	-0.899567	0.407392	-2.20811	0.0272364	0.478619	ENSG00000198963	RORB	74497335	74693177	9	6096	RORB	protein_coding
ENSG00000254352	3.20533	-0.560391	0.253786	-2.20813	0.0272353	0.478619	ENSG00000254352	C4orf46P3	78723796	78724136	8	NA	C4orf46P3	processed_pseudogene
ENSG00000256061	4.60506	-0.548334	0.248348	-2.20792	0.0272497	0.478619	ENSG00000256061	DNAAF4	55410525	55508234	15	161582	DNAAF4	protein_coding
ENSG00000273226	29.2876	-0.224085	0.101522	-2.20726	0.0272958	0.478941	ENSG00000273226		19375451	19375996	9	NA		lncRNA
ENSG00000134058	260.738	-0.080781	0.036618	-2.20605	0.0273806	0.480067	ENSG00000134058	CDK7	69234795	69277430	5	1022	CDK7	protein_coding
ENSG00000197506	24.9129	0.533608	0.241964	2.20532	0.0274315	0.480519	ENSG00000197506	SLC28A3	84275457	84340758	9	64078	SLC28A3	protein_coding
ENSG00000225492	8.59966	0.521995	0.236722	2.20509	0.0274476	0.480519	ENSG00000225492	GBP1P1	89410319	89426243	1	NA	GBP1P1	transcribed_unprocessed_pseudogene
ENSG00000149187	4933.37	0.0598987	0.027171	2.20451	0.0274886	0.480541	ENSG00000149187	CELF1	47465933	47565569	11	10658	CELF1	protein_coding
ENSG00000256250	4.95919	0.503924	0.22859	2.20449	0.0274902	0.480541	ENSG00000256250		130810606	130812438	12	NA		lncRNA
ENSG00000229979	5.79592	0.464468	0.21075	2.20388	0.0275329	0.480927	ENSG00000229979	HMGN2P48	153052150	153052413	X	NA	HMGN2P48	processed_pseudogene
ENSG00000117013	9.54997	0.302245	0.137193	2.20306	0.0275907	0.481575	ENSG00000117013	KCNQ4	40783787	40840452	1	9132	KCNQ4	protein_coding
ENSG00000274929	5.72721	0.393443	0.178677	2.20198	0.0276664	0.482536	ENSG00000274929		48532013	48532599	13	NA		lncRNA
ENSG00000006125	4811.46	-0.0545236	0.0247782	-2.20046	0.0277739	0.482603	ENSG00000006125	AP2B1	35578046	35726413	17	163	AP2B1	protein_coding
ENSG00000111885	1515.72	-0.178559	0.0811159	-2.20128	0.0277162	0.482603	ENSG00000111885	MAN1A1	119177205	119349761	6	4121	MAN1A1	protein_coding
ENSG00000159140	16534.5	0.0615493	0.0279682	2.20069	0.0277583	0.482603	ENSG00000159140	SON	33543038	33577481	21	6651	SON	protein_coding
ENSG00000189127	17.3763	0.586164	0.266348	2.20074	0.0277543	0.482603	ENSG00000189127	ANKRD34B	80556755	80570280	5	340120	ANKRD34B	protein_coding
ENSG00000249709	266.374	-0.137175	0.0623359	-2.20058	0.027766	0.482603	ENSG00000249709	ZNF564	12525373	12551542	19	163050	ZNF564	protein_coding
ENSG00000113119	378.426	0.0767545	0.0348886	2.19999	0.0278078	0.482831	ENSG00000113119	TMCO6	140639435	140645408	5	55374	TMCO6	protein_coding
ENSG00000168970	1839.28	0.0884443	0.0402195	2.19904	0.027875	0.482918	ENSG00000168970	JMJD7-PLA2G4B	41828095	41848155	15	8681	JMJD7-PLA2G4B	protein_coding
ENSG00000214530	121.525	-0.169453	0.0770413	-2.19951	0.0278418	0.482918	ENSG00000214530	STARD10	72754729	72794047	11	10809	STARD10	protein_coding
ENSG00000239300	4.83327	-0.418272	0.190191	-2.19923	0.0278617	0.482918	ENSG00000239300		9501466	9512413	2	NA		lncRNA
ENSG00000109920	5298.06	0.0763994	0.0347526	2.19838	0.027922	0.483292	ENSG00000109920	FNBP4	47716494	47767443	11	23360	FNBP4	protein_coding
ENSG00000135378	152.621	0.310213	0.141124	2.19815	0.0279381	0.483292	ENSG00000135378	PRRG4	32829927	32858120	11	79056	PRRG4	protein_coding
ENSG00000174547	392.202	-0.0624749	0.0284306	-2.19746	0.0279879	0.483449	ENSG00000174547	MRPL11	66435075	66466738	11	65003	MRPL11	protein_coding
ENSG00000183020	1631.98	0.0877342	0.0399424	2.19652	0.0280547	0.483449	ENSG00000183020	AP2A2	924881	1012245	11	161	AP2A2	protein_coding
ENSG00000241506	123.966	-0.208429	0.0948586	-2.19727	0.0280015	0.483449	ENSG00000241506	PSMC1P1	68635705	68637024	3	NA	PSMC1P1	processed_pseudogene
ENSG00000255418	2.46069	0.52078	0.237072	2.19672	0.0280406	0.483449	ENSG00000255418	LINC02718	23154683	23203161	11	NA	LINC02718	lncRNA
ENSG00000267547	17.3279	0.2324	0.105808	2.19642	0.0280616	0.483449	ENSG00000267547		35403837	35404373	17	NA		lncRNA
ENSG00000273272	9.70035	0.489174	0.222728	2.19628	0.0280718	0.483449	ENSG00000273272		50541108	50543011	22	NA		lncRNA
ENSG00000189419	37.1993	0.197329	0.0898736	2.19563	0.0281186	0.483897	ENSG00000189419	SPATA41	100344047	100350725	15	NA	SPATA41	lncRNA
ENSG00000284669	43.7381	0.576221	0.262479	2.1953	0.0281421	0.483944	ENSG00000284669		39148281	39172952	3	NA		lncRNA
ENSG00000171365	479.245	0.148398	0.0676102	2.19491	0.02817	0.484067	ENSG00000171365	CLCN5	49922596	50099235	X	1184	CLCN5	protein_coding
ENSG00000119335	6349.61	-0.0620797	0.0282929	-2.19418	0.0282227	0.484309	ENSG00000119335	SET	128683424	128696400	9	6418	SET	protein_coding
ENSG00000198000	2023.49	0.0762864	0.0347729	2.19385	0.0282465	0.484309	ENSG00000198000	NOL8	92297358	92325636	9	55035	NOL8	protein_coding
ENSG00000236936	3.95148	0.481042	0.219262	2.19392	0.0282414	0.484309	ENSG00000236936		21266082	21267251	1	NA		lncRNA
ENSG00000084676	3209.42	-0.082081	0.0374366	-2.19253	0.0283409	0.485267	ENSG00000084676	NCOA1	24491254	24770702	2	8648	NCOA1	protein_coding
ENSG00000258405	23.2027	-0.42334	0.193086	-2.19249	0.0283441	0.485267	ENSG00000258405	ZNF578	52453553	52516882	19	147660	ZNF578	protein_coding
ENSG00000107779	171.174	-0.238332	0.10887	-2.18914	0.0285866	0.485365	ENSG00000107779	BMPR1A	86756601	86932825	10	657	BMPR1A	protein_coding
ENSG00000112146	2002.64	0.069097	0.0315662	2.18896	0.0286	0.485365	ENSG00000112146	FBXO9	53051991	53100873	6	26268	FBXO9	protein_coding
ENSG00000117153	823.356	-0.0747929	0.0341704	-2.18882	0.02861	0.485365	ENSG00000117153	KLHL12	202891116	202928636	1	59349	KLHL12	protein_coding
ENSG00000125827	2357.84	-0.106344	0.0485886	-2.18867	0.0286208	0.485365	ENSG00000125827	TMX4	7977346	8019805	20	56255	TMX4	protein_coding
ENSG00000126903	535.466	-0.0844605	0.0385679	-2.18992	0.0285303	0.485365	ENSG00000126903	SLC10A3	154487306	154490690	X	8273	SLC10A3	protein_coding
ENSG00000149573	119.677	0.286195	0.130635	2.1908	0.028466	0.485365	ENSG00000149573	MPZL2	118253416	118264536	11	10205	MPZL2	protein_coding
ENSG00000172179	5.03352	-0.681272	0.310885	-2.19139	0.0284234	0.485365	ENSG00000172179	PRL	22287244	22302826	6	5617	PRL	protein_coding
ENSG00000174125	1192.98	0.177792	0.0811666	2.19046	0.0284906	0.485365	ENSG00000174125	TLR1	38790677	38856817	4	7096	TLR1	protein_coding
ENSG00000218073	10.2711	0.316948	0.144797	2.18892	0.0286027	0.485365	ENSG00000218073		16160926	16161411	6	NA		processed_pseudogene
ENSG00000226359	3.98453	-0.461051	0.210417	-2.19113	0.0284425	0.485365	ENSG00000226359	ACTG1P24	17242010	17242886	17	NA	ACTG1P24	processed_pseudogene
ENSG00000226360	52.2061	-0.176386	0.08055	-2.18977	0.0285407	0.485365	ENSG00000226360	RPL10AP6	61742455	61743106	3	NA	RPL10AP6	processed_pseudogene
ENSG00000259948	84.082	-0.270682	0.12361	-2.1898	0.0285387	0.485365	ENSG00000259948		89201091	89201768	15	NA		processed_pseudogene
ENSG00000278621	7.33091	0.880397	0.401689	2.19174	0.0283985	0.485365	ENSG00000278621	THBS1-AS1	39588357	39588882	15	NA	THBS1-AS1	lncRNA
ENSG00000255182	150.086	0.187377	0.0856569	2.18753	0.0287037	0.486417	ENSG00000255182		144495458	144505444	8	NA		lncRNA
ENSG00000154556	7.04803	-0.678712	0.310338	-2.18701	0.0287421	0.486713	ENSG00000154556	SORBS2	185585444	185956652	4	8470	SORBS2	protein_coding
ENSG00000174749	292.815	0.142382	0.0651156	2.1866	0.0287719	0.486863	ENSG00000174749	FAM241A	112145454	112195256	4	132720	FAM241A	protein_coding
ENSG00000170348	4052.06	-0.0771755	0.0353194	-2.18508	0.0288832	0.487176	ENSG00000170348	TMED10	75131469	75176612	14	10972	TMED10	protein_coding
ENSG00000179041	402.997	-0.0606252	0.0277477	-2.18487	0.0288981	0.487176	ENSG00000179041	RRS1	66429014	66430733	8	23212	RRS1	protein_coding
ENSG00000188801	1.90834	1.94226	0.889265	2.18412	0.0289535	0.487176	ENSG00000188801	ZNF322P1	97198303	97199511	9	NA	ZNF322P1	processed_pseudogene
ENSG00000196814	344.382	-0.193742	0.0886708	-2.18496	0.0288919	0.487176	ENSG00000196814	MVB12B	126326829	126507041	9	89853	MVB12B	protein_coding
ENSG00000226252	6.64657	0.473032	0.216447	2.18544	0.0288563	0.487176	ENSG00000226252		47225797	47230750	1	NA		lncRNA
ENSG00000259158	17.8053	0.252982	0.115825	2.18418	0.0289491	0.487176	ENSG00000259158	ADAM20P1	70468881	70471206	14	NA	ADAM20P1	transcribed_unprocessed_pseudogene
ENSG00000266648	1.90422	0.615902	0.282035	2.18378	0.0289787	0.487176	ENSG00000266648	SETP3	58476138	58476950	17	NA	SETP3	processed_pseudogene
ENSG00000277301	65.7388	0.289344	0.132402	2.18534	0.0288642	0.487176	ENSG00000277301		32509959	32520285	20	101929698		lncRNA
ENSG00000286545	115.518	0.188876	0.0864807	2.18402	0.0289607	0.487176	ENSG00000286545		112239621	112244375	2	NA		lncRNA
ENSG00000067842	2.29143	1.1644	0.533488	2.18262	0.0290641	0.487732	ENSG00000067842	ATP2B3	153517642	153582939	X	492	ATP2B3	protein_coding
ENSG00000174010	474.798	-0.1126	0.0515929	-2.18247	0.0290746	0.487732	ENSG00000174010	KLHL15	23983716	24027186	X	80311	KLHL15	protein_coding
ENSG00000270177	4.00907	-0.467774	0.214323	-2.18256	0.0290682	0.487732	ENSG00000270177	PPP2CA-DT	134226410	134227827	5	NA	PPP2CA-DT	lncRNA
ENSG00000238741	2.96515	0.631567	0.28942	2.18218	0.0290963	0.487745	ENSG00000238741	SCARNA7	160514907	160515236	3	677767	SCARNA7	scaRNA
ENSG00000164919	1002.44	-0.0665227	0.0304999	-2.18108	0.0291774	0.488419	ENSG00000164919	COX6C	99873200	99893707	8	1345	COX6C	protein_coding
ENSG00000172775	2299.08	0.0637648	0.0292356	2.18107	0.0291785	0.488419	ENSG00000172775	PSME3IP1	57152466	57186116	16	80011	PSME3IP1	protein_coding
ENSG00000143344	92.7875	0.199532	0.0915563	2.17933	0.0293071	0.489187	ENSG00000143344	RGL1	183636085	183928532	1	23179	RGL1	protein_coding
ENSG00000159339	847.878	0.378521	0.173688	2.17931	0.0293084	0.489187	ENSG00000159339	PADI4	17308195	17364004	1	23569	PADI4	protein_coding
ENSG00000258927	2.13201	-0.927674	0.42565	-2.17943	0.0292997	0.489187	ENSG00000258927		95620914	95643285	14	NA		lncRNA
ENSG00000277632	97.3608	0.528779	0.242622	2.17943	0.0292995	0.489187	ENSG00000277632	CCL3	36088256	36090169	17	6348	CCL3	protein_coding
ENSG00000001561	532.388	-0.186399	0.085578	-2.17812	0.0293968	0.489328	ENSG00000001561	ENPP4	46129989	46146688	6	22875	ENPP4	protein_coding
ENSG00000115365	1176.58	-0.0671443	0.030841	-2.17711	0.0294723	0.489328	ENSG00000115365	LANCL1	210427131	210477652	2	10314	LANCL1	protein_coding
ENSG00000170558	7.69491	-0.60845	0.279382	-2.17784	0.029418	0.489328	ENSG00000170558	CDH2	27932879	28177946	18	1000	CDH2	protein_coding
ENSG00000176261	373.947	-0.0794801	0.0365131	-2.17675	0.0294989	0.489328	ENSG00000176261	ZBTB8OS	32600172	32650903	1	339487	ZBTB8OS	protein_coding
ENSG00000177663	6501.78	0.163452	0.0750754	2.17717	0.0294679	0.489328	ENSG00000177663	IL17RA	17084954	17115693	22	23765	IL17RA	protein_coding
ENSG00000181192	687.551	-0.11565	0.053132	-2.17666	0.029506	0.489328	ENSG00000181192	DHTKD1	12068954	12123221	10	55526	DHTKD1	protein_coding
ENSG00000213930	1694.66	0.0927032	0.0425475	2.17881	0.0293454	0.489328	ENSG00000213930	GALT	34638133	34651035	9	2592	GALT	protein_coding
ENSG00000214954	26.6893	0.208604	0.0958243	2.17694	0.0294851	0.489328	ENSG00000214954	LRRC69	91101832	91219257	8	100130742	LRRC69	protein_coding
ENSG00000280670	108.436	0.539524	0.247717	2.17799	0.0294071	0.489328	ENSG00000280670	CCDC163	45493866	45500079	1	126661	CCDC163	protein_coding
ENSG00000136108	525.857	-0.132411	0.0608645	-2.17551	0.0295921	0.489363	ENSG00000136108	CKAP2	52455429	52476628	13	26586	CKAP2	protein_coding
ENSG00000181619	78.6112	0.171966	0.0790369	2.17576	0.0295729	0.489363	ENSG00000181619	GPR135	59429022	59465380	14	64582	GPR135	protein_coding
ENSG00000222004	6.17549	-0.388148	0.178396	-2.17577	0.0295725	0.489363	ENSG00000222004	LINC02860	26637871	26647305	7	285941	LINC02860	lncRNA
ENSG00000259674	7.52272	0.398686	0.183207	2.17615	0.029544	0.489363	ENSG00000259674	RPL7AP75	59406963	59408154	15	NA	RPL7AP75	processed_pseudogene
ENSG00000174130	792.665	0.16075	0.0739452	2.17391	0.0297118	0.490993	ENSG00000174130	TLR6	38822897	38856817	4	10333	TLR6	protein_coding
ENSG00000251520	1.94255	0.636392	0.292832	2.17323	0.029763	0.49149	ENSG00000251520		180964511	180965909	1	NA		unprocessed_pseudogene
ENSG00000157985	258.766	-0.380976	0.175336	-2.17283	0.0297933	0.491642	ENSG00000157985	AGAP1	235494043	236131793	2	116987	AGAP1	protein_coding
ENSG00000198589	2469.35	-0.0824461	0.0379609	-2.17187	0.0298656	0.492137	ENSG00000198589	LRBA	150264435	151015727	4	987	LRBA	protein_coding
ENSG00000278965	2.61618	-0.609256	0.280501	-2.17203	0.0298533	0.492137	ENSG00000278965		180078357	180081691	5	NA		TEC
ENSG00000177971	825.082	-0.0544478	0.0250741	-2.17148	0.0298951	0.492276	ENSG00000177971	IMP3	75639085	75648706	15	55272	IMP3	protein_coding
ENSG00000158717	3535.14	-0.137073	0.063133	-2.17117	0.0299183	0.492309	ENSG00000158717	RNF166	88696499	88706408	16	115992	RNF166	protein_coding
ENSG00000019995	894.792	-0.0663704	0.0305969	-2.16919	0.0300681	0.493927	ENSG00000019995	ZRANB1	124942123	124988189	10	54764	ZRANB1	protein_coding
ENSG00000071073	3491.26	-0.167719	0.0773452	-2.16845	0.0301244	0.493927	ENSG00000071073	MGAT4A	98619106	98731132	2	11320	MGAT4A	protein_coding
ENSG00000089220	1673.7	-0.0835578	0.0385292	-2.16869	0.0301065	0.493927	ENSG00000089220	PEBP1	118136124	118145584	12	5037	PEBP1	protein_coding
ENSG00000132436	365.652	-0.198594	0.0915787	-2.16856	0.0301159	0.493927	ENSG00000132436	FIGNL1	50444128	50542535	7	63979	FIGNL1	protein_coding
ENSG00000132837	3.18991	-0.859568	0.396609	-2.1673	0.0302123	0.493927	ENSG00000132837	DMGDH	78997564	79236038	5	29958	DMGDH	protein_coding
ENSG00000143412	72.0927	0.191083	0.0881962	2.16657	0.0302677	0.493927	ENSG00000143412	ANXA9	150982249	150995634	1	8416	ANXA9	protein_coding
ENSG00000165304	23.8033	-0.421589	0.194469	-2.1679	0.0301661	0.493927	ENSG00000165304	MELK	36572862	36677683	9	9833	MELK	protein_coding
ENSG00000169740	472.43	-0.0712112	0.0328655	-2.16674	0.0302544	0.493927	ENSG00000169740	ZNF32	43643860	43648881	10	7580	ZNF32	protein_coding
ENSG00000172037	130.136	0.331396	0.152846	2.16817	0.0301457	0.493927	ENSG00000172037	LAMB2	49121114	49133118	3	3913	LAMB2	protein_coding
ENSG00000230148	58.99	0.285163	0.131623	2.16652	0.0302712	0.493927	ENSG00000230148	HOXB-AS1	48543551	48551250	17	100874362	HOXB-AS1	lncRNA
ENSG00000272370	2.24065	0.536148	0.247177	2.16909	0.0300758	0.493927	NA	NA	NA	NA	NA	NA	NA	NA
ENSG00000285737	4.18335	0.42278	0.195084	2.16717	0.0302217	0.493927	ENSG00000285737	LINC02680	27564430	27594588	10	NA	LINC02680	lncRNA
ENSG00000114126	1496.64	-0.166674	0.0769795	-2.16518	0.030374	0.494402	ENSG00000114126	TFDP2	141944428	142149544	3	7029	TFDP2	protein_coding
ENSG00000117419	406.615	-0.073347	0.0338714	-2.16545	0.030353	0.494402	ENSG00000117419	ERI3	44221070	44355260	1	79033	ERI3	protein_coding
ENSG00000227766	134.148	-0.343621	0.158714	-2.16503	0.0303852	0.494402	ENSG00000227766		29942075	29943067	6	NA		unprocessed_pseudogene
ENSG00000236801	8.75318	-0.304103	0.140423	-2.16562	0.0303404	0.494402	ENSG00000236801	RPL24P8	70217195	70217668	9	NA	RPL24P8	processed_pseudogene
ENSG00000229425	7.70564	0.40408	0.18668	2.16456	0.0304217	0.494651	ENSG00000229425		15368966	15627342	21	101927745		lncRNA
ENSG00000095397	134.722	-0.254668	0.117674	-2.16417	0.030451	0.494781	ENSG00000095397	WHRN	114402080	114505473	9	25861	WHRN	protein_coding
ENSG00000179029	217.018	-0.12044	0.0556683	-2.16354	0.0305	0.495168	ENSG00000179029	TMEM107	8172457	8176399	17	84314	TMEM107	protein_coding
ENSG00000280417	5.63219	0.344985	0.159471	2.16331	0.0305174	0.495168	ENSG00000280417		53046166	53048122	3	NA		TEC
ENSG00000146453	7.9527	0.687846	0.318105	2.16233	0.0305931	0.496051	ENSG00000146453	PNLDC1	159800249	159820704	6	154197	PNLDC1	protein_coding
ENSG00000137261	8.48627	-0.357374	0.165333	-2.16154	0.0306538	0.49644	ENSG00000137261	KIAA0319	24544104	24646191	6	9856	KIAA0319	protein_coding
ENSG00000140022	68.0619	0.255391	0.118157	2.16146	0.0306597	0.49644	ENSG00000140022	STON2	81260652	81436465	14	85439	STON2	protein_coding
ENSG00000126947	37.5665	0.191189	0.0884767	2.16089	0.0307037	0.496807	ENSG00000126947	ARMCX1	101550547	101554700	X	51309	ARMCX1	protein_coding
ENSG00000181826	203.064	-0.194181	0.0898866	-2.16029	0.0307502	0.497214	ENSG00000181826	RELL1	37590800	37686376	4	768211	RELL1	protein_coding
ENSG00000124659	715.217	-0.104737	0.0485103	-2.15907	0.0308447	0.49805	ENSG00000124659	TBCC	42744498	42746103	6	6903	TBCC	protein_coding
ENSG00000186049	223.381	-0.391	0.181088	-2.15917	0.0308366	0.49805	ENSG00000186049	KRT73	52607570	52618559	12	319101	KRT73	protein_coding
ENSG00000104388	1117.94	-0.0904905	0.0419304	-2.15811	0.0309192	0.498908	ENSG00000104388	RAB2A	60516936	60623644	8	5862	RAB2A	protein_coding
ENSG00000023330	514.239	0.139008	0.0647105	2.14815	0.031702	0.499925	ENSG00000023330	ALAS1	52198086	52214327	3	211	ALAS1	protein_coding
ENSG00000055950	560.174	-0.0531005	0.0247087	-2.14906	0.0316293	0.499925	ENSG00000055950	MRPL43	100969458	100987515	10	84545	MRPL43	protein_coding
ENSG00000071889	574.599	-0.0825515	0.0384189	-2.14872	0.0316566	0.499925	ENSG00000071889	FAM3A	154506159	154516242	X	60343	FAM3A	protein_coding
ENSG00000077800	7.58387	0.480863	0.223352	2.15294	0.0313238	0.499925	ENSG00000077800	FKBP6	73328161	73358637	7	8468	FKBP6	protein_coding
ENSG00000106089	84.1419	0.183617	0.0854902	2.14781	0.031729	0.499925	ENSG00000106089	STX1A	73699206	73719672	7	6804	STX1A	protein_coding
ENSG00000108061	1564.44	-0.0861785	0.0400142	-2.1537	0.0312638	0.499925	ENSG00000108061	SHOC2	110919367	111017307	10	8036	SHOC2	protein_coding
ENSG00000108091	1228.37	-0.0868275	0.0403935	-2.14954	0.0315916	0.499925	ENSG00000108091	CCDC6	59788747	59906556	10	8030	CCDC6	protein_coding
ENSG00000108384	187.068	-0.127095	0.0589875	-2.15461	0.0311924	0.499925	ENSG00000108384	RAD51C	58692573	58735611	17	5889	RAD51C	protein_coding
ENSG00000111481	1914.94	-0.0646612	0.0300632	-2.15084	0.0314887	0.499925	ENSG00000111481	COPZ1	54301202	54351846	12	22818	COPZ1	protein_coding
ENSG00000114023	369.943	-0.0832786	0.0387664	-2.14821	0.0316968	0.499925	ENSG00000114023	FAM162A	122384161	122412334	3	26355	FAM162A	protein_coding
ENSG00000119328	316.595	-0.0913557	0.0424307	-2.15306	0.0313143	0.499925	ENSG00000119328	ABITRAM	108934400	108950744	9	54942	ABITRAM	protein_coding
ENSG00000127884	635.047	-0.0754876	0.0351103	-2.15001	0.0315542	0.499925	ENSG00000127884	ECHS1	133362485	133373354	10	1892	ECHS1	protein_coding
ENSG00000140650	709.119	-0.0841715	0.0390737	-2.15417	0.0312266	0.499925	ENSG00000140650	PMM2	8788823	8862534	16	5373	PMM2	protein_coding
ENSG00000157335	8.88006	0.757485	0.352001	2.15194	0.0314021	0.499925	ENSG00000157335	CLEC18C	70173322	70187361	16	283971	CLEC18C	protein_coding
ENSG00000157778	290.774	-0.0681869	0.031637	-2.15529	0.0311394	0.499925	ENSG00000157778	PSMG3	1567332	1571005	7	84262	PSMG3	protein_coding
ENSG00000162104	488.058	-0.236553	0.109749	-2.1554	0.0311307	0.499925	ENSG00000162104	ADCY9	3953387	4116442	16	115	ADCY9	protein_coding
ENSG00000162676	550.425	-0.189575	0.0879366	-2.15582	0.031098	0.499925	ENSG00000162676	GFI1	92473043	92486925	1	2672	GFI1	protein_coding
ENSG00000166148	13.0715	0.513353	0.238307	2.15417	0.0312271	0.499925	ENSG00000166148	AVPR1A	63142759	63151201	12	552	AVPR1A	protein_coding
ENSG00000167005	2077.76	-0.0617942	0.0287348	-2.1505	0.0315159	0.499925	ENSG00000167005	NUDT21	56429133	56452199	16	11051	NUDT21	protein_coding
ENSG00000177494	44.5668	-0.263034	0.12245	-2.14809	0.0317063	0.499925	ENSG00000177494	ZBED2	111592900	111595346	3	79413	ZBED2	protein_coding
ENSG00000187134	52.3962	0.390707	0.181137	2.15697	0.031008	0.499925	ENSG00000187134	AKR1C1	4963253	4983283	10	1645	AKR1C1	protein_coding
ENSG00000196531	15758.5	-0.0513222	0.0238686	-2.15019	0.03154	0.499925	ENSG00000196531	NACA	56712305	56731628	12	4666	NACA	protein_coding
ENSG00000196914	887.572	-0.148058	0.0688008	-2.15198	0.031399	0.499925	ENSG00000196914	ARHGEF12	120336413	120489937	11	23365	ARHGEF12	protein_coding
ENSG00000197557	49.7195	-0.141059	0.065612	-2.14989	0.0315639	0.499925	ENSG00000197557	TTC30A	177612999	177618742	2	92104	TTC30A	protein_coding
ENSG00000223653	4.10345	-0.64866	0.301824	-2.14913	0.0316238	0.499925	ENSG00000223653	BCL10-AS1	85276388	85448124	1	NA	BCL10-AS1	lncRNA
ENSG00000228140	34.5213	-0.366859	0.170463	-2.15213	0.0313868	0.499925	ENSG00000228140	EFHD2-AS1	15402979	15409433	1	NA	EFHD2-AS1	lncRNA
ENSG00000229191	5.97762	0.383685	0.178563	2.14873	0.0316555	0.499925	ENSG00000229191		201023949	201028792	1	NA		lncRNA
ENSG00000243004	129.808	-0.149927	0.0695617	-2.1553	0.0311381	0.499925	ENSG00000243004		19918981	20140453	7	NA		lncRNA
ENSG00000254810	3.00925	-0.651847	0.303076	-2.15077	0.0314944	0.499925	ENSG00000254810		76653597	76656914	11	NA		lncRNA
ENSG00000259869	7.7196	-0.473338	0.220306	-2.14855	0.0316701	0.499925	ENSG00000259869		42751178	42754297	10	NA		lncRNA
ENSG00000261308	16.48	-0.318369	0.148042	-2.15053	0.0315134	0.499925	ENSG00000261308	FIGNL2	51817899	51848718	12	401720	FIGNL2	protein_coding
ENSG00000271147	108.732	-0.101656	0.0473297	-2.14782	0.0317278	0.499925	ENSG00000271147	ARMCX5-GPRASP2	102599512	102714671	X	NA	ARMCX5-GPRASP2	lncRNA
ENSG00000273375	3.61719	-0.457508	0.212918	-2.14875	0.031654	0.499925	ENSG00000273375		197789700	197790369	3	NA		lncRNA
ENSG00000284713	8.24437	0.465811	0.216547	2.15109	0.0314692	0.499925	ENSG00000284713	SMIM38	69155478	69162440	11	107984345	SMIM38	protein_coding
ENSG00000286602	2.29199	0.513111	0.238907	2.14775	0.0317338	0.499925	ENSG00000286602		98573061	98578231	3	NA		lncRNA
ENSG00000226564	8.71196	-0.303151	0.141174	-2.14735	0.0317653	0.500083	ENSG00000226564	FTH1P20	180872867	180873414	2	NA	FTH1P20	processed_pseudogene
ENSG00000100162	19.9576	-0.343223	0.160082	-2.14404	0.0320297	0.501196	ENSG00000100162	CENPM	41938737	41947152	22	79019	CENPM	protein_coding
ENSG00000104738	411.115	-0.211726	0.0987062	-2.14502	0.0319516	0.501196	ENSG00000104738	MCM4	47960185	47978160	8	4173	MCM4	protein_coding
ENSG00000115677	4686.07	0.0749624	0.0349454	2.14513	0.0319426	0.501196	ENSG00000115677	HDLBP	241227264	241317061	2	3069	HDLBP	protein_coding
ENSG00000127074	12.0299	-0.585972	0.273113	-2.14553	0.0319104	0.501196	ENSG00000127074	RGS13	192636138	192660311	1	6003	RGS13	protein_coding
ENSG00000182586	13.3352	-0.524863	0.244667	-2.14521	0.031936	0.501196	ENSG00000182586	LINC00334	45234308	45264548	21	114042	LINC00334	lncRNA
ENSG00000224401	16.3729	0.23939	0.11165	2.14411	0.0320242	0.501196	ENSG00000224401	RPL7P57	47840963	47841702	X	NA	RPL7P57	processed_pseudogene
ENSG00000240137	75.5605	-0.245683	0.114521	-2.14531	0.031928	0.501196	ENSG00000240137	ERICH6-AS1	150703486	150723005	3	101928085	ERICH6-AS1	lncRNA
ENSG00000240230	743.961	0.119983	0.0559501	2.14446	0.0319963	0.501196	ENSG00000240230	COX19	898778	975549	7	90639	COX19	protein_coding
ENSG00000287110	20.1041	0.397502	0.185338	2.14474	0.0319739	0.501196	ENSG00000287110	ACAD9-DT	128871913	128879475	3	NA	ACAD9-DT	lncRNA
ENSG00000008513	4687.76	-0.086049	0.0401806	-2.14155	0.0322295	0.502206	ENSG00000008513	ST3GAL1	133454848	133571940	8	6482	ST3GAL1	protein_coding
ENSG00000060138	1616.59	0.17856	0.083462	2.13942	0.0324016	0.502206	ENSG00000060138	YBX3	10699089	10723323	12	8531	YBX3	protein_coding
ENSG00000106392	1431.55	0.108506	0.0507236	2.13915	0.0324232	0.502206	ENSG00000106392	C1GALT1	7156934	7248616	7	56913	C1GALT1	protein_coding
ENSG00000115738	2682.9	-0.131	0.0612212	-2.13978	0.0323722	0.502206	ENSG00000115738	ID2	8678845	8684461	2	3398	ID2	protein_coding
ENSG00000134809	175.701	-0.155316	0.072559	-2.14055	0.0323105	0.502206	ENSG00000134809	TIMM10	57528464	57530803	11	26519	TIMM10	protein_coding
ENSG00000174370	18.4258	0.402027	0.188017	2.13824	0.032497	0.502206	ENSG00000174370	KCNJ5-AS1	128899565	128906044	11	219833	KCNJ5-AS1	lncRNA
ENSG00000176845	493.454	-0.266237	0.124327	-2.14142	0.0322404	0.502206	ENSG00000176845	METRNL	83079609	83095122	17	284207	METRNL	protein_coding
ENSG00000177879	684.301	-0.0897596	0.0419303	-2.14069	0.0322993	0.502206	ENSG00000177879	AP3S1	115841592	115914081	5	1176	AP3S1	protein_coding
ENSG00000197077	314.246	-0.288386	0.134817	-2.1391	0.032428	0.502206	ENSG00000197077	KIAA1671	24952716	25197448	22	85379	KIAA1671	protein_coding
ENSG00000197180	13.791	0.230548	0.107647	2.14171	0.0322165	0.502206	ENSG00000197180	ATP6AP1-DT	154424378	154428526	X	158960	ATP6AP1-DT	lncRNA
ENSG00000213937	7.7087	0.407238	0.190359	2.13932	0.03241	0.502206	ENSG00000213937	CLDN9	3012923	3014505	16	9080	CLDN9	protein_coding
ENSG00000226179	9.66206	0.333816	0.156123	2.13816	0.0325041	0.502206	ENSG00000226179	LINC00685	320990	321851	X	NA	LINC00685	lncRNA
ENSG00000239911	59.2914	0.164555	0.076859	2.141	0.0322744	0.502206	ENSG00000239911	PRKAG2-AS1	151877042	151879229	7	NA	PRKAG2-AS1	lncRNA
ENSG00000242697	2.06794	-0.593046	0.276762	-2.1428	0.032129	0.502206	ENSG00000242697	RPL5P12	98025390	98026240	4	NA	RPL5P12	processed_pseudogene
ENSG00000257925	3.29062	0.613413	0.286679	2.13972	0.0323775	0.502206	ENSG00000257925		47237734	47279021	12	NA		lncRNA
ENSG00000267348	46.3045	0.199767	0.0933574	2.13981	0.0323701	0.502206	ENSG00000267348	GEMIN7-AS1	45076510	45092635	19	NA	GEMIN7-AS1	lncRNA
ENSG00000274092	5.63629	0.423741	0.198179	2.13817	0.0325029	0.502206	ENSG00000274092		27313387	27314101	16	NA		lncRNA
ENSG00000283031	9.27576	0.29952	0.140041	2.13881	0.0324513	0.502206	ENSG00000283031		23667208	23685453	2	NA		lncRNA
ENSG00000285728	146.864	0.108624	0.0507639	2.13979	0.0323718	0.502206	ENSG00000285728		42658687	42682207	1	NA		lncRNA
ENSG00000249684	72.5171	0.260123	0.121685	2.13767	0.0325438	0.502486	ENSG00000249684		177950335	177963960	5	NA		lncRNA
ENSG00000121680	431.739	-0.0897433	0.0420068	-2.1364	0.032647	0.503079	ENSG00000121680	PEX16	45909663	45918812	11	9409	PEX16	protein_coding
ENSG00000232593	596.208	0.109982	0.0514757	2.13659	0.0326316	0.503079	ENSG00000232593	KANTR	53094142	53170914	X	102723508	KANTR	protein_coding
ENSG00000245112	33.8189	-0.184727	0.0864486	-2.13684	0.0326106	0.503079	ENSG00000245112	SMARCA5-AS1	143513472	143514635	4	NA	SMARCA5-AS1	lncRNA
ENSG00000187624	46.8941	-0.504302	0.236093	-2.13603	0.0326769	0.503207	ENSG00000187624	C17orf97	410325	431062	17	400566	C17orf97	protein_coding
ENSG00000203943	6.30511	-0.39574	0.185311	-2.13554	0.0327168	0.503488	ENSG00000203943	SAMD13	84298366	84389957	1	148418	SAMD13	protein_coding
ENSG00000151490	257.137	0.175614	0.082264	2.13476	0.0327806	0.504137	ENSG00000151490	PTPRO	15322257	15602175	12	5800	PTPRO	protein_coding
ENSG00000023892	3570.64	0.0548294	0.025695	2.13385	0.0328547	0.504178	ENSG00000023892	DEF6	35297818	35321771	6	50619	DEF6	protein_coding
ENSG00000144724	12.7999	-0.518216	0.242966	-2.13288	0.0329349	0.504178	ENSG00000144724	PTPRG	61561569	62297609	3	5793	PTPRG	protein_coding
ENSG00000215244	35.546	0.19884	0.0932221	2.13297	0.0329275	0.504178	ENSG00000215244	LINC02649	6271169	6353827	10	399715	LINC02649	lncRNA
ENSG00000217930	244.578	0.109307	0.0512359	2.13341	0.0328911	0.504178	ENSG00000217930	PAM16	4331549	4355607	16	51025	PAM16	protein_coding
ENSG00000236570	6.75874	0.354843	0.166253	2.13436	0.0328134	0.504178	ENSG00000236570	RAD23BP1	18538673	18539899	3	NA	RAD23BP1	processed_pseudogene
ENSG00000255328	15.9781	0.459727	0.215462	2.13368	0.0328686	0.504178	ENSG00000255328		327171	330190	11	NA		lncRNA
ENSG00000264575	63.7267	0.138695	0.06502	2.13311	0.0329158	0.504178	ENSG00000264575	LINC00526	5236724	5238598	18	NA	LINC00526	lncRNA
ENSG00000126878	3.46152	0.768247	0.360476	2.1312	0.0330726	0.504956	ENSG00000126878	AIF1L	131096476	131123152	9	83543	AIF1L	protein_coding
ENSG00000135108	749.263	-0.0899445	0.0422141	-2.13068	0.0331158	0.504956	ENSG00000135108	FBXO21	117141991	117190470	12	23014	FBXO21	protein_coding
ENSG00000150637	2128.63	-0.135912	0.063774	-2.13115	0.0330771	0.504956	ENSG00000150637	CD226	69831158	69961803	18	10666	CD226	protein_coding
ENSG00000170540	2075.8	-0.0571903	0.0268377	-2.13097	0.0330915	0.504956	ENSG00000170540	ARL6IP1	18791669	18801572	16	23204	ARL6IP1	protein_coding
ENSG00000177600	16154.4	-0.0711099	0.0333702	-2.13094	0.0330944	0.504956	ENSG00000177600	RPLP2	809965	812880	11	6181	RPLP2	protein_coding
ENSG00000242255	2.65447	0.710112	0.333251	2.13087	0.0331002	0.504956	ENSG00000242255	RPL39P34	52564076	52564231	19	NA	RPL39P34	transcribed_unprocessed_pseudogene
ENSG00000260249	57.3042	0.183503	0.0861413	2.13025	0.0331506	0.505156	ENSG00000260249		50664903	50671639	16	NA		lncRNA
ENSG00000157224	35.1257	0.315605	0.148188	2.12977	0.0331909	0.505283	ENSG00000157224	CLDN12	90383721	90513402	7	9069	CLDN12	protein_coding
ENSG00000166848	1940.94	-0.0814649	0.0382633	-2.12906	0.0332492	0.505283	ENSG00000166848	TERF2IP	75647773	75761872	16	54386	TERF2IP	protein_coding
ENSG00000211817	56.2817	-0.204928	0.096246	-2.12921	0.0332368	0.505283	ENSG00000211817	TRAV38-2DV8	22281105	22281748	14	NA	TRAV38-2DV8	TR_V_gene
ENSG00000270505	38.5511	0.284168	0.133518	2.12832	0.0333108	0.505283	ENSG00000270505	IGHV1OR15-1	22160431	22160868	15	NA	IGHV1OR15-1	IG_V_gene
ENSG00000273218	14.1454	0.258063	0.121252	2.12833	0.03331	0.505283	ENSG00000273218		15346068	15348417	19	NA		lncRNA
ENSG00000281179	38.5511	0.284168	0.133518	2.12832	0.0333108	0.505283	ENSG00000281179		21717808	21718245	15	NA		IG_V_gene
ENSG00000281358	82.3355	-0.201943	0.0948726	-2.12857	0.0332901	0.505283	ENSG00000281358	RASSF1-AS1	50337511	50338300	3	102060282	RASSF1-AS1	lncRNA
ENSG00000162627	3.47247	-0.957939	0.450248	-2.12758	0.0333716	0.505876	ENSG00000162627	SNX7	98661701	98760500	1	51375	SNX7	protein_coding
ENSG00000114446	580.703	-0.129984	0.0611068	-2.12717	0.0334063	0.505996	ENSG00000114446	IFT57	108160812	108222435	3	55081	IFT57	protein_coding
ENSG00000149294	542.623	-0.282155	0.132656	-2.12696	0.033423	0.505996	ENSG00000149294	NCAM1	112961247	113278436	11	4684	NCAM1	protein_coding
ENSG00000027869	611.121	-0.250726	0.117903	-2.12655	0.0334578	0.506169	ENSG00000027869	SH2D2A	156806243	156816848	1	9047	SH2D2A	protein_coding
ENSG00000117090	813.923	-0.147681	0.0694541	-2.1263	0.0334779	0.506169	ENSG00000117090	SLAMF1	160608106	160647044	1	6504	SLAMF1	protein_coding
ENSG00000236609	191.7	-0.134321	0.0631913	-2.12563	0.0335344	0.506365	ENSG00000236609	ZNF853	6615610	6624290	7	54753	ZNF853	protein_coding
ENSG00000271741	526.738	0.0872728	0.0410545	2.12578	0.0335216	0.506365	ENSG00000271741		34981533	35031741	1	NA		protein_coding
ENSG00000111271	815.499	0.059195	0.0278712	2.12388	0.0336803	0.506711	ENSG00000111271	ACAD10	111686053	111757107	12	80724	ACAD10	protein_coding
ENSG00000148384	556.65	0.0867394	0.0408315	2.12433	0.0336428	0.506711	ENSG00000148384	INPP5E	136428619	136439845	9	56623	INPP5E	protein_coding
ENSG00000158859	53.7798	0.350933	0.165239	2.12379	0.0336879	0.506711	ENSG00000158859	ADAMTS4	161184302	161199054	1	9507	ADAMTS4	protein_coding
ENSG00000175470	957.523	0.0573256	0.0269888	2.12405	0.0336656	0.506711	ENSG00000175470	PPP2R2D	131901008	131959834	10	55844	PPP2R2D	protein_coding
ENSG00000214851	10.346	-0.365728	0.172161	-2.12434	0.0336419	0.506711	ENSG00000214851	LINC00612	9055589	9065070	12	253128	LINC00612	lncRNA
ENSG00000231942	2.85104	0.466646	0.219716	2.12386	0.0336818	0.506711	ENSG00000231942	HNRNPA1P36	81807772	81808726	8	NA	HNRNPA1P36	processed_pseudogene
ENSG00000122870	11.3192	-0.409541	0.193097	-2.12091	0.0339296	0.508402	ENSG00000122870	BICC1	58512872	58831435	10	80114	BICC1	protein_coding
ENSG00000149929	350.235	-0.089972	0.0424209	-2.12093	0.0339274	0.508402	ENSG00000149929	HIRIP3	29992330	29996074	16	8479	HIRIP3	protein_coding
ENSG00000198520	709.041	0.143083	0.0674326	2.12186	0.0338495	0.508402	ENSG00000198520	ARMH1	44674692	44725591	1	339541	ARMH1	protein_coding
ENSG00000198690	1600.47	0.139359	0.0657081	2.12089	0.0339313	0.508402	ENSG00000198690	FAN1	30890559	30943108	15	22909	FAN1	protein_coding
ENSG00000211661	1.91699	-1.15675	0.545204	-2.12168	0.0338646	0.508402	ENSG00000211661	IGLV3-22	22704265	22704822	22	NA	IGLV3-22	IG_V_gene
ENSG00000250365	37.0984	0.233193	0.109936	2.12117	0.0339076	0.508402	ENSG00000250365	HEATR5A-DT	31420286	31452883	14	101927124	HEATR5A-DT	lncRNA
ENSG00000117155	361.562	-0.128628	0.0606893	-2.11944	0.034053	0.508981	ENSG00000117155	SSX2IP	84643706	84690803	1	117178	SSX2IP	protein_coding
ENSG00000189283	733.985	0.263656	0.124385	2.11967	0.034034	0.508981	ENSG00000189283	FHIT	59747277	61251459	3	2272	FHIT	protein_coding
ENSG00000237668	8.31777	-0.314275	0.148254	-2.11983	0.0340202	0.508981	ENSG00000237668	RPS15AP38	36421273	36421644	22	NA	RPS15AP38	processed_pseudogene
ENSG00000260810	8.42783	-0.331114	0.156231	-2.11939	0.0340574	0.508981	ENSG00000260810		91258299	91259003	14	NA		lncRNA
ENSG00000161905	5.81806	-0.524066	0.247309	-2.11907	0.0340843	0.509057	ENSG00000161905	ALOX15	4630919	4642294	17	246	ALOX15	protein_coding
ENSG00000280279	294.016	0.383534	0.181049	2.1184	0.034141	0.509576	ENSG00000280279	LINC02887	64099	76866	17	NA	LINC02887	lncRNA
ENSG00000102053	135.657	0.160326	0.0757208	2.11733	0.0342319	0.509858	ENSG00000102053	ZC3H12B	65034788	65507887	X	340554	ZC3H12B	protein_coding
ENSG00000116604	2451.67	-0.0995625	0.0470291	-2.11704	0.0342562	0.509858	ENSG00000116604	MEF2D	156463727	156500779	1	4209	MEF2D	protein_coding
ENSG00000167595	379.428	0.113181	0.0534659	2.11689	0.0342694	0.509858	ENSG00000167595	PROSER3	35758143	35771166	19	148137	PROSER3	protein_coding
ENSG00000185697	1786.63	-0.266294	0.125793	-2.11692	0.0342669	0.509858	ENSG00000185697	MYBL1	66562175	66614247	8	4603	MYBL1	protein_coding
ENSG00000197912	4183.23	0.0783116	0.036981	2.11762	0.0342076	0.509858	ENSG00000197912	SPG7	89490719	89557766	16	6687	SPG7	protein_coding
ENSG00000051009	1613.61	0.096327	0.045531	2.11563	0.0343759	0.510518	ENSG00000051009	FHIP1B	6211345	6234711	11	84067	FHIP1B	protein_coding
ENSG00000122121	34.3284	-0.270058	0.127651	-2.11559	0.0343795	0.510518	ENSG00000122121	XPNPEP2	129738949	129769536	X	7512	XPNPEP2	protein_coding
ENSG00000158710	8398.09	-0.11571	0.0546917	-2.11568	0.0343717	0.510518	ENSG00000158710	TAGLN2	159918107	159925507	1	8407	TAGLN2	protein_coding
ENSG00000177954	37010.1	-0.0745084	0.0352371	-2.11449	0.0344734	0.511261	ENSG00000177954	RPS27	153990762	153992155	1	6232	RPS27	protein_coding
ENSG00000253626	14.6586	-0.251188	0.118781	-2.11473	0.0344533	0.511261	ENSG00000253626	EIF5AL1	79512533	79516440	10	143244	EIF5AL1	protein_coding
ENSG00000153574	674.519	-0.0840479	0.0397583	-2.11397	0.034518	0.51127	ENSG00000153574	RPIA	88691673	88750929	2	22934	RPIA	protein_coding
ENSG00000182952	2094.86	-0.114699	0.0542577	-2.11397	0.0345176	0.51127	ENSG00000182952	HMGN4	26538366	26546933	6	10473	HMGN4	protein_coding
ENSG00000213928	2039.01	0.0913716	0.0432302	2.11361	0.0345488	0.511402	ENSG00000213928	IRF9	24161234	24168043	14	10379	IRF9	protein_coding
ENSG00000121104	2129.55	-0.0760137	0.0359692	-2.1133	0.0345753	0.511469	ENSG00000121104	FAM117A	49710332	49789180	17	81558	FAM117A	protein_coding
ENSG00000114030	1962.2	0.0501344	0.0237486	2.11105	0.0347678	0.512364	ENSG00000114030	KPNA1	122421902	122514945	3	3836	KPNA1	protein_coding
ENSG00000121864	863.804	-0.113376	0.0536938	-2.11153	0.0347264	0.512364	ENSG00000121864	ZNF639	179323031	179338583	3	51193	ZNF639	protein_coding
ENSG00000162385	462.477	-0.0574254	0.0271955	-2.11158	0.0347228	0.512364	ENSG00000162385	MAGOH	53226900	53238518	1	4116	MAGOH	protein_coding
ENSG00000162746	34.7503	-0.211092	0.0999915	-2.1111	0.0347635	0.512364	ENSG00000162746	FCRLB	161721544	161728143	1	127943	FCRLB	protein_coding
ENSG00000172799	1.83481	-1.10614	0.523915	-2.1113	0.0347465	0.512364	ENSG00000172799	ZBTB8OSP2	231433923	231434426	2	NA	ZBTB8OSP2	processed_pseudogene
ENSG00000285803	85.6633	0.122128	0.0578425	2.11139	0.0347389	0.512364	ENSG00000285803		49981420	49988899	10	NA		lncRNA
ENSG00000145284	46.2806	-0.367693	0.174251	-2.11013	0.0348468	0.512878	ENSG00000145284	SCD5	82629539	82798796	4	79966	SCD5	protein_coding
ENSG00000163872	1343.08	0.0754894	0.0357743	2.11015	0.034845	0.512878	ENSG00000163872	YEATS2	183697797	183812624	3	55689	YEATS2	protein_coding
ENSG00000080493	110.471	-0.27782	0.131862	-2.10691	0.0351255	0.514353	ENSG00000080493	SLC4A4	71062667	71572087	4	8671	SLC4A4	protein_coding
ENSG00000130545	14.7648	-0.255175	0.121025	-2.10845	0.0349918	0.514353	ENSG00000130545	CRB3	6463777	6467221	19	92359	CRB3	protein_coding
ENSG00000149541	785.568	-0.059021	0.0280138	-2.10685	0.0351302	0.514353	ENSG00000149541	B3GAT3	62615296	62622154	11	26229	B3GAT3	protein_coding
ENSG00000163141	34.0773	0.290251	0.137728	2.10742	0.0350814	0.514353	ENSG00000163141	BNIPL	151036321	151047720	1	149428	BNIPL	protein_coding
ENSG00000188042	6908.67	-0.169961	0.0806319	-2.10787	0.0350424	0.514353	ENSG00000188042	ARL4C	234493041	234497081	2	10123	ARL4C	protein_coding
ENSG00000203288	15.197	-0.28515	0.13531	-2.10739	0.035084	0.514353	ENSG00000203288	TDRKH-AS1	151790804	151794403	1	109729141	TDRKH-AS1	lncRNA
ENSG00000237296	2209.73	0.180837	0.0857826	2.10808	0.0350238	0.514353	ENSG00000237296	SMG1P1	22437401	22491826	16	NA	SMG1P1	transcribed_unprocessed_pseudogene
ENSG00000257285	47.3145	0.202864	0.0963073	2.10642	0.035168	0.514353	ENSG00000257285	PRMT5-DT	22929607	22956436	14	101926933	PRMT5-DT	lncRNA
ENSG00000272848	2.2703	-0.642785	0.305127	-2.10661	0.0351511	0.514353	ENSG00000272848		169426420	169452475	6	NA		lncRNA
ENSG00000277561	21.7681	0.264087	0.125263	2.10827	0.0350079	0.514353	ENSG00000277561	GOLGA8IP	22607540	22617756	15	NA	GOLGA8IP	transcribed_unprocessed_pseudogene
ENSG00000179950	1523.02	-0.0612968	0.0291039	-2.10614	0.0351923	0.514387	ENSG00000179950	PUF60	143816344	143830709	8	22827	PUF60	protein_coding
ENSG00000124614	13984.5	-0.0726405	0.0344976	-2.10567	0.0352334	0.514664	ENSG00000124614	RPS10	34417454	34426069	6	6204	RPS10	protein_coding
ENSG00000279114	4.71291	0.468433	0.222553	2.10481	0.0353076	0.515424	ENSG00000279114		122471923	122484161	6	NA		TEC
ENSG00000101888	261.799	-0.10409	0.0494882	-2.10332	0.0354376	0.515495	ENSG00000101888	NXT2	109535781	109544698	X	55916	NXT2	protein_coding
ENSG00000104522	588.341	-0.0675074	0.0320808	-2.10429	0.0353528	0.515495	ENSG00000104522	GFUS	143612618	143618048	8	7264	GFUS	protein_coding
ENSG00000166794	3685.46	-0.125633	0.0597335	-2.10323	0.0354453	0.515495	ENSG00000166794	PPIB	64155740	64163134	15	5479	PPIB	protein_coding
ENSG00000184402	586.735	0.0755085	0.0358936	2.10368	0.0354064	0.515495	ENSG00000184402	SS18L1	62143769	62182514	20	26039	SS18L1	protein_coding
ENSG00000235703	317.272	0.194612	0.0925105	2.10367	0.0354072	0.515495	ENSG00000235703	EOLA2-DT	149938613	150224580	X	NA	EOLA2-DT	lncRNA
ENSG00000280099	8.41362	0.404389	0.192257	2.10338	0.0354323	0.515495	ENSG00000280099		85152487	85154203	1	NA		TEC
ENSG00000164684	27.3156	0.529689	0.251938	2.10245	0.0355136	0.516166	ENSG00000164684	ZNF704	80628451	80874781	8	619279	ZNF704	protein_coding
ENSG00000095794	186.936	-0.227326	0.108357	-2.09793	0.0359111	0.517146	ENSG00000095794	CREM	35126791	35212958	10	1390	CREM	protein_coding
ENSG00000105171	507.817	-0.0687626	0.0327373	-2.10043	0.0356907	0.517146	ENSG00000105171	POP4	29606283	29617237	19	10775	POP4	protein_coding
ENSG00000109084	72.7244	-0.175133	0.083447	-2.09873	0.0358406	0.517146	ENSG00000109084	TMEM97	28319200	28328685	17	27346	TMEM97	protein_coding
ENSG00000115604	616.1	-0.213759	0.101917	-2.0974	0.0359586	0.517146	ENSG00000115604	IL18R1	102311529	102398777	2	8809	IL18R1	protein_coding
ENSG00000120738	409.559	0.750101	0.357544	2.09793	0.0359115	0.517146	ENSG00000120738	EGR1	138465479	138469303	5	1958	EGR1	protein_coding
ENSG00000132773	248.216	-0.116027	0.0552745	-2.0991	0.0358082	0.517146	ENSG00000132773	TOE1	45340052	45343973	1	114034	TOE1	protein_coding
ENSG00000133398	561.525	-0.0877761	0.0417898	-2.10042	0.035692	0.517146	ENSG00000133398	MED10	6371874	6378571	5	84246	MED10	protein_coding
ENSG00000148824	647.716	-0.0905819	0.0431765	-2.09795	0.0359099	0.517146	ENSG00000148824	MTG1	133394094	133422520	10	92170	MTG1	protein_coding
ENSG00000184292	16.793	0.921685	0.438628	2.10129	0.0356156	0.517146	ENSG00000184292	TACSTD2	58575433	58577252	1	4070	TACSTD2	protein_coding
ENSG00000196155	473.672	0.162808	0.0775322	2.09988	0.0357398	0.517146	ENSG00000196155	PLEKHG4	67277510	67289499	16	25894	PLEKHG4	protein_coding
ENSG00000197181	28.2481	0.211185	0.100635	2.09851	0.0358599	0.517146	ENSG00000197181	PIWIL2	22275316	22357568	8	55124	PIWIL2	protein_coding
ENSG00000198945	948.456	0.235631	0.112232	2.0995	0.0357725	0.517146	ENSG00000198945	L3MBTL3	130013699	130141449	6	84456	L3MBTL3	protein_coding
ENSG00000233622	33.2502	-0.244313	0.116333	-2.10013	0.0357176	0.517146	ENSG00000233622	CYP2T1P	40808474	40812100	19	171523	CYP2T1P	transcribed_unitary_pseudogene
ENSG00000240489	14.9584	-0.273356	0.130325	-2.0975	0.0359494	0.517146	ENSG00000240489	SETP14	155987304	155988176	3	NA	SETP14	processed_pseudogene
ENSG00000258525	21.9857	-0.359672	0.171469	-2.09759	0.0359413	0.517146	ENSG00000258525		30876179	30889808	14	100506071		lncRNA
ENSG00000259556	1.94078	-0.60459	0.288136	-2.09828	0.0358803	0.517146	ENSG00000259556		51919073	51930627	15	NA		unprocessed_pseudogene
ENSG00000279281	1.78561	-0.988102	0.470498	-2.10012	0.0357185	0.517146	ENSG00000279281		57448218	57450291	17	NA		TEC
ENSG00000100711	278.392	0.107544	0.0512879	2.09687	0.0360049	0.517174	ENSG00000100711	ZFYVE21	103715730	103733668	14	79038	ZFYVE21	protein_coding
ENSG00000105968	2095.33	-0.0636637	0.0303578	-2.09711	0.0359836	0.517174	ENSG00000105968	H2AZ2	44826791	44848087	7	94239	H2AZ2	protein_coding
ENSG00000136045	879.517	-0.0644591	0.0307484	-2.09634	0.0360523	0.517287	ENSG00000136045	PWP1	107685799	107713162	12	11137	PWP1	protein_coding
ENSG00000171617	809.697	-0.361987	0.172727	-2.09572	0.0361071	0.517287	ENSG00000171617	ENC1	74627406	74641424	5	8507	ENC1	protein_coding
ENSG00000204196	191.233	-0.127835	0.0609869	-2.0961	0.0360731	0.517287	ENSG00000204196	RPL12P16	203190780	203191277	2	NA	RPL12P16	transcribed_processed_pseudogene
ENSG00000245317	17.4601	-0.226915	0.108285	-2.09553	0.0361239	0.517287	ENSG00000245317	MRNIP-DT	179859013	179861283	5	100996419	MRNIP-DT	lncRNA
ENSG00000273090	4.18737	0.495326	0.236352	2.09572	0.0361071	0.517287	ENSG00000273090		36513255	36513732	2	NA		lncRNA
ENSG00000145990	790.352	-0.218015	0.104082	-2.09466	0.0362012	0.518076	ENSG00000145990	GFOD1	13357830	13487662	6	54438	GFOD1	protein_coding
ENSG00000114904	595.727	0.107581	0.05138	2.09384	0.0362746	0.518806	ENSG00000114904	NEK4	52708444	52770946	3	6787	NEK4	protein_coding
ENSG00000089505	34.9368	0.202548	0.0967706	2.09308	0.0363423	0.519067	ENSG00000089505	CMTM1	66566393	66579137	16	113540	CMTM1	protein_coding
ENSG00000214076	4.22393	1.29346	0.618087	2.09269	0.0363769	0.519067	ENSG00000214076	CPSF1P1	32269381	32273110	22	NA	CPSF1P1	transcribed_processed_pseudogene
ENSG00000249850	3.54058	0.461689	0.220586	2.09301	0.0363485	0.519067	ENSG00000249850	KRT18P31	36885206	36886497	5	NA	KRT18P31	processed_pseudogene
ENSG00000266088	66.3102	-0.275538	0.131671	-2.09263	0.036382	0.519067	ENSG00000266088		40516892	40527002	17	NA		lncRNA
ENSG00000100029	886.075	-0.056867	0.0271915	-2.09135	0.0364967	0.519431	ENSG00000100029	PES1	30576625	30607083	22	23481	PES1	protein_coding
ENSG00000143947	24998.6	-0.0819579	0.0391832	-2.09166	0.0364693	0.519431	ENSG00000143947	RPS27A	55231903	55235853	2	6233	RPS27A	protein_coding
ENSG00000149179	201.229	-0.0982644	0.0469815	-2.09155	0.0364785	0.519431	ENSG00000149179	CSTPP1	46936689	47164385	11	79096	CSTPP1	protein_coding
ENSG00000164638	7.95759	-0.406872	0.194491	-2.09199	0.0364394	0.519431	ENSG00000164638	SLC29A4	5274369	5306912	7	222962	SLC29A4	protein_coding
ENSG00000012232	1116.19	-0.131894	0.0630779	-2.09097	0.0365308	0.519599	ENSG00000012232	EXTL3	28600469	28756561	8	2137	EXTL3	protein_coding
ENSG00000110318	205.565	-0.176261	0.0843561	-2.08949	0.0366638	0.520121	ENSG00000110318	CEP126	101915010	102001062	11	57562	CEP126	protein_coding
ENSG00000112053	20.4509	0.396332	0.189886	2.0872	0.0368697	0.520121	ENSG00000112053	SLC26A8	35943516	36024868	6	116369	SLC26A8	protein_coding
ENSG00000116906	981.595	0.0763752	0.0365888	2.08739	0.0368529	0.520121	ENSG00000116906	GNPAT	231241207	231277973	1	8443	GNPAT	protein_coding
ENSG00000143061	7.40892	-0.455501	0.218117	-2.08833	0.0367681	0.520121	ENSG00000143061	IGSF3	116574399	116667755	1	3321	IGSF3	protein_coding
ENSG00000147669	403.183	-0.062935	0.0301515	-2.0873	0.0368613	0.520121	ENSG00000147669	POLR2K	100150623	100154003	8	5440	POLR2K	protein_coding
ENSG00000159712	6.16253	0.407847	0.195415	2.08709	0.0368803	0.520121	ENSG00000159712	ANKRD18CP	97156570	97221235	9	NA	ANKRD18CP	unprocessed_pseudogene
ENSG00000170390	21.3742	0.467685	0.223904	2.08877	0.036728	0.520121	ENSG00000170390	DCLK2	150078445	150257438	4	166614	DCLK2	protein_coding
ENSG00000178927	3654.1	0.07437	0.0356282	2.08739	0.0368528	0.520121	ENSG00000178927	CYBC1	82440912	82450829	17	79415	CYBC1	protein_coding
ENSG00000184669	2.48798	0.894492	0.428066	2.08961	0.0366527	0.520121	ENSG00000184669	OR7E14P	17052025	17053024	11	NA	OR7E14P	transcribed_unprocessed_pseudogene
ENSG00000197601	2459.85	0.125147	0.0599517	2.08746	0.0368466	0.520121	ENSG00000197601	FAR1	13668668	13732346	11	84188	FAR1	protein_coding
ENSG00000204681	3105.22	0.122246	0.0585511	2.08785	0.0368115	0.520121	ENSG00000204681	GABBR1	29555629	29633976	6	2550	GABBR1	protein_coding
ENSG00000232721	31.5972	-0.201787	0.0966241	-2.08837	0.0367645	0.520121	ENSG00000232721		143735983	143739506	1	NA		lncRNA
ENSG00000260361	5.54232	0.320858	0.153578	2.08922	0.0366884	0.520121	ENSG00000260361		92779757	92781492	15	NA		lncRNA
ENSG00000287086	298.452	-0.103907	0.0497213	-2.08979	0.0366366	0.520121	ENSG00000287086		10149986	10153326	3	NA		lncRNA
ENSG00000220205	3986.44	-0.0954626	0.0457473	-2.08674	0.036912	0.520254	ENSG00000220205	VAMP2	8159149	8163546	17	6844	VAMP2	protein_coding
ENSG00000198551	219.801	-0.105342	0.0505249	-2.08496	0.037073	0.521827	ENSG00000198551	ZNF627	11559374	11619161	19	199692	ZNF627	protein_coding
ENSG00000231579	4.10018	-0.738601	0.354286	-2.08476	0.0370909	0.521827	ENSG00000231579	RPL7P21	143332605	143333239	5	NA	RPL7P21	processed_pseudogene
ENSG00000255524	10.0415	0.525034	0.251841	2.08479	0.0370887	0.521827	ENSG00000255524	NPIPB8	28637654	28658744	16	728734	NPIPB8	protein_coding
ENSG00000131043	619.221	-0.0609422	0.0292397	-2.08423	0.0371391	0.52219	ENSG00000131043	AAR2	36236131	36270918	20	25980	AAR2	protein_coding
ENSG00000129450	695.466	0.249193	0.119618	2.08324	0.037229	0.523138	ENSG00000129450	SIGLEC9	51124906	51136651	19	27180	SIGLEC9	protein_coding
ENSG00000176236	2.96312	-0.487308	0.233952	-2.08294	0.0372567	0.523212	ENSG00000176236	RPP38-DT	15095385	15097319	10	221060	RPP38-DT	lncRNA
ENSG00000107018	10.6689	0.273532	0.131475	2.08049	0.0374803	0.523304	ENSG00000107018	RLN1	5334930	5339876	9	6013	RLN1	protein_coding
ENSG00000116017	801.959	0.151762	0.0729042	2.08166	0.0373733	0.523304	ENSG00000116017	ARID3A	925781	975939	19	1820	ARID3A	protein_coding
ENSG00000123358	309.309	0.363267	0.174585	2.08075	0.0374569	0.523304	ENSG00000123358	NR4A1	52022832	52059507	12	3164	NR4A1	protein_coding
ENSG00000138080	27.2657	0.211989	0.101898	2.08041	0.037488	0.523304	ENSG00000138080	EMILIN1	27078615	27086403	2	11117	EMILIN1	protein_coding
ENSG00000177465	22.9124	-0.354403	0.170329	-2.08069	0.0374624	0.523304	ENSG00000177465	ACOT4	73591873	73595766	14	122970	ACOT4	protein_coding
ENSG00000178913	2626.77	-0.0642249	0.0308468	-2.08206	0.0373373	0.523304	ENSG00000178913	TAF7	141259884	141320784	5	6879	TAF7	protein_coding
ENSG00000235554	5.08336	-0.373792	0.179621	-2.08101	0.037433	0.523304	ENSG00000235554	SRSF6P2	16616848	16617881	17	NA	SRSF6P2	processed_pseudogene
ENSG00000273424	2.94061	0.520819	0.250201	2.0816	0.037379	0.523304	ENSG00000273424		41430934	41431375	22	NA		lncRNA
ENSG00000273474	2.428	0.510877	0.245547	2.08057	0.0374734	0.523304	ENSG00000273474		13675646	13675990	10	NA		lncRNA
ENSG00000287454	5.58066	0.360715	0.173384	2.08044	0.0374851	0.523304	ENSG00000287454		96229563	96235650	12	NA		lncRNA
ENSG00000218713	5.68137	-0.623397	0.299715	-2.07997	0.0375286	0.523556	ENSG00000218713		53206598	53208697	6	NA		processed_pseudogene
ENSG00000173530	483.31	0.115916	0.0557364	2.07972	0.0375516	0.523563	ENSG00000173530	TNFRSF10D	23135588	23164027	8	8793	TNFRSF10D	protein_coding
ENSG00000151276	3.03518	-0.937135	0.450665	-2.07945	0.0375763	0.523595	ENSG00000151276	MAGI1	65353525	66038918	3	9223	MAGI1	protein_coding
ENSG00000173875	1048.81	-0.0965648	0.0464452	-2.07911	0.0376071	0.52371	ENSG00000173875	ZNF791	12610918	12633840	19	163049	ZNF791	protein_coding
ENSG00000160783	628.293	-0.0642343	0.0309043	-2.07849	0.0376644	0.524195	ENSG00000160783	PMF1	156212993	156240042	1	11243	PMF1	protein_coding
ENSG00000122965	1400.88	0.0802451	0.0386328	2.07712	0.0377901	0.52443	ENSG00000122965	RBM19	113816738	113966325	12	9904	RBM19	protein_coding
ENSG00000169976	805.109	-0.0743685	0.0357984	-2.07743	0.0377621	0.52443	ENSG00000169976	SF3B5	144094884	144095573	6	83443	SF3B5	protein_coding
ENSG00000174177	194.032	-0.0918245	0.0442188	-2.0766	0.0378389	0.52443	ENSG00000174177	CTU2	88706483	88715396	16	348180	CTU2	protein_coding
ENSG00000198899	71661.2	-0.0977361	0.0470412	-2.07767	0.0377396	0.52443	ENSG00000198899	MT-ATP6	8527	9207	MT	4508	MT-ATP6	protein_coding
ENSG00000215630	159.735	-0.250795	0.120758	-2.07683	0.0378172	0.52443	ENSG00000215630	GUSBP9	71197646	71208130	5	NA	GUSBP9	unprocessed_pseudogene
ENSG00000229119	34.0873	-0.195638	0.0941646	-2.07762	0.0377442	0.52443	ENSG00000229119	RPLP0P9	166382305	166382599	5	NA	RPLP0P9	processed_pseudogene
ENSG00000253954	15.7288	-0.219276	0.105589	-2.07671	0.0378286	0.52443	ENSG00000253954	HMGN1P38	92711808	92712110	15	NA	HMGN1P38	processed_pseudogene
ENSG00000127511	2552.32	0.0692021	0.0333403	2.07563	0.0379281	0.524728	ENSG00000127511	SIN3B	16829398	16880353	19	23309	SIN3B	protein_coding
ENSG00000132475	13105.1	-0.127839	0.0615889	-2.07568	0.0379232	0.524728	ENSG00000132475	H3-3B	75776434	75785893	17	3021	H3-3B	protein_coding
ENSG00000220494	2.62959	-0.674569	0.324944	-2.07595	0.0378983	0.524728	ENSG00000220494	YAP1P1	147406889	147408281	6	NA	YAP1P1	processed_pseudogene
ENSG00000211638	104.582	-0.591257	0.284966	-2.07484	0.0380018	0.525436	ENSG00000211638	IGLV8-61	22098700	22099212	22	NA	IGLV8-61	IG_V_gene
ENSG00000044574	6320.16	-0.0999651	0.0482188	-2.07316	0.0381578	0.525719	ENSG00000044574	HSPA5	125234853	125241382	9	3309	HSPA5	protein_coding
ENSG00000104044	1.75001	-0.868408	0.418697	-2.07407	0.0380724	0.525719	ENSG00000104044	OCA2	27754875	28099315	15	4948	OCA2	protein_coding
ENSG00000126522	431.62	-0.100294	0.0483763	-2.07321	0.038153	0.525719	ENSG00000126522	ASL	66075800	66094697	7	435	ASL	protein_coding
ENSG00000133773	633.781	-0.125175	0.0603548	-2.07399	0.0380805	0.525719	ENSG00000133773	CCDC59	82223681	82358805	12	29080	CCDC59	protein_coding
ENSG00000170889	13116.3	-0.0783649	0.037791	-2.07364	0.0381131	0.525719	ENSG00000170889	RPS9	54200809	54249003	19	6203	RPS9	protein_coding
ENSG00000285667	4.56251	0.378208	0.182371	2.07384	0.0380938	0.525719	ENSG00000285667		84717474	84746837	15	NA		lncRNA
ENSG00000141424	874.769	-0.0674274	0.0325375	-2.0723	0.0382375	0.526507	ENSG00000141424	SLC39A6	36108531	36129385	18	25800	SLC39A6	protein_coding
ENSG00000115211	807.497	0.0496771	0.0239795	2.07165	0.0382981	0.526718	ENSG00000115211	EIF2B4	27364352	27370338	2	8890	EIF2B4	protein_coding
ENSG00000172578	2069.86	0.0947814	0.045747	2.07186	0.0382783	0.526718	ENSG00000172578	KLHL6	183487551	183555706	3	89857	KLHL6	protein_coding
ENSG00000161970	19702	-0.0495275	0.023913	-2.07115	0.0383444	0.526905	ENSG00000161970	RPL26	8377516	8383213	17	6154	RPL26	protein_coding
ENSG00000285793	545.921	-0.132971	0.0642057	-2.07102	0.038357	0.526905	ENSG00000285793		87030675	87076429	2	285074	ANAPC1P2	lncRNA
ENSG00000042317	56.8635	-0.162602	0.0785502	-2.07004	0.0384486	0.527852	ENSG00000042317	SPATA7	88384924	88470350	14	55812	SPATA7	protein_coding
ENSG00000147687	321.466	-0.080772	0.0390273	-2.06963	0.0384871	0.52807	ENSG00000147687	TATDN1	124488485	124539458	8	83940	TATDN1	protein_coding
ENSG00000131686	23.5135	-0.454567	0.219685	-2.06917	0.0385297	0.528342	ENSG00000131686	CA6	8945867	8975092	1	765	CA6	protein_coding
ENSG00000145912	568.212	-0.0715594	0.0346037	-2.06797	0.0386427	0.528742	ENSG00000145912	NHP2	178149463	178153894	5	55651	NHP2	protein_coding
ENSG00000179314	2.72177	-0.651697	0.315117	-2.06811	0.0386293	0.528742	ENSG00000179314	WSCD1	6057807	6124427	17	23302	WSCD1	protein_coding
ENSG00000258521	4.62726	0.433279	0.209524	2.06792	0.0386472	0.528742	ENSG00000258521		100339832	100340554	14	NA		lncRNA
ENSG00000265474	6.7979	-0.541125	0.261679	-2.0679	0.0386496	0.528742	ENSG00000265474		28745569	28747652	17	NA		lncRNA
ENSG00000167548	8923.18	0.0590421	0.0285616	2.06719	0.0387165	0.529035	ENSG00000167548	KMT2D	49018975	49060794	12	8085	KMT2D	protein_coding
ENSG00000253239	10.5125	-0.643442	0.311245	-2.06732	0.0387045	0.529035	ENSG00000253239	IGLVI-70	22026076	22026593	22	NA	IGLVI-70	IG_V_pseudogene
ENSG00000213612	3.04544	0.516305	0.249861	2.06637	0.0387934	0.529775	ENSG00000213612	FAM220CP	97121659	97122489	9	NA	FAM220CP	processed_pseudogene
ENSG00000176407	1043.51	-0.0748045	0.03621	-2.06585	0.0388425	0.529826	ENSG00000176407	KCMF1	84971093	85059472	2	56888	KCMF1	protein_coding
ENSG00000187775	66.8838	0.263929	0.127758	2.06585	0.0388427	0.529826	ENSG00000187775	DNAH17	78423697	78577396	17	8632	DNAH17	protein_coding
ENSG00000103042	369.063	0.0974743	0.0471995	2.06516	0.0389083	0.530029	ENSG00000103042	SLC38A7	58665109	58684770	16	55238	SLC38A7	protein_coding
ENSG00000198668	10187.1	-0.0609736	0.0295268	-2.06502	0.0389207	0.530029	ENSG00000198668	CALM1	90396502	90408268	14	801	CALM1	protein_coding
ENSG00000287202	63.0229	0.143522	0.069503	2.06497	0.0389259	0.530029	ENSG00000287202		108532074	108539738	12	NA		lncRNA
ENSG00000247199	29.2935	0.214267	0.103805	2.06413	0.0390058	0.530807	ENSG00000247199	FBXO38-DT	148088125	148383907	5	102546294	FBXO38-DT	lncRNA
ENSG00000185022	88.2173	-0.307633	0.149059	-2.06383	0.0390334	0.530873	ENSG00000185022	MAFF	38200767	38216507	22	23764	MAFF	protein_coding
ENSG00000167632	706.394	-0.0732342	0.0355005	-2.06291	0.0391215	0.53176	ENSG00000167632	TRAPPC9	139727725	140458579	8	83696	TRAPPC9	protein_coding
ENSG00000101544	759.55	-0.104919	0.0508844	-2.06191	0.0392164	0.532236	ENSG00000101544	ADNP2	80109262	80147523	18	22850	ADNP2	protein_coding
ENSG00000239626	10.3721	-0.447386	0.216986	-2.06182	0.0392251	0.532236	ENSG00000239626	RPSAP41	73290403	73291262	6	NA	RPSAP41	processed_pseudogene
ENSG00000262979	4.94077	-0.488633	0.236965	-2.06205	0.039203	0.532236	ENSG00000262979		80315651	80316633	17	NA		lncRNA
ENSG00000106153	2009.94	-0.0792214	0.0384456	-2.06061	0.0393405	0.53318	ENSG00000106153	CHCHD2	56101573	56106476	7	51142	CHCHD2	protein_coding
ENSG00000176454	731.27	0.0780096	0.0378551	2.06075	0.0393273	0.53318	ENSG00000176454	LPCAT4	34358633	34367196	15	254531	LPCAT4	protein_coding
ENSG00000120693	24.9551	0.230814	0.112064	2.05967	0.03943	0.53343	ENSG00000120693	SMAD9	36844831	36920765	13	4093	SMAD9	protein_coding
ENSG00000124198	2429.66	-0.047425	0.0230279	-2.05946	0.0394506	0.53343	ENSG00000124198	ARFGEF2	48921711	49036693	20	10564	ARFGEF2	protein_coding
ENSG00000170340	564.15	-0.119982	0.0582488	-2.05982	0.0394154	0.53343	ENSG00000170340	B3GNT2	62196115	62224731	2	10678	B3GNT2	protein_coding
ENSG00000243445	1.93873	0.543942	0.264067	2.05986	0.039412	0.53343	ENSG00000243445		2332313	2332732	16	NA		processed_pseudogene
ENSG00000105643	2542.22	-0.070435	0.0342316	-2.05761	0.0396281	0.534008	ENSG00000105643	ARRDC2	18001132	18014102	19	27106	ARRDC2	protein_coding
ENSG00000126016	152.829	-0.202875	0.098599	-2.05758	0.0396309	0.534008	ENSG00000126016	AMOT	112774503	112840831	X	154796	AMOT	protein_coding
ENSG00000225697	652.23	0.102279	0.0497	2.05792	0.0395977	0.534008	ENSG00000225697	SLC26A6	48625723	48635493	3	65010	SLC26A6	protein_coding
ENSG00000228330	4.21962	-0.39938	0.194015	-2.05851	0.0395417	0.534008	ENSG00000228330		13142185	13142977	10	NA		processed_pseudogene
ENSG00000236810	71.9419	-0.144213	0.0700488	-2.05874	0.0395189	0.534008	ENSG00000236810	ELOA-AS1	23706901	23778325	1	100506963	ELOA-AS1	lncRNA
ENSG00000248746	4.17295	-0.570712	0.277294	-2.05815	0.0395757	0.534008	ENSG00000248746	ACTN3	66546395	66563334	11	89	ACTN3	protein_coding
ENSG00000113460	461.582	-0.0707949	0.0344218	-2.05668	0.0397166	0.534853	ENSG00000113460	BRIX1	34915677	34925996	5	55299	BRIX1	protein_coding
ENSG00000177946	176.024	0.173891	0.0845816	2.05589	0.039793	0.535034	ENSG00000177946	CENPBD1P	89969791	89972534	16	92806	CENPBD1P	transcribed_unitary_pseudogene
ENSG00000231767	49.5467	-0.184453	0.0897217	-2.05583	0.039799	0.535034	ENSG00000231767	RPS27AP5	192716183	192716653	1	NA	RPS27AP5	processed_pseudogene
ENSG00000279900	10.8483	0.310328	0.150939	2.05599	0.0397837	0.535034	ENSG00000279900		83083687	83084138	11	NA		TEC
ENSG00000055070	2750	-0.067069	0.0326892	-2.05172	0.0401968	0.5354	ENSG00000055070	SZRD1	16352575	16398145	1	26099	SZRD1	protein_coding
ENSG00000142082	330.256	-0.0882541	0.0430051	-2.05218	0.0401525	0.5354	ENSG00000142082	SIRT3	215030	236931	11	23410	SIRT3	protein_coding
ENSG00000143178	131.61	0.112799	0.0550088	2.05056	0.04031	0.5354	ENSG00000143178	TBX19	168280877	168314426	1	9095	TBX19	protein_coding
ENSG00000145908	193.517	-0.21533	0.104918	-2.05238	0.0401331	0.5354	ENSG00000145908	ZNF300	150894392	150904983	5	91975	ZNF300	protein_coding
ENSG00000147166	26.816	0.184168	0.0897138	2.05284	0.040088	0.5354	ENSG00000147166	ITGB1BP2	71301750	71305371	X	26548	ITGB1BP2	protein_coding
ENSG00000154144	2210.8	0.046771	0.0228071	2.05072	0.0402944	0.5354	ENSG00000154144	TBRG1	124622836	124635926	11	84897	TBRG1	protein_coding
ENSG00000158525	32.7573	0.762449	0.37171	2.05119	0.0402484	0.5354	ENSG00000158525	CPA5	130344816	130368730	7	93979	CPA5	protein_coding
ENSG00000162739	2629.49	-0.113085	0.0550706	-2.05346	0.0400278	0.5354	ENSG00000162739	SLAMF6	160485030	160523262	1	114836	SLAMF6	protein_coding
ENSG00000164002	221.249	0.0971705	0.0473926	2.05033	0.040332	0.5354	ENSG00000164002	EXO5	40508741	40516038	1	64789	EXO5	protein_coding
ENSG00000164933	435.749	-0.0703733	0.0342763	-2.05312	0.0400612	0.5354	ENSG00000164933	SLC25A32	103398635	103415189	8	81034	SLC25A32	protein_coding
ENSG00000165704	360.882	-0.0794782	0.0387256	-2.05234	0.0401366	0.5354	ENSG00000165704	HPRT1	134460165	134520513	X	3251	HPRT1	protein_coding
ENSG00000169442	8718.49	-0.0841854	0.0410099	-2.05281	0.040091	0.5354	ENSG00000169442	CD52	26317958	26320523	1	1043	CD52	protein_coding
ENSG00000181104	634.637	-0.291193	0.14201	-2.05051	0.0403145	0.5354	ENSG00000181104	F2R	76716126	76735770	5	2149	F2R	protein_coding
ENSG00000224934	53.0903	0.206908	0.100705	2.05461	0.0399169	0.5354	ENSG00000224934	GOT1-DT	99430915	99463259	10	NA	GOT1-DT	lncRNA
ENSG00000230010	13.3694	0.227329	0.110774	2.05219	0.040151	0.5354	ENSG00000230010		18289343	18359300	20	NA		lncRNA
ENSG00000230489	3.48538	0.60153	0.293164	2.05186	0.0401834	0.5354	ENSG00000230489	VAV3-AS1	107964443	107994607	1	100873946	VAV3-AS1	lncRNA
ENSG00000234065	4.23035	0.442951	0.215694	2.05361	0.0400138	0.5354	ENSG00000234065	MTND4P26	120213631	120214989	2	NA	MTND4P26	processed_pseudogene
ENSG00000241837	1857.53	-0.0532705	0.0259398	-2.05362	0.0400123	0.5354	ENSG00000241837	ATP5PO	33903453	33915814	21	539	ATP5PO	protein_coding
ENSG00000247373	98.8885	0.128572	0.0626541	2.05209	0.0401613	0.5354	ENSG00000247373	TMED2-DT	123575891	123585115	12	NA	TMED2-DT	lncRNA
ENSG00000250361	2.21728	0.97897	0.476323	2.05527	0.0398533	0.5354	ENSG00000250361	GYPB	143996104	144019380	4	2994	GYPB	protein_coding
ENSG00000272917	36.2748	-0.361689	0.176342	-2.05106	0.0402607	0.5354	ENSG00000272917		9642872	9657070	12	NA		lncRNA
ENSG00000280205	2.07731	0.627999	0.306182	2.05107	0.0402605	0.5354	ENSG00000280205		76385642	76389406	18	NA		TEC
ENSG00000229117	24605.6	-0.0534441	0.0260773	-2.04945	0.0404182	0.536238	ENSG00000229117	RPL41	56116590	56117967	12	6171	RPL41	protein_coding
ENSG00000158163	13.943	-0.353047	0.17231	-2.04891	0.0404711	0.536329	ENSG00000158163	DZIP1L	138061990	138115818	3	199221	DZIP1L	protein_coding
ENSG00000186834	1344.31	-0.0623181	0.0304144	-2.04897	0.0404649	0.536329	ENSG00000186834	HEXIM1	45148475	45152099	17	10614	HEXIM1	protein_coding
ENSG00000135966	1368.22	-0.080241	0.0391937	-2.04729	0.0406294	0.53812	ENSG00000135966	TGFBRAP1	105264391	105329735	2	9392	TGFBRAP1	protein_coding
ENSG00000105672	6.70951	-0.360533	0.176398	-2.04386	0.0409671	0.538914	ENSG00000105672	ETV2	35641745	35644871	19	2116	ETV2	protein_coding
ENSG00000126261	2044.28	-0.0662952	0.0324241	-2.04463	0.0408915	0.538914	ENSG00000126261	UBA2	34428352	34471251	19	10054	UBA2	protein_coding
ENSG00000150045	773.667	-0.298462	0.145924	-2.04533	0.0408224	0.538914	ENSG00000150045	KLRF1	9827481	9845007	12	51348	KLRF1	protein_coding
ENSG00000158050	1030.14	-0.457714	0.223898	-2.0443	0.0409243	0.538914	ENSG00000158050	DUSP2	96143169	96145440	2	1844	DUSP2	protein_coding
ENSG00000213763	3.50088	-0.446378	0.218154	-2.04616	0.0407408	0.538914	ENSG00000213763	ACTBP2	77784881	77786003	5	NA	ACTBP2	processed_pseudogene
ENSG00000227788	2.39148	0.561004	0.274404	2.04445	0.0409093	0.538914	ENSG00000227788	MTCO3P43	120211727	120212862	2	NA	MTCO3P43	processed_pseudogene
ENSG00000251301	257.768	-0.376595	0.184233	-2.04412	0.0409414	0.538914	ENSG00000251301	LINC02384	68332888	68451679	12	NA	LINC02384	lncRNA
ENSG00000260022	7.29365	0.287646	0.140676	2.04474	0.0408809	0.538914	ENSG00000260022		883780	885090	16	NA		lncRNA
ENSG00000276070	50.6051	-0.46244	0.226243	-2.04399	0.0409543	0.538914	ENSG00000276070	CCL4L2	36210924	36212878	17	9560	CCL4L2	protein_coding
ENSG00000277449	30.1641	-0.194902	0.0953102	-2.04492	0.0408626	0.538914	ENSG00000277449	CEBPB-AS1	50184598	50191498	20	NA	CEBPB-AS1	lncRNA
ENSG00000280063	233.281	0.148378	0.0725234	2.04593	0.0407632	0.538914	ENSG00000280063		4346694	4348648	16	NA		TEC
ENSG00000283236	33.1945	0.21238	0.103819	2.04566	0.0407894	0.538914	ENSG00000283236		51860242	51863236	19	NA		transcribed_unprocessed_pseudogene
ENSG00000138621	171.659	-0.110459	0.0540532	-2.04352	0.0410009	0.538963	ENSG00000138621	PPCDC	75023586	75117462	15	60490	PPCDC	protein_coding
ENSG00000189308	480.191	-0.0774548	0.0379057	-2.04336	0.0410171	0.538963	ENSG00000189308	LIN54	82909973	83012926	4	132660	LIN54	protein_coding
ENSG00000109321	21.9097	-0.79815	0.390762	-2.04255	0.0410974	0.539714	ENSG00000109321	AREG	74445136	74455005	4	374	AREG	protein_coding
ENSG00000130119	1194.6	0.0916734	0.0448959	2.04191	0.0411603	0.540069	ENSG00000130119	GNL3L	54530183	54621521	X	54552	GNL3L	protein_coding
ENSG00000181227	33.2554	-0.143181	0.0701249	-2.04181	0.0411708	0.540069	ENSG00000181227	DLSTP1	75743423	75744776	1	NA	DLSTP1	processed_pseudogene
ENSG00000165678	2705.94	-0.0575238	0.0281781	-2.04144	0.0412071	0.54024	ENSG00000165678	GHITM	84139482	84154841	10	27069	GHITM	protein_coding
ENSG00000148291	165.437	-0.0767704	0.0376337	-2.03994	0.0413564	0.541336	ENSG00000148291	SURF2	133356550	133361158	9	6835	SURF2	protein_coding
ENSG00000168653	784.027	-0.0765913	0.0375496	-2.03974	0.0413766	0.541336	ENSG00000168653	NDUFS5	39026318	39034636	1	4725	NDUFS5	protein_coding
ENSG00000247240	134.366	-0.0932682	0.0457186	-2.04005	0.0413457	0.541336	ENSG00000247240	UBL7-DT	74461248	74513971	15	440288	UBL7-DT	lncRNA
ENSG00000258760	6.38408	-0.469389	0.230131	-2.03966	0.0413837	0.541336	ENSG00000258760		65236480	65318790	14	NA		lncRNA
ENSG00000272282	97.1607	-0.221516	0.108626	-2.03925	0.0414249	0.541571	ENSG00000272282	LINC02084	27712910	27714005	3	NA	LINC02084	lncRNA
ENSG00000063176	281.243	-0.086029	0.0421958	-2.03881	0.0414694	0.541808	ENSG00000063176	SPHK2	48619291	48630717	19	56848	SPHK2	protein_coding
ENSG00000279977	2.51539	-0.567746	0.278497	-2.0386	0.0414896	0.541808	ENSG00000279977		16610374	16612203	19	NA		TEC
ENSG00000100632	835.389	-0.0576438	0.0282916	-2.03749	0.0416013	0.542051	ENSG00000100632	ERH	69380128	69398299	14	2079	ERH	protein_coding
ENSG00000167985	450.873	-0.0745696	0.0365923	-2.03785	0.0415649	0.542051	ENSG00000167985	SDHAF2	61430042	61446733	11	54949	SDHAF2	protein_coding
ENSG00000234699	2.46096	-0.528482	0.259363	-2.03762	0.0415883	0.542051	ENSG00000234699		103452846	103462695	10	NA		lncRNA
ENSG00000247877	2.73202	0.532445	0.261285	2.03779	0.0415708	0.542051	ENSG00000247877	FAM174A-DT	100428124	100535262	5	121232371	FAM174A-DT	lncRNA
ENSG00000085276	4.63349	-0.594459	0.291843	-2.03691	0.0416587	0.542192	ENSG00000085276	MECOM	169083499	169663775	3	2122	MECOM	protein_coding
ENSG00000141759	670.339	-0.0595454	0.029231	-2.03706	0.041644	0.542192	ENSG00000141759	TXNL4A	79970813	80033949	18	10907	TXNL4A	protein_coding
ENSG00000224195	20.7181	0.170937	0.0839375	2.03648	0.0417019	0.542451	ENSG00000224195	CAMK2G-AS1	73813518	73814737	10	NA	CAMK2G-AS1	lncRNA
ENSG00000174255	85.2812	-0.187497	0.0921016	-2.03577	0.0417739	0.542781	ENSG00000174255	ZNF80	114234631	114237578	3	7634	ZNF80	protein_coding
ENSG00000269886	3.45245	-0.456402	0.224186	-2.03582	0.0417687	0.542781	ENSG00000269886		9812762	9813097	3	NA		lncRNA
ENSG00000100079	682.481	-0.402841	0.197917	-2.0354	0.0418103	0.542807	ENSG00000100079	LGALS2	37570248	37582616	22	3957	LGALS2	protein_coding
ENSG00000286652	2.31531	0.55623	0.273294	2.03528	0.0418225	0.542807	ENSG00000286652		27473194	27494436	6	NA		lncRNA
ENSG00000150593	4624.82	-0.0643558	0.0316319	-2.03452	0.041899	0.543496	ENSG00000150593	PDCD4	110871795	110900006	10	27250	PDCD4	protein_coding
ENSG00000100564	401.003	-0.0721432	0.0354755	-2.0336	0.0419916	0.543763	ENSG00000100564	PIGH	67581955	67600286	14	5283	PIGH	protein_coding
ENSG00000181915	339.068	0.131963	0.064895	2.03348	0.0420038	0.543763	ENSG00000181915	ADO	62804720	62808479	10	84890	ADO	protein_coding
ENSG00000185825	1849.17	-0.0552765	0.0271844	-2.03339	0.0420129	0.543763	ENSG00000185825	BCAP31	153700492	153724565	X	10134	BCAP31	protein_coding
ENSG00000211672	5.141	-0.697307	0.34284	-2.03391	0.0419604	0.543763	ENSG00000211672	IGLV4-3	22871507	22872035	22	NA	IGLV4-3	IG_V_gene
ENSG00000048028	1362.7	-0.133433	0.0657373	-2.0298	0.0423773	0.544667	ENSG00000048028	USP28	113797874	113875572	11	57646	USP28	protein_coding
ENSG00000079337	44.2211	0.268051	0.131914	2.03201	0.042153	0.544667	ENSG00000079337	RAPGEF3	47734363	47771040	12	10411	RAPGEF3	protein_coding
ENSG00000114391	8413.11	-0.0553739	0.0272649	-2.03096	0.042259	0.544667	ENSG00000114391	RPL24	101681091	101686733	3	6152	RPL24	protein_coding
ENSG00000118898	8.23129	0.528825	0.260376	2.03101	0.0422543	0.544667	ENSG00000118898	PPL	4882507	4960741	16	5493	PPL	protein_coding
ENSG00000119487	1607.61	-0.0776342	0.0382346	-2.03047	0.0423085	0.544667	ENSG00000119487	MAPKAP1	125437393	125707234	9	79109	MAPKAP1	protein_coding
ENSG00000204685	154.206	0.135424	0.0666717	2.0312	0.0422343	0.544667	ENSG00000204685	STARD7-AS1	96208389	96243353	2	NA	STARD7-AS1	lncRNA
ENSG00000206530	627.274	0.156609	0.0770812	2.03174	0.0421801	0.544667	ENSG00000206530	CFAP44	113286930	113441610	3	55779	CFAP44	protein_coding
ENSG00000227176	6.61153	-0.389432	0.191831	-2.03008	0.0423487	0.544667	ENSG00000227176	NSA2P5	170077224	170078294	2	NA	NSA2P5	processed_pseudogene
ENSG00000260923	134.265	0.232907	0.114598	2.03239	0.0421143	0.544667	ENSG00000260923	LINC02193	90173217	90222851	16	NA	LINC02193	lncRNA
ENSG00000266714	6257.12	0.174957	0.0861819	2.03009	0.0423475	0.544667	ENSG00000266714	MYO15B	75587800	75626849	17	80022	MYO15B	protein_coding
ENSG00000270118	11.1296	0.482932	0.237876	2.03018	0.0423381	0.544667	ENSG00000270118		28454141	28454511	16	NA		lncRNA
ENSG00000277745	3.6394	0.78886	0.388456	2.03076	0.0422795	0.544667	ENSG00000277745	H2AB3	155459415	155460005	X	83740	H2AB3	protein_coding
ENSG00000280347	532.221	0.124158	0.0611704	2.0297	0.0423869	0.544667	ENSG00000280347		127359785	127364759	7	NA		TEC
ENSG00000251429	25.5356	0.415761	0.204903	2.02907	0.0424516	0.545198	ENSG00000251429	AIDAP2	158270378	158278676	4	NA	AIDAP2	transcribed_processed_pseudogene
ENSG00000133119	155.009	-0.0994045	0.0490076	-2.02835	0.0425248	0.545538	ENSG00000133119	RFC3	33818069	33966558	13	5983	RFC3	protein_coding
ENSG00000228695	3.71945	-1.2387	0.610697	-2.02835	0.0425249	0.545538	ENSG00000228695	CES1P1	55760642	55793960	16	107987423	CES1P1	transcribed_unprocessed_pseudogene
ENSG00000142459	310.526	-0.111114	0.0547934	-2.02787	0.0425734	0.545565	ENSG00000142459	EVI5L	7830218	7864976	19	115704	EVI5L	protein_coding
ENSG00000173825	30.4344	-0.242935	0.119798	-2.02787	0.042574	0.545565	ENSG00000173825	TIGD3	65354751	65357613	11	220359	TIGD3	protein_coding
ENSG00000114416	2363.24	-0.0372713	0.0183839	-2.02739	0.0426226	0.545588	ENSG00000114416	FXR1	180868141	180982753	3	8087	FXR1	protein_coding
ENSG00000211934	246.547	-0.61947	0.305532	-2.02751	0.0426102	0.545588	ENSG00000211934	IGHV1-2	105986582	105987083	14	NA	IGHV1-2	IG_V_gene
ENSG00000100941	5581.41	0.0591296	0.0291759	2.02666	0.0426975	0.545953	ENSG00000100941	PNN	39175183	39183220	14	5411	PNN	protein_coding
ENSG00000271869	26.5035	-0.333313	0.164465	-2.02665	0.042698	0.545953	ENSG00000271869	DCTN6-DT	30155828	30156633	8	NA	DCTN6-DT	lncRNA
ENSG00000149428	2216.18	-0.0923043	0.0455587	-2.02605	0.0427594	0.546201	ENSG00000149428	HYOU1	119044188	119057227	11	10525	HYOU1	protein_coding
ENSG00000163625	1185.13	0.230669	0.113854	2.026	0.0427643	0.546201	ENSG00000163625	WDFY3	84668765	84966690	4	23001	WDFY3	protein_coding
ENSG00000120697	349.691	-0.0657537	0.0324714	-2.02497	0.0428703	0.546408	ENSG00000120697	ALG5	36949738	37000763	13	29880	ALG5	protein_coding
ENSG00000151208	324.302	-0.336108	0.166004	-2.0247	0.0428978	0.546408	ENSG00000151208	DLG5	77790791	77926755	10	9231	DLG5	protein_coding
ENSG00000152672	79.0487	-0.769205	0.379881	-2.02486	0.0428817	0.546408	ENSG00000152672	CLEC4F	70808643	70820599	2	165530	CLEC4F	protein_coding
ENSG00000180879	1836.21	-0.0817403	0.0403692	-2.02482	0.042886	0.546408	ENSG00000180879	SSR4	153793516	153798499	X	6748	SSR4	protein_coding
ENSG00000182518	103.831	-0.106575	0.0526157	-2.02554	0.0428123	0.546408	ENSG00000182518	FAM104B	55143102	55161310	X	90736	FAM104B	protein_coding
ENSG00000172062	472.356	-0.128405	0.063437	-2.02414	0.0429555	0.546843	ENSG00000172062	SMN1	70925030	70953942	5	6606	SMN1	protein_coding
ENSG00000215458	470.502	0.243485	0.120316	2.02372	0.0429986	0.547093	ENSG00000215458	AATBC	43805758	43812567	21	284837	AATBC	lncRNA
ENSG00000119906	1681.71	0.0621981	0.0307477	2.02285	0.0430884	0.547117	ENSG00000119906	SLF2	100912963	100965134	10	55719	SLF2	protein_coding
ENSG00000164754	5221.05	-0.0454088	0.0224459	-2.02303	0.0430698	0.547117	ENSG00000164754	RAD21	116845934	116874776	8	5885	RAD21	protein_coding
ENSG00000186603	16.177	-0.277801	0.137351	-2.02256	0.043118	0.547117	ENSG00000186603	HPDL	45326895	45328710	1	84842	HPDL	protein_coding
ENSG00000214753	4260.61	-0.0371856	0.0183824	-2.02289	0.0430844	0.547117	ENSG00000214753	HNRNPUL2	62712630	62727457	11	221092	HNRNPUL2	protein_coding
ENSG00000229154	5.74659	-0.471251	0.232989	-2.02263	0.0431113	0.547117	ENSG00000229154	KCNQ5-AS1	73130646	73143514	6	100873997	KCNQ5-AS1	lncRNA
ENSG00000261707	3.09377	0.901976	0.446023	2.02227	0.043149	0.547212	ENSG00000261707		77741468	77743000	16	NA		lncRNA
ENSG00000092108	1018.27	0.073291	0.0362515	2.02174	0.0432033	0.547413	ENSG00000092108	SCFD1	30622291	30737694	14	23256	SCFD1	protein_coding
ENSG00000182359	102.115	-0.171291	0.0847283	-2.02166	0.0432119	0.547413	ENSG00000182359	KBTBD3	106051098	106077459	11	143879	KBTBD3	protein_coding
ENSG00000065548	1440.3	-0.0449101	0.0222186	-2.02129	0.04325	0.547598	ENSG00000065548	ZC3H15	186486253	186509361	2	55854	ZC3H15	protein_coding
ENSG00000131370	2424.33	-0.0955978	0.0473047	-2.02089	0.0432907	0.547619	ENSG00000131370	SH3BP5	15254353	15341368	3	9467	SH3BP5	protein_coding
ENSG00000258458	3.19848	0.617092	0.305368	2.02082	0.0432987	0.547619	ENSG00000258458	OXA1L-DT	22701476	22766562	14	NA	OXA1L-DT	lncRNA
ENSG00000013392	125.302	-0.112353	0.0556244	-2.01986	0.0433984	0.547628	ENSG00000013392	RWDD2A	83193357	83198935	6	112611	RWDD2A	protein_coding
ENSG00000130590	277.419	-0.15721	0.0778302	-2.01991	0.0433924	0.547628	ENSG00000130590	SAMD10	63974116	63980008	20	140700	SAMD10	protein_coding
ENSG00000143252	1755.28	-0.0650231	0.0321993	-2.01939	0.0434462	0.547628	ENSG00000143252	SDHC	161314381	161363206	1	6391	SDHC	protein_coding
ENSG00000168010	5661.43	0.119033	0.05895	2.01922	0.043464	0.547628	ENSG00000168010	ATG16L2	72814406	72843674	11	89849	ATG16L2	protein_coding
ENSG00000196139	212.174	-0.291231	0.144171	-2.02004	0.0433792	0.547628	ENSG00000196139	AKR1C3	5035354	5107686	10	8644	AKR1C3	protein_coding
ENSG00000198453	259.132	-0.134036	0.0663558	-2.01996	0.0433873	0.547628	ENSG00000198453	ZNF568	36916316	37005037	19	374900	ZNF568	protein_coding
ENSG00000229334	14.2049	0.22887	0.113335	2.0194	0.0434453	0.547628	ENSG00000229334	TMEM44-AS2	194632904	194645407	3	NA	TMEM44-AS2	lncRNA
ENSG00000101132	213.65	-0.0829293	0.0411439	-2.01559	0.0438428	0.547848	ENSG00000101132	PFDN4	54208087	54228052	20	5203	PFDN4	protein_coding
ENSG00000103275	2383.06	-0.0542784	0.0269312	-2.01545	0.043858	0.547848	ENSG00000103275	UBE2I	1308880	1327018	16	7329	UBE2I	protein_coding
ENSG00000163807	1210.08	-0.0916533	0.0454688	-2.01574	0.043827	0.547848	ENSG00000163807	KIAA1143	44737661	44761619	3	57456	KIAA1143	protein_coding
ENSG00000167968	12.5078	0.306008	0.151769	2.01627	0.0437712	0.547848	ENSG00000167968	DNASE1L2	2235816	2238711	16	1775	DNASE1L2	protein_coding
ENSG00000172508	529.055	-0.151814	0.0752686	-2.01697	0.0436989	0.547848	ENSG00000172508	CARNS1	67414968	67425607	11	57571	CARNS1	protein_coding
ENSG00000173442	7291.65	0.0960502	0.0475936	2.01813	0.0435776	0.547848	ENSG00000173442	EHBP1L1	65576046	65592650	11	254102	EHBP1L1	protein_coding
ENSG00000178700	217.1	0.177372	0.0879155	2.01753	0.0436401	0.547848	ENSG00000178700	DHFR2	94047836	94063389	3	200895	DHFR2	protein_coding
ENSG00000179454	649.308	-0.0992967	0.0492508	-2.01614	0.043785	0.547848	ENSG00000179454	KLHL28	44924324	45042322	14	54813	KLHL28	protein_coding
ENSG00000189144	201.813	0.158059	0.0783415	2.01757	0.0436361	0.547848	ENSG00000189144	ZNF573	37735833	37817300	19	126231	ZNF573	protein_coding
ENSG00000213300	102.472	-0.135315	0.0671051	-2.01647	0.0437509	0.547848	ENSG00000213300	HNRNPA3P6	75214631	75215636	3	NA	HNRNPA3P6	processed_pseudogene
ENSG00000232374	4.10767	0.430534	0.213398	2.01752	0.0436413	0.547848	ENSG00000232374	GPR79	158841093	158841960	3	NA	GPR79	processed_pseudogene
ENSG00000237214	22.3177	-0.197613	0.0980402	-2.01563	0.0438387	0.547848	ENSG00000237214		41064052	41064633	22	NA		processed_pseudogene
ENSG00000253676	11.1002	-0.289277	0.143443	-2.01667	0.0437296	0.547848	ENSG00000253676	TAGLN2P1	106697427	106698013	8	NA	TAGLN2P1	processed_pseudogene
ENSG00000261889	5.80325	-0.402842	0.199847	-2.01575	0.0438258	0.547848	ENSG00000261889		3156736	3157483	16	NA		lncRNA
ENSG00000265678	26.7543	0.16822	0.0833535	2.01815	0.0435757	0.547848	ENSG00000265678		82153430	82154815	17	NA		lncRNA
ENSG00000269072	13.6116	0.259813	0.128796	2.01724	0.04367	0.547848	ENSG00000269072		51146475	51181966	19	101928517		lncRNA
ENSG00000100897	2252.73	-0.0583841	0.0290254	-2.01148	0.0442746	0.547905	ENSG00000100897	DCAF11	24114195	24125242	14	80344	DCAF11	protein_coding
ENSG00000105137	3.33311	-0.755447	0.375612	-2.01124	0.0443	0.547905	ENSG00000105137	SYDE1	15107401	15114985	19	85360	SYDE1	protein_coding
ENSG00000116874	124.127	0.140867	0.0699908	2.01265	0.0441516	0.547905	ENSG00000116874	WARS2	119031216	119140654	1	10352	WARS2	protein_coding
ENSG00000118420	68.8567	0.219239	0.108949	2.01231	0.0441878	0.547905	ENSG00000118420	UBE3D	82892390	83065841	6	90025	UBE3D	protein_coding
ENSG00000133812	761.759	0.181892	0.0902942	2.01444	0.0439634	0.547905	ENSG00000133812	SBF2	9776776	10304877	11	81846	SBF2	protein_coding
ENSG00000134215	1235.61	-0.108758	0.0540033	-2.01392	0.044018	0.547905	ENSG00000134215	VAV3	107571161	107965180	1	10451	VAV3	protein_coding
ENSG00000136942	8293.95	-0.0591024	0.0293396	-2.01443	0.0439649	0.547905	ENSG00000136942	RPL35	124857880	124861981	9	11224	RPL35	protein_coding
ENSG00000150455	326.151	0.0801799	0.0398009	2.01452	0.0439545	0.547905	ENSG00000150455	TIRAP	126282497	126298845	11	114609	TIRAP	protein_coding
ENSG00000151914	609.735	0.182812	0.0908959	2.01122	0.0443023	0.547905	ENSG00000151914	DST	56457987	56954830	6	667	DST	protein_coding
ENSG00000152620	369.261	-0.090495	0.0449938	-2.01128	0.0442963	0.547905	ENSG00000152620	NADK2	36192589	36242279	5	133686	NADK2	protein_coding
ENSG00000166507	1499.38	0.0660431	0.0328173	2.01245	0.0441725	0.547905	ENSG00000166507	NDST2	73801911	73811798	10	8509	NDST2	protein_coding
ENSG00000176058	205.835	0.274228	0.136208	2.0133	0.0440826	0.547905	ENSG00000176058	TPRN	137191617	137204193	9	286262	TPRN	protein_coding
ENSG00000176472	61.7531	0.166529	0.0826521	2.01481	0.0439243	0.547905	ENSG00000176472	ZNF575	43525497	43536130	19	284346	ZNF575	protein_coding
ENSG00000205307	586.686	0.125263	0.0622619	2.01186	0.0442342	0.547905	ENSG00000205307	SAP25	100572228	100573900	7	100316904	SAP25	protein_coding
ENSG00000213809	4755.44	-0.159766	0.0793405	-2.01367	0.0440438	0.547905	ENSG00000213809	KLRK1	10372353	10391874	12	22914	KLRK1	protein_coding
ENSG00000215440	1830.81	0.0948447	0.0471057	2.01345	0.0440677	0.547905	ENSG00000215440	NPEPL1	58689131	58719238	20	79716	NPEPL1	protein_coding
ENSG00000223797	44.5756	-0.224888	0.11182	-2.01115	0.0443096	0.547905	ENSG00000223797	ENTPD3-AS1	40313802	40453329	3	285266	ENTPD3-AS1	lncRNA
ENSG00000226167	79.8941	0.197527	0.0982104	2.01126	0.0442977	0.547905	ENSG00000226167	AP4B1-AS1	113856635	113901237	1	100287722	AP4B1-AS1	lncRNA
ENSG00000266490	23.0389	0.196406	0.0975578	2.01323	0.0440909	0.547905	ENSG00000266490		30792372	30792833	17	NA		lncRNA
ENSG00000136111	3223.81	0.154152	0.0766599	2.01085	0.0443413	0.54794	ENSG00000136111	TBC1D4	75283503	75482169	13	9882	TBC1D4	protein_coding
ENSG00000188886	7.17019	-0.419499	0.208636	-2.01068	0.0443595	0.54794	ENSG00000188886	ASTL	96122818	96138502	2	431705	ASTL	protein_coding
ENSG00000103226	955.444	0.151771	0.0755655	2.00846	0.044594	0.549786	ENSG00000103226	NOMO3	16232506	16300806	16	408050	NOMO3	protein_coding
ENSG00000104918	104.822	-0.568616	0.283121	-2.00839	0.0446023	0.549786	ENSG00000104918	RETN	7669049	7670455	19	56729	RETN	protein_coding
ENSG00000185946	2165.49	0.0899012	0.0447577	2.00862	0.0445772	0.549786	ENSG00000185946	RNPC3	103525691	103555239	1	55599	RNPC3	protein_coding
ENSG00000250608	62.2325	0.229885	0.114463	2.00838	0.0446034	0.549786	ENSG00000250608	NUDT16-DT	131325092	131381656	3	339874	NUDT16-DT	lncRNA
ENSG00000257698	44.2544	-0.165766	0.0825556	-2.00793	0.0446512	0.550083	ENSG00000257698	GIHCG	57930115	57936345	12	NA	GIHCG	lncRNA
ENSG00000123815	576.596	-0.0711509	0.0354562	-2.00673	0.0447787	0.550362	ENSG00000123815	COQ8B	40691514	40725784	19	79934	COQ8B	protein_coding
ENSG00000132612	1776.92	-0.0487771	0.024311	-2.00638	0.0448156	0.550362	ENSG00000132612	VPS4A	69311350	69326939	16	27183	VPS4A	protein_coding
ENSG00000142892	664.76	-0.0858435	0.0427701	-2.00709	0.0447399	0.550362	ENSG00000142892	PIGK	77088989	77219430	1	10026	PIGK	protein_coding
ENSG00000143850	18.0478	-0.372419	0.185611	-2.00645	0.0448078	0.550362	ENSG00000143850	PLEKHA6	204218853	204377665	1	22874	PLEKHA6	protein_coding
ENSG00000172771	36.947	0.186045	0.0926914	2.00714	0.0447348	0.550362	ENSG00000172771	EFCAB12	129401321	129428651	3	90288	EFCAB12	protein_coding
ENSG00000227782	19.7913	0.190421	0.094894	2.00667	0.0447848	0.550362	ENSG00000227782		16040472	16041273	17	NA		lncRNA
ENSG00000212719	181.554	0.182612	0.0910482	2.00567	0.0448917	0.551007	ENSG00000212719	LINC02693	21428263	21574517	17	339263	LINC02693	lncRNA
ENSG00000114395	475.96	-0.0828619	0.0413212	-2.00531	0.0449296	0.551151	ENSG00000114395	CYB561D2	50350845	50358460	3	11068	CYB561D2	protein_coding
ENSG00000163584	402.349	-0.117985	0.0588617	-2.00445	0.0450219	0.551151	ENSG00000163584	RPL22L1	170864875	170870208	3	200916	RPL22L1	protein_coding
ENSG00000169738	466.856	-0.139675	0.0696808	-2.0045	0.0450162	0.551151	ENSG00000169738	DCXR	82035136	82037709	17	51181	DCXR	protein_coding
ENSG00000238084	2.85712	-0.786426	0.392326	-2.00452	0.0450144	0.551151	ENSG00000238084		25398721	25399198	1	NA		processed_pseudogene
ENSG00000257108	45.463	-0.142976	0.0713172	-2.00479	0.044986	0.551151	ENSG00000257108	NHLRC4	567005	569495	16	283948	NHLRC4	protein_coding
ENSG00000106144	2021.43	0.0500515	0.0249821	2.00349	0.0451245	0.551393	ENSG00000106144	CASP2	143288215	143307696	7	835	CASP2	protein_coding
ENSG00000111796	2028.09	-0.216881	0.108294	-2.00271	0.0452079	0.551393	ENSG00000111796	KLRB1	9594551	9607916	12	3820	KLRB1	protein_coding
ENSG00000160999	187.347	-0.158066	0.0789328	-2.00254	0.0452268	0.551393	ENSG00000160999	SH2B2	102285091	102321711	7	10603	SH2B2	protein_coding
ENSG00000196781	398.262	-0.213198	0.106465	-2.00253	0.0452282	0.551393	ENSG00000196781	TLE1	81583683	81689547	9	7088	TLE1	protein_coding
ENSG00000204176	36.8453	0.253732	0.126688	2.00281	0.0451972	0.551393	ENSG00000204176	SYT15	46578217	46594173	10	83849	SYT15	protein_coding
ENSG00000256663	2.93093	-0.744886	0.371816	-2.00337	0.0451373	0.551393	ENSG00000256663		20551590	20553012	12	NA		processed_pseudogene
ENSG00000287611	4.44914	0.583019	0.291146	2.0025	0.045231	0.551393	ENSG00000287611		24500130	24508275	18	NA		lncRNA
ENSG00000288046	6.91912	0.432846	0.216046	2.00349	0.0451252	0.551393	ENSG00000288046		6725036	6733191	6	NA		lncRNA
ENSG00000038358	2216.64	0.0682075	0.0340728	2.00182	0.0453044	0.551998	ENSG00000038358	EDC4	67873052	67884499	16	23644	EDC4	protein_coding
ENSG00000259687	4.37927	0.840744	0.420131	2.00115	0.0453763	0.552585	ENSG00000259687	LINC01220	75294404	75298109	14	NA	LINC01220	lncRNA
ENSG00000102241	1505.66	-0.0434082	0.0217343	-1.99722	0.0458018	0.553015	ENSG00000102241	HTATSF1	136497079	136512346	X	27336	HTATSF1	protein_coding
ENSG00000112695	890.194	-0.0711279	0.0355977	-1.99811	0.0457053	0.553015	ENSG00000112695	COX7A2	75237675	75250323	6	1347	COX7A2	protein_coding
ENSG00000127954	577.753	0.364559	0.182437	1.99828	0.0456863	0.553015	ENSG00000127954	STEAP4	88270892	88306894	7	79689	STEAP4	protein_coding
ENSG00000132478	977.081	-0.0639048	0.0319461	-2.0004	0.0454574	0.553015	ENSG00000132478	UNK	75784806	75825799	17	85451	UNK	protein_coding
ENSG00000137936	41.4516	-0.241047	0.120629	-1.99825	0.0456899	0.553015	ENSG00000137936	BCAR3	93561741	93847150	1	8412	BCAR3	protein_coding
ENSG00000143498	148.309	0.128371	0.0642409	1.99828	0.0456865	0.553015	ENSG00000143498	TAF1A	222557902	222589933	1	9015	TAF1A	protein_coding
ENSG00000145860	1644.31	0.08079	0.0404381	1.99787	0.0457312	0.553015	ENSG00000145860	RNF145	159157409	159210053	5	153830	RNF145	protein_coding
ENSG00000168906	4533.12	0.0669139	0.0334609	1.99976	0.0455259	0.553015	ENSG00000168906	MAT2A	85539168	85545281	2	4144	MAT2A	protein_coding
ENSG00000182054	1398.91	-0.102225	0.0511328	-1.99921	0.0455857	0.553015	ENSG00000182054	IDH2	90083045	90102477	15	3418	IDH2	protein_coding
ENSG00000196937	637.176	-0.15721	0.0786985	-1.99762	0.0457577	0.553015	ENSG00000196937	FAM3C	121348878	121396364	7	10447	FAM3C	protein_coding
ENSG00000205978	25.2461	0.3231	0.161759	1.99741	0.0457803	0.553015	ENSG00000205978	NYNRIN	24399003	24419283	14	57523	NYNRIN	protein_coding
ENSG00000214846	16.8581	0.32242	0.161405	1.99758	0.0457618	0.553015	ENSG00000214846		15730962	15731627	4	NA		processed_pseudogene
ENSG00000215769	764.999	0.0957083	0.0478878	1.9986	0.0456521	0.553015	ENSG00000215769	ARHGAP27P1-BPTFP1-KPNA2P3	64749663	64781707	17	109286553	ARHGAP27P1-BPTFP1-KPNA2P3	lncRNA
ENSG00000223884	10.8851	0.335822	0.16799	1.99907	0.0456013	0.553015	ENSG00000223884		7045329	7077916	2	101929452		lncRNA
ENSG00000225912	2.8509	-0.457766	0.229216	-1.99709	0.0458154	0.553015	ENSG00000225912	RPL26P36	92676519	92676954	X	NA	RPL26P36	processed_pseudogene
ENSG00000241678	8.77294	0.305154	0.152765	1.99754	0.0457662	0.553015	ENSG00000241678		6685891	6686369	11	NA		processed_pseudogene
ENSG00000272841	13.1619	-0.296693	0.148537	-1.99743	0.0457785	0.553015	ENSG00000272841	MAP3K4-AS1	160990318	160992342	6	117981787	MAP3K4-AS1	lncRNA
ENSG00000111412	1081.79	-0.0831198	0.0416284	-1.99671	0.0458572	0.553232	ENSG00000111412	SPRING1	116710171	116738070	12	79794	SPRING1	protein_coding
ENSG00000146540	427.606	-0.146947	0.0736753	-1.99452	0.046095	0.555813	ENSG00000146540	C7orf50	996986	1138260	7	84310	C7orf50	protein_coding
ENSG00000070814	1765.09	-0.07492	0.0375876	-1.99321	0.0462384	0.556197	ENSG00000070814	TCOF1	150357629	150400308	5	6949	TCOF1	protein_coding
ENSG00000138311	58.3309	-0.431555	0.216531	-1.99304	0.046257	0.556197	ENSG00000138311	ZNF365	62374192	62480288	10	22891	ZNF365	protein_coding
ENSG00000162614	103.793	0.216857	0.10877	1.99372	0.0461831	0.556197	ENSG00000162614	NEXN	77888513	77943895	1	91624	NEXN	protein_coding
ENSG00000198342	27.4493	-0.27978	0.140387	-1.99292	0.0462701	0.556197	ENSG00000198342	ZNF442	12345944	12365905	19	79973	ZNF442	protein_coding
ENSG00000232871	11.3005	0.43341	0.217416	1.99346	0.0462109	0.556197	ENSG00000232871	SEC1P	48638071	48682245	19	653677	SEC1P	transcribed_unitary_pseudogene
ENSG00000233421	2.64622	-0.86144	0.432097	-1.99363	0.0461929	0.556197	ENSG00000233421	LINC01783	16533886	16535649	1	100132147	LINC01783	lncRNA
ENSG00000170468	349.568	-0.0905716	0.0454839	-1.99129	0.0464489	0.556336	ENSG00000170468	RIOX1	73490933	73493394	14	79697	RIOX1	protein_coding
ENSG00000186469	4698.87	-0.106902	0.0536695	-1.99185	0.0463873	0.556336	ENSG00000186469	GNG2	51826195	51979342	14	54331	GNG2	protein_coding
ENSG00000215068	668.106	0.121047	0.0607672	1.99199	0.0463726	0.556336	ENSG00000215068	ANXA2R-AS1	43041572	43064272	5	153684	ANXA2R-AS1	lncRNA
ENSG00000240053	899.567	0.114829	0.0576569	1.99159	0.0464162	0.556336	ENSG00000240053	LY6G5B	31669976	31673776	6	58496	LY6G5B	protein_coding
ENSG00000248508	127.962	0.125597	0.0630534	1.99192	0.0463798	0.556336	ENSG00000248508	SRP14-DT	40039242	40080614	15	100131089	SRP14-DT	lncRNA
ENSG00000269984	28.075	0.238065	0.119507	1.99206	0.0463647	0.556336	ENSG00000269984		169777192	169780334	3	NA		lncRNA
ENSG00000273345	14.851	-0.283414	0.142322	-1.99136	0.0464417	0.556336	ENSG00000273345		134196905	134371044	5	NA		protein_coding
ENSG00000197301	8.69679	0.46594	0.234015	1.99106	0.0464739	0.556349	ENSG00000197301	HMGA2-AS1	65851340	65882167	12	100129940	HMGA2-AS1	lncRNA
ENSG00000113851	1851.47	-0.0639285	0.0321291	-1.98974	0.0466199	0.556952	ENSG00000113851	CRBN	3144628	3179727	3	51185	CRBN	protein_coding
ENSG00000165244	130.315	-0.134367	0.0675159	-1.99016	0.0465733	0.556952	ENSG00000165244	ZNF367	96385941	96418370	9	195828	ZNF367	protein_coding
ENSG00000166598	10659.8	-0.115511	0.0580498	-1.98986	0.0466061	0.556952	ENSG00000166598	HSP90B1	103930107	103953931	12	7184	HSP90B1	protein_coding
ENSG00000175110	486.96	-0.0619964	0.0311506	-1.99021	0.0465675	0.556952	ENSG00000175110	MRPS22	139005806	139360497	3	56945	MRPS22	protein_coding
ENSG00000180747	2553.42	0.212144	0.106663	1.98893	0.0467094	0.557081	ENSG00000180747	SMG1P3	21447078	21501886	16	NA	SMG1P3	transcribed_unprocessed_pseudogene
ENSG00000204248	99.1491	-0.368688	0.185365	-1.98898	0.0467036	0.557081	ENSG00000204248	COL11A2	33162681	33192499	6	1302	COL11A2	protein_coding
ENSG00000254064	15.5467	0.199876	0.100502	1.98877	0.0467265	0.557081	ENSG00000254064	PIWIL2-DT	22254576	22275162	8	100507071	PIWIL2-DT	lncRNA
ENSG00000277152	6.43875	0.455505	0.229027	1.98887	0.0467152	0.557081	ENSG00000277152		66860303	66867023	15	NA		lncRNA
ENSG00000129187	1114.29	-0.0626671	0.0315275	-1.9877	0.0468448	0.55735	ENSG00000129187	DCTD	182890060	182917936	4	1635	DCTD	protein_coding
ENSG00000140718	707.697	-0.0575833	0.0289672	-1.98788	0.0468255	0.55735	ENSG00000140718	FTO	53701692	54158512	16	79068	FTO	protein_coding
ENSG00000172367	5.94518	-0.544588	0.273904	-1.98824	0.0467851	0.55735	ENSG00000172367	PDZD3	119185457	119190223	11	79849	PDZD3	protein_coding
ENSG00000237161	26.0345	0.464718	0.233783	1.98781	0.0468323	0.55735	ENSG00000237161		21293653	21295201	15	NA		processed_pseudogene
ENSG00000130177	1811.23	-0.0821266	0.0413274	-1.98722	0.046898	0.557699	ENSG00000130177	CDC16	114234887	114272723	13	8881	CDC16	protein_coding
ENSG00000127561	19.4629	-0.324318	0.163258	-1.98653	0.0469744	0.558321	ENSG00000127561	SYNGR3	1989660	1994275	16	9143	SYNGR3	protein_coding
ENSG00000123575	1556.59	-0.0583881	0.0294085	-1.98541	0.0470984	0.558939	ENSG00000123575	FAM199X	104166453	104195902	X	139231	FAM199X	protein_coding
ENSG00000211694	153.121	-0.20562	0.103562	-1.98548	0.0470914	0.558939	ENSG00000211694	TRGV10	38299811	38300322	7	NA	TRGV10	TR_V_gene
ENSG00000242261	50.0553	-0.171035	0.0861428	-1.98548	0.0470909	0.558939	ENSG00000242261		128306649	128307678	7	NA		processed_pseudogene
ENSG00000272112	12.8404	0.27103	0.136582	1.98438	0.0472137	0.559738	ENSG00000272112		151724831	151725356	5	NA		lncRNA
ENSG00000285979	513.692	0.0849291	0.0427973	1.98445	0.0472056	0.559738	ENSG00000285979		57177349	57181390	16	NA		lncRNA
ENSG00000164845	6.45385	0.398724	0.20102	1.9835	0.0473114	0.56061	ENSG00000164845	FAM86FP	8232512	8242948	12	NA	FAM86FP	transcribed_unprocessed_pseudogene
ENSG00000285589	467.639	0.0764008	0.0385237	1.98322	0.0473432	0.560702	ENSG00000285589		12668071	12681834	19	NA		protein_coding
ENSG00000085185	307.207	0.101917	0.0514091	1.98248	0.0474261	0.560827	ENSG00000085185	BCORL1	129981107	130058071	X	63035	BCORL1	protein_coding
ENSG00000228060	5.84206	0.389605	0.196489	1.98284	0.0473853	0.560827	ENSG00000228060	PABPC4-AS1	39565052	39573860	1	NA	PABPC4-AS1	lncRNA
ENSG00000254703	27.1469	-0.22043	0.111185	-1.98256	0.0474167	0.560827	ENSG00000254703	SENCR	128691664	128696023	11	100507392	SENCR	lncRNA
ENSG00000176595	687.318	0.158656	0.0800525	1.9819	0.0474902	0.5613	ENSG00000176595	KBTBD11	1973677	2006936	8	9920	KBTBD11	protein_coding
ENSG00000253250	10.2474	0.266538	0.134509	1.98156	0.047529	0.561474	ENSG00000253250	C8orf88	90958471	90985238	8	100127983	C8orf88	protein_coding
ENSG00000170027	1553.41	0.150552	0.0759863	1.9813	0.0475571	0.561521	ENSG00000170027	YWHAG	76326799	76358991	7	7532	YWHAG	protein_coding
ENSG00000106355	358.97	-0.076022	0.0383797	-1.98079	0.0476153	0.561847	ENSG00000106355	LSM5	32485338	32495283	7	23658	LSM5	protein_coding
ENSG00000197879	426.802	0.175822	0.0887706	1.98063	0.047633	0.561847	ENSG00000197879	MYO1C	1464186	1492686	17	4641	MYO1C	protein_coding
ENSG00000003756	6325.08	0.0638343	0.0322466	1.97957	0.047752	0.561959	ENSG00000003756	RBM5	50088919	50119021	3	10181	RBM5	protein_coding
ENSG00000100526	19.2611	-0.340358	0.171956	-1.97933	0.0477789	0.561959	ENSG00000100526	CDKN3	54396849	54420218	14	1033	CDKN3	protein_coding
ENSG00000131584	1465.04	0.083506	0.0421952	1.97904	0.0478114	0.561959	ENSG00000131584	ACAP3	1292390	1309609	1	116983	ACAP3	protein_coding
ENSG00000148848	105.51	-0.417985	0.2112	-1.9791	0.0478052	0.561959	ENSG00000148848	ADAM12	126012381	126388477	10	8038	ADAM12	protein_coding
ENSG00000160633	2706.87	0.067207	0.0339542	1.97934	0.0477776	0.561959	ENSG00000160633	SAFB	5623035	5668478	19	6294	SAFB	protein_coding
ENSG00000242477	4.68155	-0.375421	0.189697	-1.97905	0.0478098	0.561959	ENSG00000242477		86884231	86884881	5	NA		processed_pseudogene
ENSG00000259956	1979.93	-0.0583033	0.0294563	-1.97931	0.0477806	0.561959	ENSG00000259956	RBM15B	51391285	51397908	3	29890	RBM15B	protein_coding
ENSG00000125084	29.4374	-0.217918	0.110175	-1.97792	0.0479375	0.562023	ENSG00000125084	WNT1	48978322	48982620	12	7471	WNT1	protein_coding
ENSG00000143924	4540.95	-0.0739889	0.0373971	-1.97847	0.0478761	0.562023	ENSG00000143924	EML4	42169353	42332548	2	27436	EML4	protein_coding
ENSG00000149218	645.919	-0.0920965	0.0465577	-1.97811	0.0479159	0.562023	ENSG00000149218	ENDOD1	95089846	95132645	11	23052	ENDOD1	protein_coding
ENSG00000241288	18.0325	-0.259456	0.131151	-1.9783	0.0478944	0.562023	ENSG00000241288	LINC02614	125827238	125916384	3	101927056	LINC02614	lncRNA
ENSG00000278899	3.66986	0.406646	0.205535	1.97847	0.0478756	0.562023	ENSG00000278899		149717621	149718888	6	645967		lncRNA
ENSG00000261150	221.848	0.262111	0.13254	1.9776	0.0479738	0.562166	ENSG00000261150	EPPK1	143857324	143878467	8	83481	EPPK1	protein_coding
ENSG00000081148	43.514	0.149846	0.0758067	1.97668	0.0480774	0.562362	ENSG00000081148	IMPG2	101222546	101320575	3	50939	IMPG2	protein_coding
ENSG00000108654	46537.3	-0.0840089	0.0425018	-1.9766	0.0480872	0.562362	ENSG00000108654	DDX5	64498254	64508199	17	1655	DDX5	protein_coding
ENSG00000266469	10.4105	-0.919702	0.465159	-1.97718	0.0480218	0.562362	ENSG00000266469		39401793	39406233	17	NA		lncRNA
ENSG00000276649	11.8953	0.381075	0.192766	1.97688	0.0480548	0.562362	ENSG00000276649		1888128	1894374	20	NA		lncRNA
ENSG00000239672	230.361	-0.131929	0.0667587	-1.97621	0.0481311	0.562593	ENSG00000239672	NME1	51153559	51162428	17	4830	NME1	protein_coding
ENSG00000163535	126.098	-0.151135	0.0764896	-1.97589	0.0481672	0.562732	ENSG00000163535	SGO2	200510008	200584096	2	151246	SGO2	protein_coding
ENSG00000124243	603.922	-0.14043	0.0710922	-1.97532	0.048232	0.562924	ENSG00000124243	BCAS4	50794894	50877177	20	55653	BCAS4	protein_coding
ENSG00000183060	260.691	-0.124031	0.0627868	-1.97542	0.0482201	0.562924	ENSG00000183060	LYSMD4	99715697	99733561	15	145748	LYSMD4	protein_coding
ENSG00000203279	8.17727	0.341307	0.172829	1.97483	0.0482875	0.56329	ENSG00000203279		97200475	97238766	9	NA		lncRNA
ENSG00000178093	29.8451	-0.199448	0.10103	-1.97414	0.0483655	0.563917	ENSG00000178093	TSSK6	19512418	19515548	19	83983	TSSK6	protein_coding
ENSG00000131018	10689.7	-0.116168	0.0588672	-1.9734	0.0484502	0.564289	ENSG00000131018	SYNE1	152121687	152637801	6	23345	SYNE1	protein_coding
ENSG00000177370	248.783	-0.0719763	0.0364687	-1.97364	0.0484222	0.564289	ENSG00000177370	TIMM22	997129	1003671	17	29928	TIMM22	protein_coding
[truncated: 37,289 more rows]

## Sheet: DESeq_male
ensembl	baseMean	log2FoldChange	lfcSE	stat	pvalue	padj	ensembl_gene_id	hgnc_symbol	start_position	end_position	chromosome_name	entrezgene_id	external_gene_name	gene_biotype
ENSG00000204592	46100.9	-0.138652	0.0297671	-4.6579	3.19446e-06	0.0465273	ENSG00000204592	HLA-E	30489509	30494194	6	3133	HLA-E	protein_coding
ENSG00000143624	2852.67	0.174898	0.0403797	4.33134	1.48205e-05	0.0773538	ENSG00000143624	INTS3	153728050	153774808	1	65123	INTS3	protein_coding
ENSG00000241506	121.69	-0.447022	0.103864	-4.30393	1.67794e-05	0.0773538	ENSG00000241506	PSMC1P1	68635705	68637024	3	NA	PSMC1P1	processed_pseudogene
ENSG00000255819	705.854	-0.692684	0.162931	-4.2514	2.12438e-05	0.0773538	ENSG00000255819	KLRC4-KLRK1	10372353	10410146	12	NA	KLRC4-KLRK1	protein_coding
ENSG00000178429	36.3281	-0.57595	0.138091	-4.17079	3.03544e-05	0.0774151	ENSG00000178429	RPS3AP5	84560443	84561263	10	NA	RPS3AP5	processed_pseudogene
ENSG00000182810	464.736	-0.23621	0.056836	-4.15599	3.23883e-05	0.0774151	ENSG00000182810	DDX28	68020916	68023232	16	55794	DDX28	protein_coding
ENSG00000197162	310.307	0.27629	0.0669927	4.12418	3.7206e-05	0.0774151	ENSG00000197162	ZNF785	30573740	30585769	16	146540	ZNF785	protein_coding
ENSG00000232295	11.7407	0.897453	0.219962	4.08004	4.50288e-05	NA	ENSG00000232295		71221457	71328228	6	NA		lncRNA
ENSG00000181036	1024.57	-0.901998	0.221611	-4.07018	4.69776e-05	0.0803344	ENSG00000181036	FCRL6	159800511	159816257	1	343413	FCRL6	protein_coding
ENSG00000175691	106.319	-0.285757	0.0710939	-4.01942	5.83408e-05	0.0803344	ENSG00000175691	ZNF77	2933218	2944971	19	58492	ZNF77	protein_coding
ENSG00000128607	1036.02	-0.164923	0.0411133	-4.01143	6.03524e-05	0.0803344	ENSG00000128607	KLHDC10	130070534	130135705	7	23008	KLHDC10	protein_coding
ENSG00000233476	357.377	-0.353502	0.088151	-4.01018	6.06714e-05	0.0803344	ENSG00000233476	EEF1A1P6	22510616	22511999	7	NA	EEF1A1P6	processed_pseudogene
ENSG00000130561	3.20584	-3.21417	0.81133	-3.9616	7.44481e-05	NA	ENSG00000130561	SAG	233307816	233347055	2	6295	SAG	protein_coding
ENSG00000186976	5.77957	1.35402	0.342206	3.95675	7.59766e-05	NA	ENSG00000186976	EFCAB6	43528744	43812337	22	64800	EFCAB6	protein_coding
ENSG00000204304	4507.09	0.15271	0.0386572	3.95036	7.80326e-05	0.0919439	ENSG00000204304	PBX2	32184733	32190202	6	5089	PBX2	protein_coding
ENSG00000261087	130.244	0.618333	0.157005	3.93829	8.20646e-05	0.0919439	ENSG00000261087	ZNNT1	101166805	101169629	8	NA	ZNNT1	lncRNA
ENSG00000184007	8157.1	-0.180041	0.0462653	-3.89149	9.96309e-05	0.0968824	ENSG00000184007	PTP4A2	31906421	31944856	1	8073	PTP4A2	protein_coding
ENSG00000167525	174.988	0.338984	0.0873812	3.87938	0.000104725	0.0968824	ENSG00000167525	PROCA1	28703197	28711888	17	147011	PROCA1	protein_coding
ENSG00000020426	121.759	-0.284709	0.0737353	-3.86123	0.000112817	0.0968824	ENSG00000020426	MNAT1	60734742	60969965	14	4331	MNAT1	protein_coding
ENSG00000188738	48.51	1.02282	0.265636	3.85046	0.000117898	0.0968824	ENSG00000188738	FSIP2	185738804	185833290	2	401024	FSIP2	protein_coding
ENSG00000158985	6294.45	-0.208905	0.054308	-3.84668	0.000119731	0.0968824	ENSG00000158985	CDC42SE2	131245493	131398447	5	56990	CDC42SE2	protein_coding
ENSG00000162779	2.15131	-3.04698	0.800408	-3.80678	0.000140786	NA	ENSG00000162779	AXDND1	179365720	179554735	1	126859	AXDND1	protein_coding
ENSG00000255274	85.0668	-0.398215	0.10483	-3.79866	0.00014548	0.10966	ENSG00000255274	SMIM35	118003634	118088299	11	100526771	SMIM35	protein_coding
ENSG00000133321	1298.07	-0.256303	0.0676242	-3.79011	0.000150581	0.10966	ENSG00000133321	PLAAT4	63536808	63546462	11	5920	PLAAT4	protein_coding
ENSG00000184990	851.45	-0.197672	0.0524421	-3.76935	0.000163676	0.113521	ENSG00000184990	SIVA1	104753147	104768494	14	10572	SIVA1	protein_coding
ENSG00000204856	211.329	0.275999	0.0736117	3.74939	0.000177264	0.117357	ENSG00000204856	FAM216A	110468415	110490385	12	29902	FAM216A	protein_coding
ENSG00000139239	206.448	-0.301348	0.0806873	-3.73476	0.000187895	0.117685	ENSG00000139239	RPL14P1	62965325	62965969	12	NA	RPL14P1	processed_pseudogene
ENSG00000068784	438.984	-0.221752	0.0595019	-3.72681	0.000193919	0.117685	ENSG00000068784	SRBD1	45388680	45612165	2	55133	SRBD1	protein_coding
ENSG00000100519	1476.39	0.149653	0.0404033	3.70399	0.000212237	0.122263	ENSG00000100519	PSMC6	52707178	52728590	14	5706	PSMC6	protein_coding
ENSG00000224631	372.996	-0.236058	0.063853	-3.6969	0.000218251	0.122263	ENSG00000224631	RPS27AP16	61055399	61055964	16	NA	RPS27AP16	transcribed_processed_pseudogene
ENSG00000146109	715.164	-0.173458	0.0470565	-3.68616	0.000227667	0.122814	ENSG00000146109	ABT1	26596953	26600739	6	29777	ABT1	protein_coding
ENSG00000188801	1.81489	3.79712	1.03297	3.67593	0.000236985	NA	ENSG00000188801	ZNF322P1	97198303	97199511	9	NA	ZNF322P1	processed_pseudogene
ENSG00000286292	16.5012	0.636458	0.173382	3.67084	0.000241754	NA	ENSG00000286292		184475196	184502681	4	NA		lncRNA
ENSG00000235552	266.042	-0.212653	0.0581801	-3.65508	0.000257099	0.127104	ENSG00000235552	RPL6P27	6462144	6463030	18	NA	RPL6P27	transcribed_processed_pseudogene
ENSG00000246575	40.0038	0.486119	0.133054	3.65354	0.000258652	0.127104	ENSG00000246575		85315041	85316529	2	NA		unprocessed_pseudogene
ENSG00000250182	65.1684	-0.374126	0.102488	-3.65043	0.0002618	0.127104	ENSG00000250182	EEF1A1P13	14651941	14653329	5	NA	EEF1A1P13	processed_pseudogene
ENSG00000267026	1.43403	2.7259	0.746958	3.64933	0.000262926	NA	ENSG00000267026		98847172	98872415	9	102724684		lncRNA
ENSG00000170624	22.4358	-1.78456	0.49	-3.64196	0.000270572	NA	ENSG00000170624	SGCD	155870344	156767788	5	6444	SGCD	protein_coding
ENSG00000260280	403.333	0.354339	0.0976218	3.62971	0.000283741	0.133313	ENSG00000260280	SLX1B-SULT1A4	29455105	29464963	16	100526831	SLX1B-SULT1A4	lncRNA
ENSG00000010810	6697.42	-0.205492	0.056942	-3.6088	0.000307617	0.138419	ENSG00000010810	FYN	111660332	111873452	6	2534	FYN	protein_coding
ENSG00000181218	50.8677	-0.438828	0.121769	-3.60378	0.000313617	0.138419	ENSG00000181218	H2AW	228434777	228457873	1	92815	H2AW	protein_coding
ENSG00000181847	929.946	-0.541226	0.150737	-3.59054	0.000329992	0.139652	ENSG00000181847	TIGIT	114276913	114310288	3	201633	TIGIT	protein_coding
ENSG00000274422	101.073	0.459722	0.128194	3.58616	0.000335588	0.139652	ENSG00000274422		22283928	22287220	22	NA		lncRNA
ENSG00000119929	477.022	-0.127366	0.0356419	-3.5735	0.000352245	0.142221	ENSG00000119929	CUTC	99702558	99756134	10	51076	CUTC	protein_coding
ENSG00000071073	3280.52	-0.302805	0.0848942	-3.56686	0.000361289	0.142221	ENSG00000071073	MGAT4A	98619106	98731132	2	11320	MGAT4A	protein_coding
ENSG00000253649	10.7821	0.804891	0.225822	3.56427	0.000364876	NA	ENSG00000253649	PRSS51	10482878	10547585	8	346702	PRSS51	protein_coding
ENSG00000240729	3.38147	-1.48965	0.420424	-3.54321	0.000395291	NA	ENSG00000240729		177264766	177265241	5	NA		processed_pseudogene
ENSG00000189319	3132.94	-0.288909	0.0816329	-3.53912	0.000401457	0.151077	ENSG00000189319	FAM53B	124619292	124744378	10	9679	FAM53B	protein_coding
ENSG00000275954	9.3992	-5.68374	1.61117	-3.52772	0.000419158	NA	ENSG00000275954	TBC1D3F	36428618	36439566	17	84218	TBC1D3F	protein_coding
ENSG00000157181	598.218	0.206976	0.0586989	3.52606	0.000421788	0.151077	ENSG00000157181	ODR4	186375838	186421378	1	54953	ODR4	protein_coding
ENSG00000240954	24.2675	0.599199	0.170035	3.52397	0.000425139	NA	ENSG00000240954	RPL4P1	21750269	21751546	14	NA	RPL4P1	processed_pseudogene
ENSG00000102978	1007.88	-0.124153	0.0352681	-3.52025	0.00043114	0.151077	ENSG00000102978	POLR2C	57462660	57472009	16	5432	POLR2C	protein_coding
ENSG00000234745	56713.8	-0.274445	0.0780113	-3.51802	0.000434785	0.151077	ENSG00000234745	HLA-B	31353872	31367067	6	3106	HLA-B	protein_coding
ENSG00000271503	6561.47	-0.629145	0.179123	-3.51237	0.000444132	0.151077	ENSG00000271503	CCL5	35871491	35880793	17	6352	CCL5	protein_coding
ENSG00000158525	32.5737	1.51299	0.431002	3.51041	0.00044742	0.151077	ENSG00000158525	CPA5	130344816	130368730	7	93979	CPA5	protein_coding
ENSG00000095066	277.969	0.24141	0.0688734	3.50512	0.000456396	0.151077	ENSG00000095066	HOOK2	12763003	12872740	19	29911	HOOK2	protein_coding
ENSG00000169507	69.964	0.996765	0.285656	3.48939	0.000484117	0.15246	ENSG00000169507	SLC38A11	164894354	164955525	2	151258	SLC38A11	protein_coding
ENSG00000187135	1.20488	-3.25976	0.934231	-3.48925	0.00048438	NA	ENSG00000187135	VSTM2B	29525994	29564551	19	342865	VSTM2B	protein_coding
ENSG00000178464	271.757	-0.249167	0.071451	-3.48725	0.000488012	0.15246	ENSG00000178464	RPL10P16	12643275	12643919	19	NA	RPL10P16	processed_pseudogene
ENSG00000145649	1820.63	-0.540071	0.155076	-3.48263	0.000496521	0.15246	ENSG00000145649	GZMA	55102646	55110252	5	3001	GZMA	protein_coding
ENSG00000162543	65.6895	-0.552014	0.159061	-3.47045	0.000519595	0.15246	ENSG00000162543	UBXN10	20186096	20196050	1	127733	UBXN10	protein_coding
ENSG00000160007	1763.69	-0.254152	0.0734502	-3.4602	0.000539777	0.15246	ENSG00000160007	ARHGAP35	46860997	47005077	19	2909	ARHGAP35	protein_coding
ENSG00000271533	453.433	0.287046	0.0830298	3.45714	0.000545933	0.15246	ENSG00000271533		74209976	74213660	X	NA		lncRNA
ENSG00000196778	18.9084	0.881701	0.255287	3.45377	0.000552812	NA	ENSG00000196778	OR52K1	4482646	4493497	11	390036	OR52K1	protein_coding
ENSG00000137941	44.4523	1.05056	0.304261	3.45282	0.000554763	0.15246	ENSG00000137941	TTLL7	83865024	83999150	1	79739	TTLL7	protein_coding
ENSG00000183542	267.273	-0.797486	0.231126	-3.45044	0.00055967	0.15246	ENSG00000183542	KLRC4	10407384	10409757	12	8302	KLRC4	protein_coding
ENSG00000100450	1229.76	-0.955691	0.277263	-3.44688	0.00056711	0.15246	ENSG00000100450	GZMH	24606480	24609699	14	2999	GZMH	protein_coding
ENSG00000284738	18.0451	0.50887	0.147649	3.44649	0.000567918	NA	ENSG00000284738		153923284	153935245	1	101928059		lncRNA
ENSG00000230084	309.072	0.342037	0.0994578	3.43902	0.00058383	0.15246	ENSG00000230084	ZBTB47-AS1	42601961	42654388	3	NA	ZBTB47-AS1	lncRNA
ENSG00000212802	100.287	-0.300479	0.0874103	-3.43757	0.000586963	0.15246	ENSG00000212802	RPL15P3	12514110	12514724	6	NA	RPL15P3	processed_pseudogene
ENSG00000153253	173.741	0.829645	0.242088	3.42703	0.000610213	0.15246	ENSG00000153253	SCN3A	165087526	165204050	2	6328	SCN3A	protein_coding
ENSG00000213599	764.962	0.295206	0.0862429	3.42296	0.000619428	0.15246	ENSG00000213599	SLX1A-SULT1A3	30193892	30204310	16	100526830	SLX1A-SULT1A3	lncRNA
ENSG00000050730	22.4571	-0.8126	0.237482	-3.42173	0.000622231	NA	ENSG00000050730	TNIP3	121131408	121227466	4	79931	TNIP3	protein_coding
ENSG00000081721	398.694	-0.163224	0.0477071	-3.42138	0.000623052	0.15246	ENSG00000081721	DUSP12	161749758	161757238	1	11266	DUSP12	protein_coding
ENSG00000151348	909.456	-0.162708	0.0475737	-3.42012	0.000625945	0.15246	ENSG00000151348	EXT2	44095648	44251962	11	2132	EXT2	protein_coding
ENSG00000242071	133.784	-0.226326	0.0661928	-3.4192	0.000628053	0.15246	ENSG00000242071	RPL7AP6	69885340	69886140	14	NA	RPL7AP6	processed_pseudogene
ENSG00000279433	12.7091	-0.7039	0.206185	-3.41392	0.000640347	NA	ENSG00000279433		77108284	77110537	18	NA		TEC
ENSG00000125356	820.116	-0.152245	0.0446033	-3.4133	0.000641814	0.153246	ENSG00000125356	NDUFA1	119871832	119876662	X	4694	NDUFA1	protein_coding
ENSG00000177855	7.40463	-0.808548	0.237903	-3.39865	0.000677191	NA	ENSG00000177855	CACYBPP2	183607442	183608119	2	NA	CACYBPP2	processed_pseudogene
ENSG00000102316	1199.79	-0.1423	0.0418807	-3.39774	0.000679457	0.158026	ENSG00000102316	MAGED2	54807599	54816015	X	10916	MAGED2	protein_coding
ENSG00000138686	236.627	0.359859	0.105962	3.3961	0.000683531	0.158026	ENSG00000138686	BBS7	121824329	121870487	4	55212	BBS7	protein_coding
ENSG00000236699	1.45436	-2.84786	0.838825	-3.39506	0.00068614	NA	ENSG00000236699	ARHGEF38	105552620	105708093	4	54848	ARHGEF38	protein_coding
ENSG00000165810	56.5571	-1.0999	0.324287	-3.39175	0.00069447	0.158046	ENSG00000165810	BTNL9	181040225	181061521	5	153579	BTNL9	protein_coding
ENSG00000224934	55.1064	0.45501	0.134453	3.38415	0.000713986	0.159988	ENSG00000224934	GOT1-DT	99430915	99463259	10	NA	GOT1-DT	lncRNA
ENSG00000135362	856.335	-0.505706	0.149727	-3.37752	0.000731419	0.161411	ENSG00000135362	PRR5L	36296288	36465204	11	79899	PRR5L	protein_coding
ENSG00000237350	24.3213	-0.428579	0.126939	-3.37625	0.000734809	NA	ENSG00000237350	CDC42P6	22727375	22727950	4	NA	CDC42P6	processed_pseudogene
ENSG00000226252	6.54978	1.0248	0.30369	3.37449	0.000739519	NA	ENSG00000226252		47225797	47230750	1	NA		lncRNA
ENSG00000287678	13.3513	0.542233	0.16107	3.36645	0.000761437	NA	ENSG00000287678		41080624	41101056	6	NA		lncRNA
ENSG00000154822	2924.83	-0.158951	0.0472393	-3.3648	0.000765984	0.164793	ENSG00000154822	PLCL2	16802651	17090604	3	23228	PLCL2	protein_coding
ENSG00000117362	2413.54	-0.13831	0.0411388	-3.36204	0.000773676	0.164793	ENSG00000117362	APH1A	150265399	150269580	1	51107	APH1A	protein_coding
ENSG00000233750	165.001	0.288963	0.0860384	3.35854	0.00078356	0.164793	ENSG00000233750	CICP27	131025	134836	1	NA	CICP27	processed_pseudogene
ENSG00000159377	2645.99	-0.107189	0.0320107	-3.34853	0.00081242	0.164793	ENSG00000159377	PSMB4	151399560	151401937	1	5692	PSMB4	protein_coding
ENSG00000161542	644.099	-0.172968	0.0516583	-3.34831	0.000813048	0.164793	ENSG00000161542	PRPSAP1	76309478	76384521	17	5635	PRPSAP1	protein_coding
ENSG00000092529	482.494	0.244987	0.0731789	3.34778	0.000814629	0.164793	ENSG00000092529	CAPN3	42359498	42412949	15	825	CAPN3	protein_coding
ENSG00000074590	30.0712	-1.44891	0.432894	-3.34704	0.000816801	NA	ENSG00000074590	NUAK1	106063345	106138954	12	9891	NUAK1	protein_coding
ENSG00000229638	189.982	-0.238139	0.0713482	-3.3377	0.000844757	0.165741	ENSG00000229638	RPL4P4	185417495	185418778	3	NA	RPL4P4	processed_pseudogene
ENSG00000187118	440.837	-0.518786	0.155522	-3.33578	0.000850617	0.165741	ENSG00000187118	CMC1	28241584	28325142	3	152100	CMC1	protein_coding
ENSG00000129566	3955.79	0.167422	0.0502616	3.33102	0.000865285	0.165741	ENSG00000129566	TEP1	20365667	20413501	14	7011	TEP1	protein_coding
ENSG00000172348	6.5997	-1.71996	0.516787	-3.32817	0.00087418	NA	ENSG00000172348	RCAN2	46220736	46491972	6	10231	RCAN2	protein_coding
ENSG00000142794	362.775	0.422778	0.127038	3.32796	0.000874849	0.165741	ENSG00000142794	NBPF3	21440128	21485005	1	84224	NBPF3	protein_coding
ENSG00000143369	21.0244	0.578306	0.173913	3.32526	0.000883371	NA	ENSG00000143369	ECM1	150508062	150513789	1	1893	ECM1	protein_coding
ENSG00000128463	726.06	-0.109034	0.0327936	-3.32485	0.000884671	0.165741	ENSG00000128463	EMC4	34225013	34230156	15	51234	EMC4	protein_coding
ENSG00000173218	198.299	-0.405636	0.122035	-3.32393	0.000887594	0.165741	ENSG00000173218	VANGL1	115641970	115698224	1	81839	VANGL1	protein_coding
ENSG00000121851	849.77	-0.106103	0.0319692	-3.31892	0.000903659	0.166341	ENSG00000121851	POLR3GL	145964690	145978848	1	84265	POLR3GL	protein_coding
ENSG00000254818	1.15028	2.02122	0.609153	3.31809	0.000906368	NA	ENSG00000254818		89944035	89949402	11	NA		unprocessed_pseudogene
ENSG00000055609	6524.04	0.134537	0.040574	3.31585	0.000913647	0.166341	ENSG00000055609	KMT2C	152134922	152436644	7	58508	KMT2C	protein_coding
ENSG00000219481	743.339	0.350001	0.105767	3.30918	0.000935706	0.168254	ENSG00000219481	NBPF1	16562319	16613562	1	55672	NBPF1	protein_coding
ENSG00000229598	12.0289	-0.860524	0.260199	-3.30718	0.00094242	NA	ENSG00000229598	PRDX3P1	38722743	38723505	22	NA	PRDX3P1	processed_pseudogene
ENSG00000224861	38.0526	-0.364871	0.110469	-3.30293	0.000956805	0.169949	ENSG00000224861	YBX1P1	66012830	66013789	14	NA	YBX1P1	processed_pseudogene
ENSG00000275772	9.69666	-1.01191	0.307078	-3.29527	0.000983259	NA	ENSG00000275772		22785643	22787268	22	NA		processed_pseudogene
ENSG00000136710	898.24	-0.128268	0.0389652	-3.29186	0.000995255	0.174649	ENSG00000136710	CCDC115	130337933	130342699	2	84317	CCDC115	protein_coding
ENSG00000163961	800.554	-0.233051	0.0708941	-3.28731	0.00101148	0.175384	ENSG00000163961	RNF168	196468783	196503768	3	165918	RNF168	protein_coding
ENSG00000182054	1406.41	-0.241175	0.0734663	-3.2828	0.00102781	0.176118	ENSG00000182054	IDH2	90083045	90102477	15	3418	IDH2	protein_coding
ENSG00000273183	29.7075	0.393601	0.120402	3.26905	0.00107908	NA	ENSG00000273183		154956429	154957107	7	NA		lncRNA
ENSG00000154451	5386.81	-0.341763	0.104714	-3.26377	0.00109939	0.185497	ENSG00000154451	GBP5	89256189	89272860	1	115362	GBP5	protein_coding
ENSG00000069702	1639.34	-0.660589	0.202804	-3.25727	0.00112488	0.185497	ENSG00000069702	TGFBR3	91680343	91906335	1	7049	TGFBR3	protein_coding
ENSG00000164483	1554.21	-0.408341	0.125735	-3.24763	0.00116369	0.185497	ENSG00000164483	SAMD3	130144315	130365425	6	154075	SAMD3	protein_coding
ENSG00000261754	55.2553	-0.470355	0.144836	-3.2475	0.00116425	0.185497	ENSG00000261754		34811589	34814345	19	NA		lncRNA
ENSG00000105176	1512.54	-0.117274	0.0361259	-3.24625	0.00116937	0.185497	ENSG00000105176	URI1	29923644	30016612	19	8725	URI1	protein_coding
ENSG00000089101	1.39819	-2.51647	0.775611	-3.2445	0.00117656	NA	ENSG00000089101	CFAP61	20052514	20360703	20	26074	CFAP61	protein_coding
ENSG00000025423	8.13262	0.965735	0.297808	3.24281	0.00118356	NA	ENSG00000025423	HSD17B6	56752161	56787790	12	8630	HSD17B6	protein_coding
ENSG00000111786	2056.91	-0.086284	0.0266101	-3.24253	0.00118472	0.185497	ENSG00000111786	SRSF9	120461672	120469748	12	8683	SRSF9	protein_coding
ENSG00000266777	83.3017	0.281171	0.0867425	3.24145	0.00118923	0.185497	ENSG00000266777	SH3GL1P1	32039974	32042828	17	NA	SH3GL1P1	transcribed_processed_pseudogene
ENSG00000233999	2.47486	1.8277	0.564001	3.24059	0.00119282	NA	ENSG00000233999	IGKV3OR2-268	87338511	87339035	2	NA	IGKV3OR2-268	IG_V_gene
ENSG00000214485	200.211	-0.273729	0.0845107	-3.23899	0.00119955	0.185497	ENSG00000214485	RPL7P1	150094302	150095048	5	NA	RPL7P1	processed_pseudogene
ENSG00000171634	4818.23	0.117442	0.0362693	3.23807	0.00120343	0.185497	ENSG00000171634	BPTF	67825503	67984378	17	2186	BPTF	protein_coding
ENSG00000279320	20.3421	0.500045	0.154743	3.23145	0.00123164	NA	ENSG00000279320		146504570	146506560	3	NA		TEC
ENSG00000103423	1045.44	0.210753	0.0652199	3.23142	0.00123177	0.185497	ENSG00000103423	DNAJA3	4425805	4456775	16	9093	DNAJA3	protein_coding
ENSG00000280149	27.1744	0.399491	0.123708	3.22929	0.00124096	NA	ENSG00000280149		149851572	149852170	7	NA		TEC
ENSG00000188659	40.879	1.40795	0.436586	3.22491	0.00126011	0.185497	ENSG00000188659	SAXO2	82262810	82284930	15	283726	SAXO2	protein_coding
ENSG00000165283	569.873	-0.154612	0.0479788	-3.22251	0.00127072	0.185497	ENSG00000165283	STOML2	35099776	35103195	9	30968	STOML2	protein_coding
ENSG00000265458	30.2621	-0.512052	0.159034	-3.21977	0.00128295	NA	ENSG00000265458	NARF-AS2	82453181	82458521	17	NA	NARF-AS2	lncRNA
ENSG00000087157	1159.24	0.155043	0.0481702	3.21865	0.00128795	0.185497	ENSG00000087157	PGS1	78378649	78425114	17	9489	PGS1	protein_coding
ENSG00000160271	2886.35	-0.287248	0.0892701	-3.21774	0.00129205	0.185497	ENSG00000160271	RALGDS	133097720	133149334	9	5900	RALGDS	protein_coding
ENSG00000166710	106861	-0.155027	0.0481823	-3.2175	0.00129312	0.185497	ENSG00000166710	B2M	44711358	44718851	15	567	B2M	protein_coding
ENSG00000125821	314.209	-0.237096	0.073725	-3.21596	0.0013001	0.185497	ENSG00000125821	DTD1	18587942	18766644	20	92675	DTD1	protein_coding
ENSG00000100084	1203.59	-0.134096	0.0417092	-3.21501	0.00130439	0.185497	ENSG00000100084	HIRA	19330698	19447450	22	7290	HIRA	protein_coding
ENSG00000156475	227.751	-0.676025	0.210378	-3.21339	0.00131179	0.185497	ENSG00000156475	PPP2R2B	146580742	147084784	5	5521	PPP2R2B	protein_coding
ENSG00000188389	97.981	-0.519246	0.161775	-3.20968	0.00132882	0.185866	ENSG00000188389	PDCD1	241849884	241858894	2	5133	PDCD1	protein_coding
ENSG00000257545	0.811238	-2.45525	0.765091	-3.2091	0.00133151	NA	ENSG00000257545		106495958	106774926	12	100287944		lncRNA
ENSG00000132670	2286.84	-0.14888	0.0464193	-3.20729	0.00133992	0.185866	ENSG00000132670	PTPRA	2873420	3039076	20	5786	PTPRA	protein_coding
ENSG00000156804	675.308	-0.351059	0.109678	-3.2008	0.00137047	0.18831	ENSG00000156804	FBXO32	123497889	123541206	8	114907	FBXO32	protein_coding
ENSG00000135547	5.66209	-1.11186	0.34752	-3.19942	0.00137704	NA	ENSG00000135547	HEY2	125747664	125761269	6	23493	HEY2	protein_coding
ENSG00000115904	2862.53	0.18721	0.058642	3.19243	0.00141081	0.192041	ENSG00000115904	SOS1	38962206	39124345	2	6654	SOS1	protein_coding
ENSG00000244313	218.982	-0.248357	0.0780386	-3.18248	0.00146018	0.193594	ENSG00000244313		46428653	46429150	11	NA		processed_pseudogene
ENSG00000117143	359.175	-0.286543	0.0900496	-3.18206	0.00146233	0.193594	ENSG00000117143	UAP1	162561722	162601240	1	6675	UAP1	protein_coding
ENSG00000132507	3161.58	-0.142337	0.0447394	-3.18146	0.00146535	0.193594	ENSG00000132507	EIF5A	7306999	7312463	17	1984	EIF5A	protein_coding
ENSG00000115750	226.855	-0.185557	0.0583606	-3.17948	0.00147538	0.193594	ENSG00000115750	TAF1B	9843443	9934416	2	9014	TAF1B	protein_coding
ENSG00000244151	30.6808	0.451047	0.141923	3.1781	0.00148245	NA	ENSG00000244151		151074742	151076530	7	NA		lncRNA
ENSG00000060656	6.2131	-1.31077	0.413132	-3.17277	0.00150994	NA	ENSG00000060656	PTPRU	29236516	29326813	1	10076	PTPRU	protein_coding
ENSG00000143252	1770.1	-0.157995	0.0498496	-3.16944	0.00152733	0.19862	ENSG00000143252	SDHC	161314381	161363206	1	6391	SDHC	protein_coding
ENSG00000110047	3647.12	-0.159637	0.0504737	-3.16278	0.0015627	0.201422	ENSG00000110047	EHD1	64851642	64888296	11	10938	EHD1	protein_coding
ENSG00000253861	161.857	-0.351013	0.11114	-3.1583	0.00158692	0.20275	ENSG00000253861	SLC2A3P1	168552277	168553727	5	NA	SLC2A3P1	processed_pseudogene
ENSG00000102317	5789.68	-0.228416	0.0724213	-3.15398	0.00161059	0.202909	ENSG00000102317	RBM3	48574449	48581162	X	5935	RBM3	protein_coding
ENSG00000168286	966.055	-0.121571	0.0385572	-3.153	0.00161603	0.202909	ENSG00000168286	THAP11	67842320	67844195	16	57215	THAP11	protein_coding
ENSG00000243955	1.88616	1.98435	0.630574	3.14689	0.00165014	NA	ENSG00000243955	GSTA1	52791371	52803860	6	2938	GSTA1	protein_coding
ENSG00000110324	12165.6	-0.24911	0.0792221	-3.14446	0.00166395	0.207141	ENSG00000110324	IL10RA	117986370	118003037	11	3587	IL10RA	protein_coding
ENSG00000197540	756.069	-0.399171	0.12707	-3.14135	0.00168172	0.207579	ENSG00000197540	GZMM	544034	549924	19	3004	GZMM	protein_coding
ENSG00000249934	1.66123	1.49171	0.475205	3.13909	0.00169472	NA	ENSG00000249934	NCOA4P2	88508591	88510403	4	NA	NCOA4P2	processed_pseudogene
ENSG00000257925	2.84745	1.39982	0.446415	3.1357	0.00171447	NA	ENSG00000257925		47237734	47279021	12	NA		lncRNA
ENSG00000255641	247.588	-0.94262	0.300668	-3.13509	0.00171802	0.20952	ENSG00000255641		10412312	10436001	12	NA		protein_coding
ENSG00000176472	62.6031	0.34847	0.111201	3.13369	0.00172622	0.20952	ENSG00000176472	ZNF575	43525497	43536130	19	284346	ZNF575	protein_coding
ENSG00000204613	9.47212	0.999831	0.319304	3.13128	0.00174045	NA	ENSG00000204613	TRIM10	30151943	30161211	6	10107	TRIM10	protein_coding
ENSG00000214135	524.29	0.230916	0.0738753	3.12575	0.00177354	0.211744	ENSG00000214135	SDHAP4	197619740	197627848	3	NA	SDHAP4	transcribed_unprocessed_pseudogene
ENSG00000149600	874.666	-0.105282	0.0336824	-3.12573	0.00177362	0.211744	ENSG00000149600	COMMD7	32702699	32743467	20	149951	COMMD7	protein_coding
ENSG00000238062	6.723	-1.25428	0.401396	-3.12479	0.00177933	NA	ENSG00000238062	SPATA3-AS1	230984368	230996032	2	348761	SPATA3-AS1	lncRNA
ENSG00000088682	519.172	0.136752	0.0438068	3.12171	0.00179802	0.212912	ENSG00000088682	COQ9	57447425	57461270	16	57017	COQ9	protein_coding
ENSG00000196415	13.4832	1.6576	0.531966	3.11599	0.00183327	NA	ENSG00000196415	PRTN3	840999	848175	19	5657	PRTN3	protein_coding
ENSG00000223799	470.309	0.238665	0.0767052	3.11145	0.00186171	0.217686	ENSG00000223799	IL10RB-DT	33263873	33266296	21	NA	IL10RB-DT	lncRNA
ENSG00000080166	15.8983	0.838346	0.269677	3.1087	0.0018791	NA	ENSG00000080166	DCT	94436811	94479682	13	1638	DCT	protein_coding
ENSG00000225264	4.95189	0.962336	0.309824	3.10608	0.00189586	NA	ENSG00000225264	ZNRF2P2	29598795	29685255	7	NA	ZNRF2P2	transcribed_processed_pseudogene
ENSG00000250303	71.941	0.340477	0.109715	3.10327	0.00191392	0.217686	ENSG00000250303	LINC02762	112270748	112362534	11	283140	LINC02762	lncRNA
ENSG00000279908	66.9807	-0.514773	0.165893	-3.10304	0.00191544	0.217686	ENSG00000279908		1383159	1386409	5	NA		TEC
ENSG00000181450	366.922	-0.286169	0.0922555	-3.10192	0.00192269	0.217686	ENSG00000181450	ZNF678	227563543	227677443	1	339500	ZNF678	protein_coding
ENSG00000182400	954.676	0.157921	0.0509226	3.10119	0.00192746	0.217686	ENSG00000182400	TRAPPC6B	39147811	39170532	14	122553	TRAPPC6B	protein_coding
ENSG00000110651	2091.72	-0.232295	0.0749072	-3.1011	0.00192801	0.217686	ENSG00000110651	CD81	2376177	2397802	11	975	CD81	protein_coding
ENSG00000255305	1.53112	1.93419	0.624011	3.09961	0.00193778	NA	ENSG00000255305		89978540	89980661	11	NA		unprocessed_pseudogene
ENSG00000111537	16.9192	-0.792652	0.2561	-3.09508	0.00196758	NA	ENSG00000111537	IFNG	68154768	68159740	12	3458	IFNG	protein_coding
ENSG00000138311	59.8342	-0.919278	0.297053	-3.09466	0.0019704	0.218005	ENSG00000138311	ZNF365	62374192	62480288	10	22891	ZNF365	protein_coding
ENSG00000241560	22.2713	-0.958492	0.309798	-3.09393	0.00197527	NA	ENSG00000241560	ZBTB20-AS1	114351771	114388978	3	100131117	ZBTB20-AS1	lncRNA
ENSG00000115942	869.939	0.190391	0.0615863	3.09145	0.00199184	0.218005	ENSG00000115942	ORC2	200908977	200963680	2	4999	ORC2	protein_coding
ENSG00000100242	15097.1	-0.145745	0.0471791	-3.08919	0.00200704	0.218005	ENSG00000100242	SUN2	38733290	38794143	22	25777	SUN2	protein_coding
ENSG00000167595	383.478	0.226964	0.0735106	3.0875	0.0020185	0.218005	ENSG00000167595	PROSER3	35758143	35771166	19	148137	PROSER3	protein_coding
ENSG00000196205	5253.77	-0.219141	0.0710105	-3.08603	0.00202847	0.218005	ENSG00000196205	EEF1A1P5	133019486	133020874	9	NA	EEF1A1P5	processed_pseudogene
ENSG00000162434	14043.9	-0.137899	0.0447172	-3.08381	0.0020437	0.218005	ENSG00000162434	JAK1	64833223	65067754	1	3716	JAK1	protein_coding
ENSG00000124193	6162.45	0.155404	0.0503979	3.08355	0.00204547	0.218005	ENSG00000124193	SRSF6	43457893	43466046	20	6431	SRSF6	protein_coding
ENSG00000112081	4635.3	-0.116917	0.0379269	-3.08269	0.00205139	0.218005	ENSG00000112081	SRSF3	36594353	36605600	6	6428	SRSF3	protein_coding
ENSG00000137492	2451.32	-0.130764	0.0424471	-3.08064	0.00206555	0.218005	ENSG00000137492	THAP12	76349898	76381132	11	5612	THAP12	protein_coding
ENSG00000169967	3607.07	0.148418	0.0482257	3.07757	0.00208696	0.218681	ENSG00000169967	MAP3K2	127298668	127388465	2	10746	MAP3K2	protein_coding
ENSG00000277745	2.95167	1.72942	0.562487	3.07459	0.00210794	NA	ENSG00000277745	H2AB3	155459415	155460005	X	83740	H2AB3	protein_coding
ENSG00000151320	43.5983	0.735739	0.239387	3.07343	0.00211615	0.220155	ENSG00000151320	AKAP6	32329298	32837684	14	9472	AKAP6	protein_coding
ENSG00000232187	23.3706	-0.518604	0.168747	-3.07327	0.00211729	NA	ENSG00000232187	FTH1P7	22696023	22696574	13	NA	FTH1P7	processed_pseudogene
ENSG00000166136	1005.31	-0.101292	0.0329958	-3.06984	0.00214174	0.221238	ENSG00000166136	NDUFB8	100523740	100530000	10	4714	NDUFB8	protein_coding
ENSG00000228915	17.3347	0.438028	0.142765	3.06818	0.00215364	NA	ENSG00000228915	OR7E128P	71893410	71894433	11	NA	OR7E128P	unprocessed_pseudogene
ENSG00000170881	1164.08	-0.260294	0.0848529	-3.0676	0.00215788	0.221334	ENSG00000170881	RNF139	124474880	124488618	8	11236	RNF139	protein_coding
ENSG00000125726	13.0107	-0.810287	0.264766	-3.06039	0.00221048	NA	ENSG00000125726	CD70	6583183	6604103	19	970	CD70	protein_coding
ENSG00000103356	309.091	-0.239976	0.0784511	-3.05892	0.00222136	0.226252	ENSG00000103356	EARS2	23520754	23557731	16	124454	EARS2	protein_coding
ENSG00000168679	32.6187	0.414095	0.135591	3.054	0.00225814	0.228401	ENSG00000168679	SLC16A4	110362851	110391082	1	9122	SLC16A4	protein_coding
ENSG00000127463	1177.1	0.139365	0.0456847	3.05058	0.00228404	0.229427	ENSG00000127463	EMC1	19215660	19251552	1	23065	EMC1	protein_coding
ENSG00000164104	2682.62	-0.234687	0.0770458	-3.04606	0.00231859	0.229771	ENSG00000164104	HMGB2	173331376	173334432	4	3148	HMGB2	protein_coding
ENSG00000092201	3236.57	-0.0861283	0.0282845	-3.04507	0.00232627	0.229771	ENSG00000092201	SUPT16H	21351476	21384019	14	11198	SUPT16H	protein_coding
ENSG00000142539	5.55894	-4.53457	1.49024	-3.04285	0.00234351	NA	ENSG00000142539		50415799	50428409	19	NA		protein_coding
ENSG00000119812	470.355	0.264847	0.0871555	3.03878	0.00237536	0.229771	ENSG00000119812	FAM98A	33532744	33599347	2	25940	FAM98A	protein_coding
ENSG00000162383	53.7129	-0.937076	0.308426	-3.03825	0.00237953	0.229771	ENSG00000162383	SLC1A7	53087179	53142638	1	6512	SLC1A7	protein_coding
ENSG00000067221	149.07	-0.270075	0.0889408	-3.03657	0.00239283	0.229771	ENSG00000067221	STOML1	73978926	73994622	15	9399	STOML1	protein_coding
ENSG00000260810	8.49899	-0.704789	0.232223	-3.03497	0.00240563	NA	ENSG00000260810		91258299	91259003	14	NA		lncRNA
ENSG00000255389	80.0146	0.356518	0.117479	3.03474	0.0024074	0.229771	ENSG00000255389		111599875	111602295	6	NA		lncRNA
ENSG00000170144	9878.1	-0.080795	0.0266291	-3.03408	0.00241267	0.229771	ENSG00000170144	HNRNPA3	177212694	177223959	2	220988	HNRNPA3	protein_coding
ENSG00000243642	1.76051	1.37441	0.45313	3.03314	0.00242021	NA	ENSG00000243642	RN7SL526P	58069970	58070288	19	NA	RN7SL526P	misc_RNA
ENSG00000273148	129.733	-0.32322	0.106572	-3.03288	0.00242233	0.229771	ENSG00000273148	LCDR	18794078	18796067	20	100270804	LCDR	lncRNA
ENSG00000121864	847.277	-0.214295	0.070678	-3.032	0.00242943	0.229771	ENSG00000121864	ZNF639	179323031	179338583	3	51193	ZNF639	protein_coding
ENSG00000177311	1854.51	-0.248815	0.0821308	-3.02949	0.00244966	0.230189	ENSG00000177311	ZBTB38	141324213	141449792	3	253461	ZBTB38	protein_coding
ENSG00000249825	96.2322	0.355523	0.117667	3.02143	0.00251582	0.233504	ENSG00000249825	THBS4-AS1	80052374	80083654	5	101929215	THBS4-AS1	lncRNA
ENSG00000184293	119.421	-0.379199	0.125516	-3.02111	0.00251853	0.233504	ENSG00000184293	CLECL1	9702182	9733299	12	160365	CLECL1	transcribed_unitary_pseudogene
ENSG00000243188	1.08327	2.0903	0.692263	3.01951	0.0025318	NA	ENSG00000243188	HNRNPA1P17	108325520	108326814	3	NA	HNRNPA1P17	unprocessed_pseudogene
ENSG00000236104	571.568	-0.150186	0.0497538	-3.01858	0.00253965	0.233504	ENSG00000236104	ZBTB22	33314406	33317942	6	9278	ZBTB22	protein_coding
ENSG00000215914	21.1453	-1.00231	0.332204	-3.01716	0.00255151	NA	ENSG00000215914	MMP23A	1699942	1701782	1	NA	MMP23A	unprocessed_pseudogene
ENSG00000078304	5313.68	-0.232102	0.0769677	-3.01557	0.00256494	0.233504	ENSG00000078304	PPP2R5C	101761709	101927989	14	5527	PPP2R5C	protein_coding
ENSG00000132718	846.194	-0.29894	0.0991326	-3.01555	0.0025651	0.233504	ENSG00000132718	SYT11	155859567	155885199	1	23208	SYT11	protein_coding
ENSG00000163947	3324.54	-0.181624	0.0603479	-3.00961	0.00261585	0.236645	ENSG00000163947	ARHGEF3	56727418	57079329	3	50650	ARHGEF3	protein_coding
ENSG00000188011	26.7892	-0.830437	0.276037	-3.00842	0.00262608	NA	ENSG00000188011	RTP5	241869600	241873823	2	285093	RTP5	protein_coding
ENSG00000153012	18.9219	0.802404	0.266856	3.00688	0.00263944	NA	ENSG00000153012	LGI2	24998847	25030946	4	55203	LGI2	protein_coding
ENSG00000225663	637.485	-0.16596	0.0552099	-3.00597	0.00264731	0.236701	ENSG00000225663	MCRIP1	81822361	81833302	17	348262	MCRIP1	protein_coding
ENSG00000179455	39.3456	0.853204	0.283854	3.00578	0.00264897	0.236701	ENSG00000179455	MKRN3	23565674	23630075	15	7681	MKRN3	protein_coding
ENSG00000159140	16723.8	0.121845	0.0405887	3.00194	0.00268266	0.236775	ENSG00000159140	SON	33543038	33577481	21	6651	SON	protein_coding
ENSG00000108384	184.604	-0.243579	0.0811759	-3.00063	0.00269422	0.236775	ENSG00000108384	RAD51C	58692573	58735611	17	5889	RAD51C	protein_coding
ENSG00000243989	123.632	0.210627	0.0702058	3.00014	0.00269857	0.236775	ENSG00000243989	ACY1	51983340	51989197	3	95	ACY1	protein_coding
ENSG00000122545	4918.36	-0.123035	0.0410915	-2.99418	0.00275183	0.239013	ENSG00000122545	SEPTIN7	35800932	35907110	7	989	SEPTIN7	protein_coding
ENSG00000154978	2229.61	-0.143351	0.0479082	-2.99219	0.00276982	0.239013	ENSG00000154978	VOPP1	55436056	55572988	7	81552	VOPP1	protein_coding
ENSG00000198785	81.0956	-0.312269	0.104394	-2.99124	0.00277843	0.239013	ENSG00000198785	GRIN3A	101569352	101738647	9	116443	GRIN3A	protein_coding
ENSG00000214954	27.3513	0.385494	0.129056	2.98704	0.00281691	NA	ENSG00000214954	LRRC69	91101832	91219257	8	100130742	LRRC69	protein_coding
ENSG00000197982	170.693	-0.197694	0.0661949	-2.98655	0.00282143	0.239013	ENSG00000197982	C1orf122	37806979	37809454	1	127687	C1orf122	protein_coding
ENSG00000225231	75.9714	-1.75656	0.588737	-2.9836	0.00284879	0.239013	ENSG00000225231	LINC02470	9936504	9943495	12	100506159	LINC02470	lncRNA
ENSG00000279329	25.7176	-0.427523	0.143324	-2.9829	0.00285531	NA	ENSG00000279329		34675717	34677581	19	NA		TEC
ENSG00000287562	103.65	0.288072	0.0965774	2.98281	0.00285616	0.239013	ENSG00000287562		44090787	44095585	6	NA		lncRNA
ENSG00000102119	784.146	-0.161099	0.0540106	-2.98273	0.00285688	0.239013	ENSG00000102119	EMD	154379273	154381574	X	2010	EMD	protein_coding
ENSG00000261008	15.4183	0.537033	0.180081	2.98218	0.00286208	NA	ENSG00000261008	LINC01572	72236281	72665014	16	101927957	LINC01572	lncRNA
ENSG00000160075	1992.48	-0.078255	0.0262499	-2.98116	0.00287162	0.239013	ENSG00000160075	SSU72	1541673	1574863	1	29101	SSU72	protein_coding
ENSG00000175305	41.2704	-0.449109	0.150694	-2.98028	0.00287983	0.239013	ENSG00000175305	CCNE2	94879770	94896678	8	9134	CCNE2	protein_coding
ENSG00000198841	182.89	-0.283449	0.0951363	-2.9794	0.00288817	0.239013	ENSG00000198841	KTI12	52032103	52033810	1	112970	KTI12	protein_coding
ENSG00000168952	3.99089	-1.62582	0.546277	-2.97619	0.00291853	NA	ENSG00000168952	STXBP6	24809454	25050147	14	29091	STXBP6	protein_coding
ENSG00000204444	32.973	-0.40732	0.136876	-2.97584	0.00292191	0.239912	ENSG00000204444	APOM	31652416	31658210	6	55937	APOM	protein_coding
ENSG00000227632	3.97347	-1.97674	0.664648	-2.97412	0.00293834	NA	ENSG00000227632		130202312	130212628	2	NA		unprocessed_pseudogene
ENSG00000126214	2665.92	0.103098	0.0346716	2.97357	0.00294361	0.239912	ENSG00000126214	KLC1	103561896	103714249	14	3831	KLC1	protein_coding
ENSG00000152409	1164.31	-0.199522	0.0671098	-2.97306	0.00294845	0.239912	ENSG00000152409	JMY	79236131	79327211	5	133746	JMY	protein_coding
ENSG00000225855	234.507	0.15876	0.0534433	2.97062	0.00297204	0.240487	ENSG00000225855	RUSC1-AS1	155316863	155324176	1	284618	RUSC1-AS1	lncRNA
ENSG00000244301	1.27401	-2.71549	0.914521	-2.9693	0.00298481	NA	ENSG00000244301	AOX3P	200678233	200732539	2	NA	AOX3P	transcribed_unprocessed_pseudogene
ENSG00000259948	83.5368	-0.529708	0.178495	-2.96764	0.00300098	0.240586	ENSG00000259948		89201091	89201768	15	NA		processed_pseudogene
ENSG00000273151	351.211	0.188397	0.063496	2.96706	0.0030066	0.240586	ENSG00000273151		879790	886547	7	NA		lncRNA
ENSG00000168237	481.049	-0.181851	0.061324	-2.96541	0.0030228	0.240586	ENSG00000168237	GLYCTK	52287089	52295257	3	132158	GLYCTK	protein_coding
ENSG00000269755	2.78545	-1.73421	0.585003	-2.96445	0.00303221	NA	ENSG00000269755		12433103	12484816	19	NA		protein_coding
ENSG00000246174	77.477	0.467981	0.157971	2.96244	0.00305207	0.241202	ENSG00000246174	KCTD21-AS1	78139756	78175323	11	100289388	KCTD21-AS1	lncRNA
ENSG00000213442	315.539	-0.246236	0.083152	-2.96128	0.00306367	0.241202	ENSG00000213442	RPL18AP3	104265309	104265836	12	NA	RPL18AP3	processed_pseudogene
ENSG00000229405	3.52207	-1.06191	0.358642	-2.96094	0.00306706	NA	ENSG00000229405		7736438	7737095	2	NA		processed_pseudogene
ENSG00000167912	61.9869	-0.38452	0.12996	-2.95875	0.0030889	0.241247	ENSG00000167912	TOX-DT	59119040	59123478	8	100505501	TOX-DT	lncRNA
ENSG00000285797	3.50012	-1.28762	0.435307	-2.95795	0.0030969	NA	ENSG00000285797		156350579	156390246	6	NA		lncRNA
ENSG00000109220	261.548	-0.216008	0.0730318	-2.95773	0.00309918	0.241247	ENSG00000109220	CHIC2	54009789	54064605	4	26511	CHIC2	protein_coding
ENSG00000165568	25.5658	0.668495	0.226055	2.95722	0.00310423	NA	ENSG00000165568	AKR1E2	4786629	4848062	10	83592	AKR1E2	protein_coding
ENSG00000145220	579.319	-0.205297	0.0694447	-2.95626	0.00311393	0.241247	ENSG00000145220	LYAR	4267701	4290154	4	55646	LYAR	protein_coding
ENSG00000225555	0.758931	2.38502	0.807516	2.95352	0.00314171	NA	ENSG00000225555		34353099	34375364	21	NA		lncRNA
ENSG00000088305	27.5122	0.330225	0.111885	2.95146	0.00316279	NA	ENSG00000088305	DNMT3B	32762385	32809359	20	1789	DNMT3B	protein_coding
ENSG00000234562	0.819673	-2.24413	0.760651	-2.95027	0.00317495	NA	ENSG00000234562	TPMTP2	42145646	42146371	3	NA	TPMTP2	processed_pseudogene
ENSG00000258461	534.838	0.246692	0.0836171	2.95026	0.00317502	0.244503	ENSG00000258461		42348103	42412317	15	NA		protein_coding
ENSG00000279513	7.20237	-0.731386	0.248111	-2.94782	0.00320026	NA	ENSG00000279513		117493515	117495006	1	NA		TEC
ENSG00000137142	0.871714	2.62135	0.88933	2.94755	0.00320303	NA	ENSG00000137142	IGFBPL1	38406528	38424454	9	347252	IGFBPL1	protein_coding
ENSG00000108370	111.858	-0.677778	0.23004	-2.94635	0.00321547	0.244503	ENSG00000108370	RGS9	65100812	65227703	17	8787	RGS9	protein_coding
ENSG00000255302	2173.3	-0.14019	0.0475815	-2.94632	0.00321579	0.244503	ENSG00000255302	EID1	48878134	48880173	15	23741	EID1	protein_coding
ENSG00000019485	441.456	-0.255871	0.0868649	-2.94562	0.00322311	0.244503	ENSG00000019485	PRDM11	45095806	45235110	11	56981	PRDM11	protein_coding
ENSG00000165916	857.129	-0.125484	0.0426414	-2.94277	0.00325285	0.245138	ENSG00000165916	PSMC3	47418769	47426473	11	5702	PSMC3	protein_coding
ENSG00000122042	1551.44	-0.155336	0.0528065	-2.94161	0.00326514	0.245138	ENSG00000122042	UBL3	29764371	29850617	13	5412	UBL3	protein_coding
ENSG00000149328	46.3663	-0.782453	0.266442	-2.93667	0.00331752	0.246623	ENSG00000149328	GLB1L2	134331874	134378341	11	89944	GLB1L2	protein_coding
ENSG00000167632	697.346	-0.12749	0.0434315	-2.93542	0.00333096	0.246623	ENSG00000167632	TRAPPC9	139727725	140458579	8	83696	TRAPPC9	protein_coding
ENSG00000267523	112.573	0.287485	0.0979512	2.93498	0.00333572	0.246623	ENSG00000267523		55661901	55674715	19	NA		lncRNA
ENSG00000113088	1034.15	-0.451799	0.154177	-2.93039	0.0033854	0.247027	ENSG00000113088	GZMK	55024256	55034570	5	3003	GZMK	protein_coding
ENSG00000258457	1.93628	1.32657	0.452849	2.92939	0.00339632	NA	ENSG00000258457	AJUBA-DT	22982698	22999078	14	NA	AJUBA-DT	lncRNA
ENSG00000137225	3.19688	1.39491	0.476318	2.92853	0.00340572	NA	ENSG00000137225	CAPN11	44158811	44184401	6	11131	CAPN11	protein_coding
ENSG00000202354	2.78286	1.60196	0.547199	2.92756	0.00341629	NA	ENSG00000202354	RNY3	148983755	148983856	7	6085	RNY3	misc_RNA
ENSG00000153563	3285.81	-0.442336	0.151152	-2.92643	0.0034288	0.247027	ENSG00000153563	CD8A	86784610	86808396	2	925	CD8A	protein_coding
ENSG00000246451	247.278	0.201757	0.0689473	2.92624	0.00343084	0.247027	ENSG00000246451	KLC1-AS1	103682362	103684015	14	NA	KLC1-AS1	lncRNA
ENSG00000255737	12.6728	-0.645896	0.22081	-2.92513	0.00344317	NA	ENSG00000255737	AGAP2-AS1	57726271	57728356	12	100130776	AGAP2-AS1	lncRNA
ENSG00000161204	1209.17	0.125111	0.0427771	2.92473	0.00344759	0.247027	ENSG00000161204	ABCF3	184186095	184194012	3	55324	ABCF3	protein_coding
ENSG00000143409	742.301	0.309103	0.105717	2.92389	0.0034569	0.247027	ENSG00000143409	MINDY1	150996549	151008376	1	55793	MINDY1	protein_coding
ENSG00000111906	505.196	-0.224181	0.0766792	-2.92363	0.00345978	0.247027	ENSG00000111906	HDDC2	125219962	125302078	6	51020	HDDC2	protein_coding
ENSG00000266714	6210.66	0.312244	0.106842	2.92248	0.00347251	0.247027	ENSG00000266714	MYO15B	75587800	75626849	17	80022	MYO15B	protein_coding
ENSG00000198502	2396.65	-1.34241	0.4594	-2.92209	0.00347686	0.247027	ENSG00000198502	HLA-DRB5	32517353	32530287	6	3127	HLA-DRB5	protein_coding
ENSG00000130035	48.9411	-0.621584	0.212855	-2.92023	0.00349777	0.247306	ENSG00000130035	GALNT8	4720400	4851927	12	26290	GALNT8	protein_coding
ENSG00000226277	4.28624	-1.18485	0.405819	-2.91964	0.00350431	NA	ENSG00000226277		421057	424059	2	NA		lncRNA
ENSG00000224165	9.37108	-1.34801	0.462315	-2.91577	0.00354807	NA	ENSG00000224165	DNAJC27-AS1	24971390	25039716	2	729723	DNAJC27-AS1	lncRNA
ENSG00000108309	8.18451	1.13874	0.391257	2.91047	0.00360888	NA	ENSG00000108309	RUNDC3A	44308413	44318670	17	10900	RUNDC3A	protein_coding
ENSG00000101544	752.399	-0.19929	0.0684989	-2.90938	0.00362142	0.254812	ENSG00000101544	ADNP2	80109262	80147523	18	22850	ADNP2	protein_coding
ENSG00000162873	2.59209	1.29178	0.444311	2.90738	0.00364473	NA	ENSG00000162873	KLHDC8A	205336061	205357090	1	55220	KLHDC8A	protein_coding
ENSG00000187189	699.014	-0.157538	0.0541861	-2.90736	0.00364495	0.255234	ENSG00000187189	TSPYL4	116249964	116254075	6	23270	TSPYL4	protein_coding
ENSG00000172465	113.918	0.186262	0.0641926	2.9016	0.00371257	0.258725	ENSG00000172465	TCEAL1	103628704	103630953	X	9338	TCEAL1	protein_coding
ENSG00000162032	1508.72	-0.114153	0.0393754	-2.89908	0.00374258	0.259575	ENSG00000162032	SPSB3	1776712	1793700	16	90864	SPSB3	protein_coding
ENSG00000167191	44.5574	0.64657	0.223434	2.89379	0.00380624	0.259675	ENSG00000167191	GPRC5B	19856691	19886167	16	51704	GPRC5B	protein_coding
ENSG00000215421	643.249	-0.155598	0.05377	-2.89377	0.00380646	0.259675	ENSG00000215421	ZNF407	74597870	75065671	18	55628	ZNF407	protein_coding
ENSG00000060069	968.678	-0.11171	0.0386112	-2.89321	0.00381329	0.259675	ENSG00000060069	CTDP1	79679803	79754503	18	9150	CTDP1	protein_coding
ENSG00000275700	1258.93	-0.114398	0.0395424	-2.89304	0.00381534	0.259675	ENSG00000275700	AATF	36948925	37056871	17	26574	AATF	protein_coding
ENSG00000287884	2.55019	-1.3114	0.45344	-2.89212	0.00382649	NA	ENSG00000287884		4692021	4694340	19	NA		lncRNA
ENSG00000108406	1054.63	-0.112318	0.0388857	-2.88842	0.00387181	0.262293	ENSG00000108406	DHX40	59565558	59608345	17	79665	DHX40	protein_coding
ENSG00000255464	0.916071	2.85565	0.989768	2.88518	0.00391195	NA	ENSG00000255464	SEPTIN14P8	200385	200562	8	NA	SEPTIN14P8	unprocessed_pseudogene
ENSG00000171786	11.1272	0.509326	0.176545	2.88496	0.00391461	NA	ENSG00000171786	NHLH1	160367071	160372846	1	4807	NHLH1	protein_coding
ENSG00000100982	996.882	-0.115596	0.0400975	-2.88286	0.00394081	0.265731	ENSG00000100982	PCIF1	45934683	45948023	20	63935	PCIF1	protein_coding
ENSG00000068400	2363.19	0.128282	0.0446165	2.87522	0.00403746	0.270437	ENSG00000068400	GRIPAP1	48973720	49002265	X	56850	GRIPAP1	protein_coding
ENSG00000183160	17.3757	-1.1279	0.392293	-2.87514	0.00403851	NA	ENSG00000183160	TMEM119	108589851	108598320	12	338773	TMEM119	protein_coding
ENSG00000129204	30.3076	0.963445	0.335141	2.87475	0.00404349	NA	ENSG00000129204	USP6	5116032	5175034	17	9098	USP6	protein_coding
ENSG00000179981	1289.78	-0.16845	0.0586584	-2.87172	0.00408248	0.270437	ENSG00000179981	TSHZ1	75210755	75289950	18	10194	TSHZ1	protein_coding
ENSG00000184988	448.226	0.234874	0.0819049	2.86765	0.00413536	0.270437	ENSG00000184988	TMEM106A	43211835	43220041	17	113277	TMEM106A	protein_coding
ENSG00000103266	849.485	-0.109306	0.0381221	-2.86727	0.00414034	0.270437	ENSG00000103266	STUB1	680224	682870	16	10273	STUB1	protein_coding
ENSG00000257103	4132.98	-0.0926905	0.0323415	-2.86599	0.00415706	0.270437	ENSG00000257103	LSM14A	34172504	34229288	19	26065	LSM14A	protein_coding
ENSG00000163479	3755.86	-0.0918004	0.0320344	-2.86568	0.00416114	0.270437	ENSG00000163479	SSR2	156009048	156020951	1	6746	SSR2	protein_coding
ENSG00000178980	1061.04	-0.11247	0.03926	-2.86475	0.00417338	0.270437	ENSG00000178980	SELENOW	47778677	47784686	19	6415	SELENOW	protein_coding
ENSG00000220494	2.28589	-1.49912	0.523324	-2.86461	0.00417518	NA	ENSG00000220494	YAP1P1	147406889	147408281	6	NA	YAP1P1	processed_pseudogene
ENSG00000121060	2953.28	0.201623	0.0704136	2.86341	0.00419113	0.270437	ENSG00000121060	TRIM25	56836387	56914080	17	7706	TRIM25	protein_coding
ENSG00000137878	86.9032	0.792615	0.276814	2.86334	0.00419195	0.270437	ENSG00000137878	GCOM1	57591908	57714745	15	145781	GCOM1	protein_coding
ENSG00000115233	506.151	-0.128657	0.0449547	-2.86192	0.00421078	0.270437	ENSG00000115233	PSMD14	161308425	161411717	2	10213	PSMD14	protein_coding
ENSG00000100564	395.525	-0.142466	0.0498034	-2.86056	0.00422894	0.270437	ENSG00000100564	PIGH	67581955	67600286	14	5283	PIGH	protein_coding
ENSG00000258559	77.4148	0.266326	0.0931137	2.86022	0.00423342	0.270437	ENSG00000258559		74289127	74294425	14	NA		lncRNA
ENSG00000235576	55.7355	-0.550865	0.192745	-2.858	0.00426322	0.271152	ENSG00000235576	LINC01871	7725682	7732268	2	NA	LINC01871	lncRNA
ENSG00000120659	7.35015	-0.787092	0.275614	-2.85577	0.00429323	NA	ENSG00000120659	TNFSF11	42562736	42608013	13	8600	TNFSF11	protein_coding
ENSG00000005513	44.426	0.477685	0.167604	2.85008	0.0043708	0.276786	ENSG00000005513	SOX8	981770	986979	16	30812	SOX8	protein_coding
ENSG00000136950	785.8	-0.18602	0.0653291	-2.84744	0.00440728	0.27759	ENSG00000136950	ARPC5L	124862130	124877733	9	81873	ARPC5L	protein_coding
ENSG00000228106	49.0649	-0.27615	0.0970488	-2.84547	0.00443454	0.27759	NA	NA	NA	NA	NA	NA	NA	NA
ENSG00000170776	14477.4	-0.122631	0.0431091	-2.84466	0.00444589	0.27759	ENSG00000170776	AKAP13	85380571	85749358	15	11214	AKAP13	protein_coding
ENSG00000255346	3.20979	1.33196	0.468407	2.8436	0.00446066	NA	ENSG00000255346	NOX5	69014695	69062762	15	79400	NOX5	protein_coding
ENSG00000107263	5380.09	-0.203323	0.0715212	-2.84284	0.00447138	0.27759	ENSG00000107263	RAPGEF1	131576770	131740076	9	2889	RAPGEF1	protein_coding
ENSG00000111641	898.147	0.15865	0.0558171	2.84231	0.00447879	0.27759	ENSG00000111641	NOP2	6556863	6568691	12	4839	NOP2	protein_coding
ENSG00000287408	7.4141	-0.731558	0.257388	-2.84224	0.00447974	NA	ENSG00000287408		79331591	79337277	15	NA		lncRNA
ENSG00000263266	195.513	-0.229359	0.0807482	-2.84042	0.00450543	0.277989	ENSG00000263266	RPS7P1	28467822	28468406	17	NA	RPS7P1	processed_pseudogene
ENSG00000196943	1700.74	0.154368	0.0543714	2.83915	0.0045234	0.277989	ENSG00000196943	NOP9	24299850	24309124	14	161424	NOP9	protein_coding
ENSG00000267365	10.1485	0.664152	0.234405	2.83335	0.00460629	NA	ENSG00000267365	KCNJ2-AS1	70166961	70169404	17	400617	KCNJ2-AS1	lncRNA
ENSG00000142327	3617.34	-0.140034	0.0494587	-2.83133	0.00463555	0.282339	ENSG00000142327	RNPEPL1	240565804	240581372	2	57140	RNPEPL1	protein_coding
ENSG00000175084	14.733	-0.993499	0.350907	-2.83123	0.00463695	NA	ENSG00000175084	DES	219418377	219426735	2	1674	DES	protein_coding
ENSG00000075303	720.508	0.244009	0.0862407	2.8294	0.00466357	0.282339	ENSG00000075303	SLC25A40	87833568	87876360	7	55972	SLC25A40	protein_coding
ENSG00000214413	1043.06	0.127611	0.0451026	2.82936	0.00466417	0.282339	ENSG00000214413	BBIP1	110898730	110919201	10	92482	BBIP1	protein_coding
ENSG00000229119	33.6888	-0.402499	0.142284	-2.82884	0.00467173	0.282339	ENSG00000229119	RPLP0P9	166382305	166382599	5	NA	RPLP0P9	processed_pseudogene
ENSG00000233799	0.888081	1.70331	0.603183	2.82387	0.00474475	NA	ENSG00000233799		764487	765074	4	NA		lncRNA
ENSG00000272630	25.5687	0.456848	0.161843	2.82278	0.00476089	NA	ENSG00000272630		73098044	73101297	10	NA		lncRNA
ENSG00000008018	1690.7	-0.0981721	0.0347908	-2.82179	0.00477571	0.287431	ENSG00000008018	PSMB1	170535120	170553307	6	5689	PSMB1	protein_coding
ENSG00000275964	27.2609	-0.381944	0.135397	-2.82092	0.00478864	NA	ENSG00000275964		19863838	19866329	13	NA		lncRNA
ENSG00000122126	365.739	0.217552	0.077225	2.81712	0.00484562	0.287784	ENSG00000122126	OCRL	129539849	129592561	X	4952	OCRL	protein_coding
ENSG00000115520	420.25	-0.145223	0.0515541	-2.8169	0.004849	0.287784	ENSG00000115520	COQ10B	197453493	197475310	2	80219	COQ10B	protein_coding
ENSG00000081870	395.869	-0.151697	0.0538624	-2.81638	0.0048568	0.287784	ENSG00000081870	HSPB11	53916574	53945699	1	51668	HSPB11	protein_coding
ENSG00000125827	2357.19	-0.190091	0.0675162	-2.81549	0.00487027	0.287784	ENSG00000125827	TMX4	7977346	8019805	20	56255	TMX4	protein_coding
ENSG00000111728	136.694	-0.444359	0.157875	-2.81464	0.00488324	0.287784	ENSG00000111728	ST8SIA1	22063773	22437041	12	6489	ST8SIA1	protein_coding
ENSG00000279811	15.7665	-0.724201	0.257388	-2.81366	0.00489814	NA	ENSG00000279811		77002849	77006846	18	NA		TEC
ENSG00000277969	64.9486	-0.231681	0.0823585	-2.81308	0.00490695	0.287784	ENSG00000277969		38702449	38704747	17	NA		lncRNA
ENSG00000113369	4615.3	-0.324901	0.115636	-2.80969	0.00495895	0.287784	ENSG00000113369	ARRDC3	91368631	91383317	5	57561	ARRDC3	protein_coding
ENSG00000272896	4.66553	-0.97484	0.34705	-2.80893	0.00497062	NA	ENSG00000272896		136791379	136800595	9	NA		protein_coding
ENSG00000112893	2824.93	-0.138142	0.0491853	-2.80861	0.00497563	0.287784	ENSG00000112893	MAN2A1	109689927	109869625	5	4124	MAN2A1	protein_coding
ENSG00000132792	935.623	-0.102375	0.0364681	-2.80725	0.00499667	0.287784	ENSG00000132792	CTNNBL1	37693955	37872129	20	56259	CTNNBL1	protein_coding
ENSG00000074266	503.477	-0.129894	0.0462791	-2.80675	0.00500441	0.287784	ENSG00000074266	EED	86244753	86278813	11	8726	EED	protein_coding
ENSG00000114812	1122.11	0.332145	0.118394	2.80543	0.00502498	0.287784	ENSG00000114812	VIPR1	42489299	42537573	3	7433	VIPR1	protein_coding
ENSG00000186815	2720.14	0.186445	0.0664738	2.8048	0.00503485	0.287784	ENSG00000186815	TPCN1	113221050	113298585	12	53373	TPCN1	protein_coding
ENSG00000196814	360.607	-0.349084	0.12447	-2.80457	0.00503845	0.287784	ENSG00000196814	MVB12B	126326829	126507041	9	89853	MVB12B	protein_coding
ENSG00000175592	5.00024	0.833125	0.29718	2.80344	0.00505609	NA	ENSG00000175592	FOSL1	65892049	65900573	11	8061	FOSL1	protein_coding
ENSG00000254389	4.60982	0.815534	0.291019	2.80234	0.0050734	NA	ENSG00000254389	RHPN1-AS1	143366631	143368548	8	78998	RHPN1-AS1	lncRNA
ENSG00000147118	550.038	0.187064	0.0667773	2.80132	0.00508946	0.289562	ENSG00000147118	ZNF182	47974851	48003989	X	7569	ZNF182	protein_coding
ENSG00000227176	6.42576	-0.820372	0.2931	-2.79895	0.00512694	NA	ENSG00000227176	NSA2P5	170077224	170078294	2	NA	NSA2P5	processed_pseudogene
ENSG00000005882	440.206	-0.204959	0.0732444	-2.7983	0.0051373	0.291071	ENSG00000005882	PDK2	50094737	50112152	17	5164	PDK2	protein_coding
ENSG00000168002	966.224	-0.0876637	0.0313406	-2.79713	0.00515594	0.291071	ENSG00000168002	POLR2G	62761565	62766710	11	5436	POLR2G	protein_coding
ENSG00000150867	4627.72	-0.188888	0.0675788	-2.79508	0.00518875	0.291367	ENSG00000150867	PIP4K2A	22534854	22714578	10	5305	PIP4K2A	protein_coding
ENSG00000224578	249.544	-0.230872	0.0826225	-2.7943	0.0052012	0.291367	ENSG00000224578	HNRNPA1L3	51553436	51647132	16	642659	HNRNPA1L3	protein_coding
ENSG00000166348	190.979	0.258452	0.0925801	2.79166	0.00524387	0.29231	ENSG00000166348	USP54	73497538	73626117	10	159195	USP54	protein_coding
ENSG00000267138	1.18676	1.58042	0.566199	2.79128	0.00525008	NA	ENSG00000267138		3754620	3756659	19	NA		lncRNA
ENSG00000060138	1634.96	0.339637	0.12175	2.78962	0.00527704	0.29231	ENSG00000060138	YBX3	10699089	10723323	12	8531	YBX3	protein_coding
ENSG00000115523	9140.89	-0.666134	0.238797	-2.78954	0.00527824	0.29231	ENSG00000115523	GNLY	85685175	85698852	2	10578	GNLY	protein_coding
ENSG00000160781	64.2953	-0.45572	0.16352	-2.78694	0.00532086	0.292799	ENSG00000160781	PAQR6	156243320	156248117	1	79957	PAQR6	protein_coding
ENSG00000112624	2099.51	-0.135041	0.0484654	-2.78634	0.00533063	0.292799	ENSG00000112624	BICRAL	42746958	42868558	6	23506	BICRAL	protein_coding
ENSG00000271913	285.664	0.212764	0.076425	2.78395	0.00537008	0.292799	ENSG00000271913	TAGAP-AS1	158988178	159088114	6	NA	TAGAP-AS1	lncRNA
ENSG00000032742	280.198	-0.225798	0.0811237	-2.78338	0.00537954	0.292799	ENSG00000032742	IFT88	20567138	20691444	13	8100	IFT88	protein_coding
ENSG00000287387	48.7752	-0.443756	0.159458	-2.7829	0.00538758	0.292799	ENSG00000287387		43219849	43223227	2	NA		lncRNA
ENSG00000172765	472.869	-0.199599	0.0718327	-2.77866	0.00545836	0.293916	ENSG00000172765	TMCC1	129647792	129893711	3	23023	TMCC1	protein_coding
ENSG00000177971	821.412	-0.0962887	0.0346547	-2.77851	0.00546081	0.293916	ENSG00000177971	IMP3	75639085	75648706	15	55272	IMP3	protein_coding
ENSG00000260807	329.571	0.428925	0.154398	2.77805	0.00546868	0.293916	ENSG00000260807	CEROX1	975761	981596	16	115804232	CEROX1	lncRNA
ENSG00000105855	67.7677	0.639704	0.23058	2.77432	0.00553165	0.293949	ENSG00000105855	ITGB8	20330702	20415754	7	3696	ITGB8	protein_coding
ENSG00000184117	734.972	-0.146286	0.0527428	-2.77357	0.00554456	0.293949	ENSG00000184117	NIPSNAP1	29554808	29581327	22	8508	NIPSNAP1	protein_coding
ENSG00000176108	416.908	-0.157124	0.0566518	-2.77351	0.00554558	0.293949	ENSG00000176108	CHMP6	80991598	81009517	17	79643	CHMP6	protein_coding
ENSG00000123965	12.0084	-0.664519	0.239627	-2.77314	0.00555181	NA	ENSG00000123965	PMS2P5	74894116	74897835	7	NA	PMS2P5	unprocessed_pseudogene
ENSG00000184517	244.712	0.225373	0.0812818	2.77273	0.0055588	0.293949	ENSG00000184517	ZFP1	75148494	75172236	16	162239	ZFP1	protein_coding
ENSG00000142544	88.5091	0.320384	0.115588	2.77179	0.00557497	0.293949	ENSG00000142544	CTU1	51097606	51108409	19	90353	CTU1	protein_coding
ENSG00000270194	12.8911	-0.639728	0.230815	-2.7716	0.00557809	NA	ENSG00000270194	GOLGA4-AS1	37241789	37244202	3	152048	GOLGA4-AS1	lncRNA
ENSG00000236283	15.0601	0.743322	0.268364	2.76983	0.00560858	NA	ENSG00000236283		164840661	165208261	2	NA		lncRNA
ENSG00000145022	720.561	-0.118328	0.0427264	-2.76944	0.00561534	0.293949	ENSG00000145022	TCTA	49412212	49416476	3	6988	TCTA	protein_coding
ENSG00000127364	93.9991	0.309288	0.1117	2.76892	0.0056243	0.293949	ENSG00000127364	TAS2R4	141776674	141781691	7	50832	TAS2R4	protein_coding
ENSG00000215492	207.309	-0.221783	0.0801232	-2.76803	0.0056396	0.293949	ENSG00000215492	HNRNPA1P7	32412214	32413176	18	NA	HNRNPA1P7	processed_pseudogene
ENSG00000240403	130.279	-0.870302	0.314527	-2.76702	0.00565719	0.293949	ENSG00000240403	KIR3DL2	54850443	54867207	19	3812	KIR3DL2	protein_coding
ENSG00000166888	11152.1	0.129709	0.0468904	2.76622	0.0056711	0.293949	ENSG00000166888	STAT6	57095408	57132139	12	6778	STAT6	protein_coding
ENSG00000282572	133.568	0.635389	0.229856	2.76429	0.00570469	0.294431	ENSG00000282572		19018	35497	7	NA		lncRNA
ENSG00000112983	1242.05	0.164066	0.0593716	2.76337	0.00572083	0.294431	ENSG00000112983	BRD8	138139770	138178953	5	10902	BRD8	protein_coding
ENSG00000134297	133.754	0.216811	0.0784926	2.76219	0.00574151	0.294454	ENSG00000134297	PLEKHA8P1	45139782	45216047	12	51054	PLEKHA8P1	transcribed_processed_pseudogene
ENSG00000283445	9.6232	1.59074	0.57603	2.76155	0.00575274	NA	ENSG00000283445		58715609	58771295	1	NA		lncRNA
ENSG00000109787	4194.82	-0.229527	0.0831531	-2.76029	0.00577496	0.295131	ENSG00000109787	KLF3	38664197	38701517	4	51274	KLF3	protein_coding
ENSG00000230537	17.9822	-0.80261	0.290809	-2.75992	0.00578153	NA	ENSG00000230537	LINC02937	91104327	91213046	9	NA	LINC02937	lncRNA
ENSG00000134242	1718.93	-0.198161	0.0718458	-2.75814	0.00581316	0.296044	ENSG00000134242	PTPN22	113813811	113871753	1	26191	PTPN22	protein_coding
ENSG00000233916	1.65573	1.70405	0.617827	2.75814	0.0058132	NA	ENSG00000233916	ZDHHC20P1	29708125	29708547	6	NA	ZDHHC20P1	processed_pseudogene
ENSG00000227348	2.60992	-1.16684	0.42335	-2.75621	0.00584748	NA	ENSG00000227348	MTND5P25	201212283	201213081	2	NA	MTND5P25	unprocessed_pseudogene
ENSG00000279019	73.8125	0.322381	0.11703	2.7547	0.00587468	0.297403	ENSG00000279019		57140896	57144586	16	NA		TEC
ENSG00000213963	82.1997	0.270163	0.098164	2.75216	0.00592039	0.297403	ENSG00000213963		177271125	177392699	2	100130691		lncRNA
ENSG00000165355	777.499	-0.211792	0.0769839	-2.75112	0.00593916	0.297403	ENSG00000165355	FBXO33	39397684	39432466	14	254170	FBXO33	protein_coding
ENSG00000122557	1637.51	-0.140141	0.0509417	-2.75101	0.0059412	0.297403	ENSG00000122557	HERPUD2	35632659	35697459	7	64224	HERPUD2	protein_coding
ENSG00000029993	55.9165	-0.459583	0.167088	-2.75054	0.00594971	0.297403	ENSG00000029993	HMGB3	150980509	150990771	X	3149	HMGB3	protein_coding
ENSG00000198336	8.75575	1.76824	0.642907	2.75038	0.00595264	NA	ENSG00000198336	MYL4	47200446	47223679	17	4635	MYL4	protein_coding
ENSG00000256262	52.7384	-0.231119	0.0841007	-2.74812	0.00599375	0.297403	ENSG00000256262	USP30-AS1	109052344	109053986	12	NA	USP30-AS1	lncRNA
ENSG00000285103	200.657	0.390204	0.142014	2.74764	0.00600264	0.297403	ENSG00000285103		27529085	27543902	9	NA		lncRNA
ENSG00000014919	808.06	0.141067	0.051375	2.74583	0.00603587	0.297403	ENSG00000014919	COX15	99710868	99732127	10	1355	COX15	protein_coding
ENSG00000158292	65.0665	-0.692786	0.25236	-2.74523	0.00604684	0.297403	ENSG00000158292	GPR153	6247353	6261098	1	387509	GPR153	protein_coding
ENSG00000264575	62.5606	0.242428	0.0883185	2.74493	0.00605237	0.297403	ENSG00000264575	LINC00526	5236724	5238598	18	NA	LINC00526	lncRNA
ENSG00000215817	29.4805	-0.356505	0.129892	-2.74463	0.00605797	NA	ENSG00000215817	ZC3H11B	219608012	219613105	1	643136	ZC3H11B	protein_coding
ENSG00000287263	789.024	-0.229441	0.0836353	-2.74335	0.00608163	0.297403	ENSG00000287263		42983636	42993340	5	NA		lncRNA
ENSG00000227678	126.158	-0.474831	0.173096	-2.74317	0.00608487	0.297403	ENSG00000227678		130133410	130146179	6	NA		lncRNA
ENSG00000260879	19.3704	-0.684739	0.249704	-2.7422	0.0061029	NA	ENSG00000260879		108199926	108201491	1	NA		lncRNA
ENSG00000239713	1907.23	-0.221771	0.0808958	-2.74144	0.00611702	0.297975	ENSG00000239713	APOBEC3G	39077067	39087743	22	60489	APOBEC3G	protein_coding
ENSG00000188001	52.3019	-0.930247	0.339574	-2.73945	0.00615418	0.298786	ENSG00000188001	TPRG1	188947214	189325304	3	285386	TPRG1	protein_coding
ENSG00000287853	2.37849	-1.17389	0.428835	-2.73739	0.00619286	NA	ENSG00000287853		34132270	34136485	20	NA		lncRNA
ENSG00000072506	580.889	-0.151165	0.0552299	-2.73701	0.00620009	0.300014	ENSG00000072506	HSD17B10	53431258	53434370	X	3028	HSD17B10	protein_coding
ENSG00000250519	4.97393	-1.01075	0.369373	-2.7364	0.0062116	NA	ENSG00000250519		94185439	94282203	11	NA		lncRNA
ENSG00000269514	40.572	0.575852	0.210587	2.73451	0.00624734	0.3013	ENSG00000269514		48198357	48230275	12	NA		lncRNA
ENSG00000136425	29.9881	0.477858	0.174779	2.73407	0.00625572	NA	ENSG00000136425	CIB2	78104606	78131535	15	10518	CIB2	protein_coding
ENSG00000181104	663.217	-0.574013	0.210224	-2.73048	0.00632421	0.304001	ENSG00000181104	F2R	76716126	76735770	5	2149	F2R	protein_coding
ENSG00000136158	30.8482	0.511027	0.187206	2.72975	0.00633818	NA	ENSG00000136158	SPRY2	80335976	80341126	13	10253	SPRY2	protein_coding
ENSG00000250361	2.37336	1.72297	0.631293	2.72927	0.00634741	NA	ENSG00000250361	GYPB	143996104	144019380	4	2994	GYPB	protein_coding
ENSG00000064547	816.801	0.223786	0.0819992	2.72913	0.00635026	0.304248	ENSG00000064547	LPAR2	19623655	19628930	19	9170	LPAR2	protein_coding
ENSG00000226174	29.9391	0.566986	0.207772	2.72888	0.00635497	NA	ENSG00000226174	TEX22	105398538	105450106	14	647310	TEX22	protein_coding
ENSG00000277089	7.08929	-1.41215	0.517827	-2.72707	0.00639	NA	ENSG00000277089	CCL3-AS1	36072866	36090134	17	NA	CCL3-AS1	lncRNA
ENSG00000119878	536.268	0.169999	0.0623936	2.72462	0.00643765	0.305779	ENSG00000119878	CRIPT	46616416	46630176	2	9419	CRIPT	protein_coding
ENSG00000272360	1.50117	1.32004	0.484768	2.72303	0.00646857	NA	ENSG00000272360		58490537	58491950	3	NA		lncRNA
ENSG00000214389	177.149	-0.242125	0.0889324	-2.72257	0.00647764	0.305779	ENSG00000214389	RPS3AP26	98385801	98386584	7	NA	RPS3AP26	processed_pseudogene
ENSG00000136929	101.986	0.404927	0.14882	2.72091	0.0065103	0.305779	ENSG00000136929	HEMGN	97926791	97944856	9	55363	HEMGN	protein_coding
ENSG00000157224	38.9783	0.52631	0.193442	2.72076	0.0065132	0.305779	ENSG00000157224	CLDN12	90383721	90513402	7	9069	CLDN12	protein_coding
ENSG00000189067	4565.81	-0.25015	0.0919454	-2.72064	0.00651557	0.305779	ENSG00000189067	LITAF	11547722	11636381	16	9516	LITAF	protein_coding
ENSG00000273230	52.2778	0.327148	0.12026	2.72034	0.00652146	0.305779	ENSG00000273230		1464497	1467522	7	NA		lncRNA
ENSG00000231560	7.06815	-0.778096	0.286051	-2.72013	0.00652569	NA	ENSG00000231560	CLEC12A-AS1	9948137	9953336	12	400002	CLEC12A-AS1	lncRNA
ENSG00000027001	139.749	-0.169044	0.0621496	-2.71995	0.00652917	0.305779	ENSG00000027001	MIPEP	23730189	23889400	13	4285	MIPEP	protein_coding
ENSG00000124215	59.3384	0.422688	0.155485	2.71852	0.00655741	0.306118	ENSG00000124215	CDH26	59958423	60034011	20	60437	CDH26	protein_coding
ENSG00000102543	210.52	-0.257141	0.0946804	-2.71589	0.00660986	0.306866	ENSG00000102543	CDADC1	49247925	49293485	13	81602	CDADC1	protein_coding
ENSG00000259343	62.9112	0.334145	0.123047	2.7156	0.00661557	0.306866	ENSG00000259343	TMC3-AS1	81324338	81518200	15	NA	TMC3-AS1	lncRNA
ENSG00000112320	19.3829	0.688849	0.253757	2.7146	0.00663557	NA	ENSG00000112320	SOBP	107490106	107661306	6	55084	SOBP	protein_coding
ENSG00000108091	1224.43	-0.158363	0.0584071	-2.71137	0.00670049	0.309818	ENSG00000108091	CCDC6	59788747	59906556	10	8030	CCDC6	protein_coding
ENSG00000177359	46.8937	1.3631	0.503025	2.7098	0.00673246	0.309821	ENSG00000177359		31112236	31201235	12	NA		transcribed_unprocessed_pseudogene
ENSG00000278662	99.2078	-0.830631	0.306619	-2.709	0.00674855	0.309821	ENSG00000278662	GOLGA6L10	82339993	82349475	15	643707	GOLGA6L10	protein_coding
ENSG00000204920	210.955	0.19038	0.0703176	2.70743	0.00678067	0.309821	ENSG00000204920	ZNF155	43967862	43998326	19	7711	ZNF155	protein_coding
ENSG00000080189	1586.95	0.140524	0.0519079	2.70719	0.00678564	0.309821	ENSG00000080189	SLC35C2	46345980	46364458	20	51006	SLC35C2	protein_coding
ENSG00000151208	342.161	-0.636554	0.23534	-2.70482	0.00683411	0.310914	ENSG00000151208	DLG5	77790791	77926755	10	9231	DLG5	protein_coding
ENSG00000197951	227.662	-0.218625	0.0808543	-2.70394	0.00685227	0.310914	ENSG00000197951	ZNF71	56595300	56626481	19	58491	ZNF71	protein_coding
ENSG00000160117	97.9112	0.38118	0.141035	2.70274	0.00687711	0.311072	ENSG00000160117	ANKLE1	17281645	17287646	19	126549	ANKLE1	protein_coding
ENSG00000114416	2333.46	-0.0648442	0.0240176	-2.69986	0.00693683	0.312345	ENSG00000114416	FXR1	180868141	180982753	3	8087	FXR1	protein_coding
ENSG00000285646	9.92002	0.53362	0.197686	2.69934	0.00694779	NA	ENSG00000285646		11907940	11914298	1	NA		lncRNA
ENSG00000141499	248.228	-0.135574	0.0502252	-2.69932	0.00694815	0.312345	ENSG00000141499	WRAP53	7686071	7703502	17	55135	WRAP53	protein_coding
ENSG00000008516	537.325	0.521497	0.193312	2.69769	0.00698219	0.31291	ENSG00000008516	MMP25	3046062	3060726	16	64386	MMP25	protein_coding
ENSG00000273669	53.974	-0.277029	0.102853	-2.69345	0.0070717	0.313559	ENSG00000273669		75073543	75074205	18	NA		lncRNA
ENSG00000090612	563.468	-0.15821	0.0587832	-2.69141	0.00711513	0.313559	ENSG00000090612	ZNF268	133181409	133214832	12	10795	ZNF268	protein_coding
ENSG00000163069	110.782	-0.386944	0.143818	-2.69051	0.00713426	0.313559	ENSG00000163069	SGCB	52020706	52038299	4	6443	SGCB	protein_coding
ENSG00000177733	2940.42	-0.137469	0.0510961	-2.6904	0.00713655	0.313559	ENSG00000177733	HNRNPA0	137745651	137754363	5	10949	HNRNPA0	protein_coding
ENSG00000117419	406.181	-0.127931	0.0475517	-2.69035	0.00713764	0.313559	ENSG00000117419	ERI3	44221070	44355260	1	79033	ERI3	protein_coding
ENSG00000227782	18.4332	0.362387	0.134713	2.69007	0.00714379	NA	ENSG00000227782		16040472	16041273	17	NA		lncRNA
ENSG00000056586	2172.7	-0.128912	0.047937	-2.68919	0.00716252	0.313559	ENSG00000056586	RC3H2	122844556	122905359	9	54542	RC3H2	protein_coding
ENSG00000117425	39.2387	0.282437	0.105043	2.68876	0.0071717	0.313559	ENSG00000117425	PTCH2	44819844	44843253	1	8643	PTCH2	protein_coding
ENSG00000274808	35.4419	0.428583	0.15942	2.68839	0.00717977	0.313559	ENSG00000274808	TBC1D3B	36165683	36176636	17	414059	TBC1D3B	protein_coding
ENSG00000240254	0.788307	-1.92241	0.715919	-2.68523	0.00724795	NA	ENSG00000240254	B4GALT4-AS1	119226486	119290666	3	100874201	B4GALT4-AS1	lncRNA
ENSG00000133398	545.469	-0.162635	0.060571	-2.68503	0.00725225	0.313559	ENSG00000133398	MED10	6371874	6378571	5	84246	MED10	protein_coding
ENSG00000115758	1562.23	-0.284199	0.105923	-2.68307	0.00729501	0.313559	ENSG00000115758	ODC1	10439968	10448327	2	4953	ODC1	protein_coding
ENSG00000179152	384.023	0.146881	0.0547637	2.68208	0.00731663	0.313559	ENSG00000179152	TCAIM	44338119	44409451	3	285343	TCAIM	protein_coding
ENSG00000106113	1.35894	-1.68806	0.629429	-2.6819	0.00732063	NA	ENSG00000106113	CRHR2	30651942	30700129	7	1395	CRHR2	protein_coding
ENSG00000065970	1326.6	0.0726581	0.0270956	2.68154	0.00732835	0.313559	ENSG00000065970	FOXJ2	8032716	8055517	12	55810	FOXJ2	protein_coding
ENSG00000205809	161.64	-1.12035	0.417846	-2.68126	0.00733461	0.313559	ENSG00000205809	KLRC2	10426854	10442300	12	3822	KLRC2	protein_coding
ENSG00000147403	38258.7	-0.118764	0.0442975	-2.68106	0.00733889	0.313559	ENSG00000147403	RPL10	154389955	154409168	X	6134	RPL10	protein_coding
ENSG00000197978	402.455	-0.340549	0.127023	-2.68101	0.00734001	0.313559	ENSG00000197978	GOLGA6L9	82429816	82439153	15	440295	GOLGA6L9	protein_coding
ENSG00000147050	1307.91	-0.300823	0.112207	-2.68096	0.00734114	0.313559	ENSG00000147050	KDM6A	44873188	45112779	X	7403	KDM6A	protein_coding
ENSG00000196924	47816.6	-0.172806	0.0644874	-2.67969	0.007369	0.313631	ENSG00000196924	FLNA	154348524	154374634	X	2316	FLNA	protein_coding
ENSG00000215529	22.637	0.603836	0.22541	2.67883	0.0073879	NA	ENSG00000215529	EFCAB8	32858923	32961845	20	388795	EFCAB8	protein_coding
ENSG00000087258	84.1877	-0.552833	0.206402	-2.67842	0.00739697	0.313631	ENSG00000087258	GNAO1	56191390	56357444	16	2775	GNAO1	protein_coding
ENSG00000111276	2836.59	-0.215576	0.0805083	-2.67768	0.00741338	0.313631	ENSG00000111276	CDKN1B	12685498	12722369	12	1027	CDKN1B	protein_coding
ENSG00000136003	2042.51	-0.106447	0.0397637	-2.67698	0.00742896	0.313631	ENSG00000136003	ISCU	108562582	108569368	12	23479	ISCU	protein_coding
ENSG00000261794	31.074	0.533619	0.199387	2.67629	0.00744413	NA	ENSG00000261794	GOLGA8H	30604028	30617752	15	728498	GOLGA8H	protein_coding
ENSG00000144554	708.734	0.206644	0.0772706	2.6743	0.00748861	0.315236	ENSG00000144554	FANCD2	10026370	10101932	3	2177	FANCD2	protein_coding
ENSG00000180720	8.90788	-1.02478	0.383428	-2.67268	0.00752487	NA	ENSG00000180720	CHRM4	46383789	46391776	11	1132	CHRM4	protein_coding
ENSG00000251322	8.12682	0.708545	0.265132	2.67242	0.00753064	NA	ENSG00000251322	SHANK3	50674415	50733212	22	85358	SHANK3	protein_coding
ENSG00000214223	41.7954	-0.493794	0.184827	-2.67165	0.00754802	0.316821	ENSG00000214223	HNRNPA1P10	11666069	11667030	19	NA	HNRNPA1P10	processed_pseudogene
ENSG00000057663	632.985	-0.136324	0.0510571	-2.67003	0.00758437	0.317432	ENSG00000057663	ATG5	106045423	106325791	6	9474	ATG5	protein_coding
ENSG00000125835	1565.26	-0.118046	0.0442482	-2.66781	0.00763472	0.318255	ENSG00000125835	SNRPB	2461634	2470853	20	6628	SNRPB	protein_coding
ENSG00000241678	8.68103	0.596601	0.223727	2.66665	0.00766125	NA	ENSG00000241678		6685891	6686369	11	NA		processed_pseudogene
ENSG00000175567	6487.85	-0.154511	0.0579535	-2.66611	0.00767342	0.318255	ENSG00000175567	UCP2	73974672	73982843	11	7351	UCP2	protein_coding
ENSG00000105254	980.891	-0.110584	0.0414846	-2.66567	0.00768346	0.318255	ENSG00000105254	TBCB	36114289	36125947	19	1155	TBCB	protein_coding
ENSG00000099974	91.1771	0.272765	0.102344	2.66517	0.00769488	0.318255	ENSG00000099974	DDTL	23966888	23972556	22	100037417	DDTL	protein_coding
ENSG00000257243	3.83287	-0.867498	0.325577	-2.66449	0.00771041	NA	ENSG00000257243	PARK7P1	49595148	49595688	12	NA	PARK7P1	processed_pseudogene
ENSG00000271857	31.4678	0.378466	0.142047	2.66437	0.00771329	0.318255	ENSG00000271857		45421079	45422005	6	NA		lncRNA
ENSG00000231663	17.8264	-0.459896	0.172622	-2.66418	0.00771768	NA	ENSG00000231663	COA6-AS1	234372807	234373664	1	NA	COA6-AS1	lncRNA
ENSG00000232053	13.1762	-0.562431	0.211212	-2.66287	0.00774769	NA	ENSG00000232053		136092913	136437785	7	NA		lncRNA
ENSG00000276644	46.6291	0.414433	0.155649	2.66261	0.00775381	0.318745	ENSG00000276644	DACH1	71437966	71867204	13	1602	DACH1	protein_coding
ENSG00000126351	1005.89	-0.215014	0.0807863	-2.66152	0.00777896	0.318745	ENSG00000126351	THRA	40058290	40093867	17	7067	THRA	protein_coding
ENSG00000077984	1649.13	-0.528627	0.198718	-2.66019	0.00780961	0.318745	ENSG00000077984	CST7	24949269	24959928	20	8530	CST7	protein_coding
ENSG00000155974	51.4787	0.583807	0.219507	2.65963	0.0078227	0.318745	ENSG00000155974	GRIP1	66347431	67069162	12	23426	GRIP1	protein_coding
ENSG00000149806	6687.73	-0.0955224	0.0359244	-2.65898	0.00783767	0.318745	ENSG00000149806	FAU	65120630	65122177	11	2197	FAU	protein_coding
ENSG00000278811	75.4999	0.330818	0.124466	2.65791	0.00786264	0.318745	ENSG00000278811	LINC00624	147258885	147517875	1	100289211	LINC00624	lncRNA
ENSG00000229692	42.2889	0.44389	0.167049	2.65724	0.00787834	0.318745	ENSG00000229692	SOS1-IT1	38992279	38993857	2	NA	SOS1-IT1	lncRNA
ENSG00000102271	2.6038	-1.46522	0.551812	-2.65529	0.00792392	NA	ENSG00000102271	KLHL4	87517409	87670050	X	56062	KLHL4	protein_coding
ENSG00000180245	16.9958	0.487091	0.183464	2.65497	0.00793151	NA	ENSG00000180245	RRH	109827972	109849123	4	10692	RRH	protein_coding
ENSG00000258150	3.95974	-1.52888	0.57587	-2.6549	0.00793312	NA	ENSG00000258150		29465222	29465741	16	NA		transcribed_unprocessed_pseudogene
ENSG00000211670	49.0858	1.04187	0.39255	2.65411	0.0079519	0.318784	ENSG00000211670	IGLV3-9	22819010	22819756	22	NA	IGLV3-9	IG_V_gene
ENSG00000188152	38.2189	-0.503069	0.189555	-2.65394	0.00795578	0.318784	ENSG00000188152	NUTM2G	96928310	96940253	9	441457	NUTM2G	protein_coding
ENSG00000119685	372.77	-0.15632	0.0589231	-2.65295	0.00797918	0.318784	ENSG00000119685	TTLL5	75633625	75955079	14	23093	TTLL5	protein_coding
ENSG00000100417	315.214	-0.137553	0.0518618	-2.65231	0.00799439	0.318784	ENSG00000100417	PMM1	41576900	41589871	22	5372	PMM1	protein_coding
ENSG00000240563	34.3826	-1.01069	0.381113	-2.65193	0.00800326	0.318784	ENSG00000240563	L1TD1	62194849	62212328	1	54596	L1TD1	protein_coding
ENSG00000115850	1.73227	-1.35563	0.511765	-2.64893	0.00807473	NA	ENSG00000115850	LCT	135787850	135837184	2	3938	LCT	protein_coding
ENSG00000105877	10.6215	0.811894	0.306568	2.64833	0.00808905	NA	ENSG00000105877	DNAH11	21543039	21901839	7	8701	DNAH11	protein_coding
ENSG00000174943	592.375	0.110319	0.0416647	2.64779	0.00810204	0.318784	ENSG00000174943	KCTD13	29905012	29926236	16	253980	KCTD13	protein_coding
ENSG00000204305	740.503	0.192895	0.0728516	2.64777	0.00810236	0.318784	ENSG00000204305	AGER	32180968	32184322	6	177	AGER	protein_coding
ENSG00000132002	2340.45	-0.304274	0.11494	-2.64724	0.00811527	0.318784	ENSG00000132002	DNAJB1	14514769	14560391	19	3337	DNAJB1	protein_coding
ENSG00000003400	1894.7	0.173593	0.0655947	2.64645	0.00813412	0.318784	ENSG00000003400	CASP10	201182872	201229428	2	843	CASP10	protein_coding
ENSG00000253719	3027.21	-0.105376	0.0398186	-2.6464	0.00813545	0.318784	ENSG00000253719	ATXN7L3B	74537835	74545430	12	552889	ATXN7L3B	protein_coding
ENSG00000239665	822.875	0.226094	0.0854578	2.64568	0.00815257	0.318784	NA	NA	NA	NA	NA	NA	NA	NA
ENSG00000285292	433.84	0.177926	0.0672638	2.6452	0.0081643	0.318784	ENSG00000285292	ABCF2-H2BK1	151207837	151227166	7	114483834	ABCF2-H2BK1	protein_coding
ENSG00000143412	72.7625	0.392669	0.148497	2.64429	0.00818629	0.318784	ENSG00000143412	ANXA9	150982249	150995634	1	8416	ANXA9	protein_coding
ENSG00000167618	39.9487	-0.872637	0.330168	-2.64301	0.00821717	0.318784	ENSG00000167618	LAIR2	54497879	54510687	19	3904	LAIR2	protein_coding
ENSG00000236552	795.039	-0.184264	0.0697277	-2.64262	0.00822668	0.318784	ENSG00000236552	RPL13AP5	96750288	96750899	10	728658	RPL13AP5	processed_pseudogene
ENSG00000273820	103.046	0.223352	0.084523	2.64251	0.00822951	0.318784	ENSG00000273820	USP27X	49879484	49882558	X	389856	USP27X	protein_coding
ENSG00000236358	2.19628	1.06544	0.403199	2.64246	0.00823066	NA	ENSG00000236358		234357006	234365828	1	NA		lncRNA
ENSG00000229132	22.9641	-0.365994	0.138573	-2.64115	0.00826248	NA	ENSG00000229132	EIF4A1P10	92113246	92114461	X	NA	EIF4A1P10	processed_pseudogene
ENSG00000144504	679.49	0.173666	0.0658309	2.63806	0.00833823	0.322139	ENSG00000144504	ANKMY1	240479422	240569209	2	51281	ANKMY1	protein_coding
ENSG00000270557	8.48728	0.63513	0.24079	2.6377	0.00834714	NA	ENSG00000270557		157877683	157878565	2	NA		lncRNA
ENSG00000278963	11.7591	-0.587125	0.222609	-2.63747	0.00835267	NA	ENSG00000278963		50722074	50724224	17	NA		TEC
ENSG00000144407	6.22917	-0.773558	0.293405	-2.63649	0.0083769	NA	ENSG00000144407	PTH2R	208359714	208854503	2	5746	PTH2R	protein_coding
ENSG00000197858	1034.57	-0.124413	0.0471999	-2.63588	0.00839199	0.323358	ENSG00000197858	GPAA1	144082337	144093149	8	8733	GPAA1	protein_coding
ENSG00000274944	6.81534	1.93661	0.735484	2.63311	0.00846069	NA	ENSG00000274944		38864501	38881617	1	NA		protein_coding
ENSG00000198626	5.61156	-1.11305	0.423032	-2.63112	0.00851042	NA	ENSG00000198626	RYR2	237042184	237833988	1	6262	RYR2	protein_coding
ENSG00000105374	4532.81	-0.491511	0.186866	-2.63029	0.00853121	0.326353	ENSG00000105374	NKG7	51371606	51372701	19	4818	NKG7	protein_coding
ENSG00000135966	1342.57	-0.146099	0.0555463	-2.63021	0.00853318	0.326353	ENSG00000135966	TGFBRAP1	105264391	105329735	2	9392	TGFBRAP1	protein_coding
ENSG00000213171	4.67378	-0.909398	0.345778	-2.63	0.00853843	NA	ENSG00000213171	LINGO4	151800264	151805419	1	339398	LINGO4	protein_coding
ENSG00000189430	226.225	-0.530879	0.201873	-2.62976	0.00854444	0.326353	ENSG00000189430	NCR1	54906148	54916140	19	9437	NCR1	protein_coding
ENSG00000023228	1506.24	-0.110492	0.0420754	-2.62604	0.0086384	0.326353	ENSG00000023228	NDUFS1	206114817	206159509	2	4719	NDUFS1	protein_coding
ENSG00000172086	710.351	0.14627	0.055727	2.62475	0.00867118	0.326353	ENSG00000172086	KRCC1	88027205	88064252	2	51315	KRCC1	protein_coding
ENSG00000026751	2192.66	-0.315977	0.120393	-2.62453	0.00867678	0.326353	ENSG00000026751	SLAMF7	160739057	160754821	1	57823	SLAMF7	protein_coding
ENSG00000162639	492.577	-0.175986	0.0670611	-2.62426	0.00868366	0.326353	ENSG00000162639	HENMT1	108648290	108661526	1	113802	HENMT1	protein_coding
ENSG00000184281	480.062	-0.163298	0.0622275	-2.62421	0.00868502	0.326353	ENSG00000184281	TSSC4	2400488	2403878	11	10078	TSSC4	protein_coding
ENSG00000096996	801.226	-0.240153	0.0915152	-2.62418	0.00868571	0.326353	ENSG00000096996	IL12RB1	18058995	18098944	19	3594	IL12RB1	protein_coding
ENSG00000198756	107.123	-0.845638	0.322287	-2.62387	0.00869377	0.326353	ENSG00000198756	COLGALT2	183929854	184037729	1	23127	COLGALT2	protein_coding
ENSG00000258525	20.113	-0.572395	0.218158	-2.62377	0.00869627	NA	ENSG00000258525		30876179	30889808	14	100506071		lncRNA
ENSG00000164404	20.4194	0.379128	0.1446	2.6219	0.00874405	NA	ENSG00000164404	GDF9	132861181	132866884	5	2661	GDF9	protein_coding
ENSG00000107625	1055.8	-0.11387	0.0434318	-2.62181	0.00874636	0.326387	ENSG00000107625	DDX50	68901286	68946847	10	79009	DDX50	protein_coding
ENSG00000231613	5.61381	0.908491	0.346522	2.62174	0.00874819	NA	ENSG00000231613		89788914	89790492	1	NA		lncRNA
ENSG00000129116	251.99	-0.377171	0.143874	-2.62153	0.00875357	0.326387	ENSG00000129116	PALLD	168497052	168928457	4	23022	PALLD	protein_coding
ENSG00000085449	1644.84	-0.147185	0.0561517	-2.62121	0.00876191	0.326387	ENSG00000085449	WDFY1	223855716	223945357	2	57590	WDFY1	protein_coding
ENSG00000175224	1858.35	-0.114304	0.0436615	-2.61795	0.00884596	0.327957	ENSG00000175224	ATG13	46617527	46674818	11	9776	ATG13	protein_coding
ENSG00000204261	2031.14	-0.110421	0.0421803	-2.61783	0.00884909	0.327957	ENSG00000204261	PSMB8-AS1	32844078	32846500	6	100507463	PSMB8-AS1	lncRNA
ENSG00000213326	22.5183	-0.340274	0.130113	-2.61521	0.00891716	NA	ENSG00000213326	RPS7P11	46721582	46722167	17	NA	RPS7P11	processed_pseudogene
ENSG00000222019	5.73753	0.951159	0.363779	2.61466	0.00893167	NA	ENSG00000222019	URAHP	90043914	90047597	16	NA	URAHP	transcribed_unprocessed_pseudogene
ENSG00000112249	1498.03	-0.124841	0.0478099	-2.61119	0.00902267	0.330374	ENSG00000112249	ASCC3	100508194	100881372	6	10973	ASCC3	protein_coding
ENSG00000053254	4349.81	-0.180705	0.0692061	-2.61111	0.00902483	0.330374	ENSG00000053254	FOXN3	89124871	89619149	14	1112	FOXN3	protein_coding
ENSG00000205592	3.06847	2.51223	0.962243	2.61081	0.00903291	NA	ENSG00000205592	MUC19	40393395	40570832	12	283463	MUC19	protein_coding
ENSG00000230715	216.031	0.264394	0.101285	2.6104	0.00904362	0.330374	ENSG00000230715		128652841	128653243	7	NA		processed_pseudogene
ENSG00000065989	470.136	-0.311522	0.119384	-2.6094	0.00906998	0.330374	ENSG00000065989	PDE4A	10416773	10469630	19	5141	PDE4A	protein_coding
ENSG00000079246	6823.48	-0.0930495	0.0356821	-2.60774	0.00911421	0.330374	ENSG00000079246	XRCC5	216107464	216206303	2	7520	XRCC5	protein_coding
ENSG00000181773	16.3982	-0.776829	0.297907	-2.60763	0.00911723	NA	ENSG00000181773	GPR3	27392622	27395814	1	2827	GPR3	protein_coding
ENSG00000253598	3.30742	0.802863	0.307909	2.60747	0.00912138	NA	ENSG00000253598	SLC10A5	81693631	81695058	8	347051	SLC10A5	protein_coding
ENSG00000147059	43.394	0.289928	0.111192	2.60746	0.00912167	0.330374	ENSG00000147059	SPIN2A	57134530	57137523	X	54466	SPIN2A	protein_coding
ENSG00000082458	283.183	-0.347463	0.133268	-2.60724	0.00912755	0.330374	ENSG00000082458	DLG3	70444835	70505490	X	1741	DLG3	protein_coding
ENSG00000129355	1033.47	-0.249465	0.0957097	-2.60648	0.00914793	0.330374	ENSG00000129355	CDKN2D	10566460	10569059	19	1032	CDKN2D	protein_coding
ENSG00000247903	96.3471	0.251924	0.0966556	2.60641	0.00914968	0.330374	ENSG00000247903		26971586	26979582	12	NA		lncRNA
ENSG00000186222	299.403	-0.120322	0.0461658	-2.60631	0.00915233	0.330374	ENSG00000186222	BLOC1S4	6716174	6717664	4	55330	BLOC1S4	protein_coding
ENSG00000232149	28.7526	-0.458682	0.175998	-2.60618	0.00915586	NA	ENSG00000232149	FERP1	123603139	123603931	X	NA	FERP1	processed_pseudogene
ENSG00000177535	8.8548	0.736227	0.2825	2.60612	0.00915757	NA	ENSG00000177535	OR2B11	247449118	247458105	1	127623	OR2B11	protein_coding
ENSG00000118707	712.268	0.155025	0.0594904	2.60588	0.00916383	0.330374	ENSG00000118707	TGIF2	36573488	36593950	20	60436	TGIF2	protein_coding
ENSG00000100353	4484.21	-0.0614566	0.0235959	-2.60454	0.00919976	0.330851	ENSG00000100353	EIF3D	36510855	36529184	22	8664	EIF3D	protein_coding
ENSG00000259151	1.79561	-1.38767	0.532843	-2.60427	0.00920709	NA	ENSG00000259151	CAP2P1	89290205	89291594	14	NA	CAP2P1	transcribed_processed_pseudogene
ENSG00000274104	22.4096	-0.367947	0.14137	-2.60273	0.00924848	NA	ENSG00000274104		34733298	34734501	19	NA		lncRNA
ENSG00000242609	2.14211	1.06942	0.411019	2.60187	0.00927172	NA	ENSG00000242609	CCDC137P	72086888	72087725	3	NA	CCDC137P	processed_pseudogene
ENSG00000279696	117.944	0.227959	0.0876447	2.60095	0.00929673	0.332674	ENSG00000279696		93726654	93729805	11	NA		TEC
ENSG00000259956	1971.68	-0.114191	0.043908	-2.60068	0.00930389	0.332674	ENSG00000259956	RBM15B	51391285	51397908	3	29890	RBM15B	protein_coding
ENSG00000138641	1727.12	0.131394	0.0505355	2.60003	0.00932148	0.332674	ENSG00000138641	HERC3	88592434	88708541	4	8916	HERC3	protein_coding
ENSG00000010671	2384.27	0.210019	0.0807988	2.59928	0.00934182	0.332674	ENSG00000010671	BTK	101349338	101390796	X	695	BTK	protein_coding
ENSG00000236849	1.72569	1.57306	0.605319	2.59872	0.00935722	NA	ENSG00000236849	LINC01474	72871130	72874135	9	101927258	LINC01474	lncRNA
ENSG00000214846	18.5034	0.569805	0.219297	2.59832	0.00936812	NA	ENSG00000214846		15730962	15731627	4	NA		processed_pseudogene
ENSG00000270426	5.34404	0.663047	0.255237	2.59778	0.00938298	NA	ENSG00000270426		184471924	184472609	4	NA		lncRNA
ENSG00000056558	2203.11	-0.17212	0.0663079	-2.59577	0.00943791	0.334835	ENSG00000056558	TRAF1	120902393	120929173	9	7185	TRAF1	protein_coding
ENSG00000229334	15.0337	0.445381	0.171601	2.59545	0.00944673	NA	ENSG00000229334	TMEM44-AS2	194632904	194645407	3	NA	TMEM44-AS2	lncRNA
ENSG00000284526	11.1326	0.724165	0.279081	2.59481	0.00946419	NA	ENSG00000284526		76563710	76570544	17	122455342		protein_coding
ENSG00000272829	3.30309	-0.890346	0.343165	-2.59451	0.00947247	NA	ENSG00000272829		20981351	20982233	22	NA		lncRNA
ENSG00000132603	430.814	-0.146378	0.0564492	-2.5931	0.00951156	0.334835	ENSG00000132603	NIP7	69337996	69343106	16	51388	NIP7	protein_coding
ENSG00000065518	752.353	-0.0962778	0.0371314	-2.59289	0.00951724	0.334835	ENSG00000065518	NDUFB4	120596328	120602507	3	4710	NDUFB4	protein_coding
ENSG00000104064	445.09	-0.122282	0.0471812	-2.59176	0.00954855	0.334835	ENSG00000104064	GABPB1	50275389	50355408	15	2553	GABPB1	protein_coding
ENSG00000163788	3988.47	-0.184886	0.0713378	-2.59169	0.00955058	0.334835	ENSG00000163788	SNRK	43286512	43424764	3	54861	SNRK	protein_coding
ENSG00000242114	175.138	-0.313463	0.12099	-2.59081	0.00957501	0.334835	ENSG00000242114	MTFP1	30425623	30429054	22	51537	MTFP1	protein_coding
ENSG00000102837	55.7237	1.68004	0.648492	2.59068	0.00957854	0.334835	ENSG00000102837	OLFM4	53028813	53052057	13	10562	OLFM4	protein_coding
ENSG00000186812	1340.09	0.233993	0.090331	2.5904	0.00958643	0.334835	ENSG00000186812	ZNF397	35241030	35267133	18	84307	ZNF397	protein_coding
ENSG00000198846	327.208	-0.33032	0.127666	-2.58739	0.00967073	0.336972	ENSG00000198846	TOX	58805412	59119147	8	9760	TOX	protein_coding
ENSG00000225854	4.60341	-0.864015	0.334043	-2.58654	0.00969458	NA	ENSG00000225854		26326688	26327033	1	NA		processed_pseudogene
ENSG00000163482	448.026	0.208725	0.0807046	2.58628	0.00970188	0.33725	ENSG00000163482	STK36	218672069	218702716	2	27148	STK36	protein_coding
ENSG00000173295	79.9839	0.452057	0.174937	2.58411	0.00976293	0.337713	ENSG00000173295	FAM86B3P	8228605	8237275	8	286042	FAM86B3P	transcribed_unprocessed_pseudogene
ENSG00000132475	12834.3	-0.221578	0.0857525	-2.58392	0.00976842	0.337713	ENSG00000132475	H3-3B	75776434	75785893	17	3021	H3-3B	protein_coding
ENSG00000264920	30.9942	-0.447004	0.173127	-2.58195	0.00982452	NA	ENSG00000264920	SP2-DT	47891219	47895844	17	102724532	SP2-DT	lncRNA
ENSG00000101474	2306.93	-0.241202	0.0934403	-2.58135	0.0098416	0.337713	ENSG00000101474	APMAP	24962925	24992751	20	57136	APMAP	protein_coding
ENSG00000285667	4.82418	0.71381	0.27658	2.58085	0.00985583	NA	ENSG00000285667		84717474	84746837	15	NA		lncRNA
ENSG00000172367	5.85102	-1.03252	0.400139	-2.5804	0.00986856	NA	ENSG00000172367	PDZD3	119185457	119190223	11	79849	PDZD3	protein_coding
ENSG00000121486	533.649	0.293515	0.113776	2.57977	0.00988661	0.337713	ENSG00000121486	TRMT1L	185118101	185157072	1	81627	TRMT1L	protein_coding
ENSG00000172531	3365.13	-0.116828	0.0452955	-2.57923	0.0099021	0.337713	ENSG00000172531	PPP1CA	67398181	67421183	11	5499	PPP1CA	protein_coding
ENSG00000099622	6299.44	-0.133991	0.0519511	-2.57918	0.00990353	0.337713	ENSG00000099622	CIRBP	1259384	1274880	19	1153	CIRBP	protein_coding
ENSG00000164463	2195.45	-0.224728	0.0871642	-2.57822	0.00993114	0.337713	ENSG00000164463	CREBRF	173056352	173139284	5	153222	CREBRF	protein_coding
ENSG00000170310	363.549	-0.160558	0.0623009	-2.57714	0.00996216	0.337713	ENSG00000170310	STX8	9250471	9576591	17	9482	STX8	protein_coding
ENSG00000275004	82.8919	0.234726	0.0910966	2.57667	0.00997567	0.337713	ENSG00000275004	ZNF280B	22484421	22508742	22	140883	ZNF280B	protein_coding
ENSG00000205572	281.451	-0.309871	0.120284	-2.57616	0.00999052	0.337713	ENSG00000205572	SERF1B	70025247	70043113	5	8293	SERF1B	protein_coding
ENSG00000102158	1550.89	-0.0961184	0.0373164	-2.57577	0.0100018	0.337713	ENSG00000102158	MAGT1	77825747	77899271	X	84061	MAGT1	protein_coding
ENSG00000162676	551.74	-0.336094	0.130484	-2.57575	0.0100024	0.337713	ENSG00000162676	GFI1	92473043	92486925	1	2672	GFI1	protein_coding
ENSG00000272449	94.2431	-0.247226	0.0960004	-2.57526	0.0100166	0.337713	ENSG00000272449		2530064	2547471	1	NA		lncRNA
ENSG00000244486	29.227	-0.480338	0.186532	-2.57509	0.0100214	NA	ENSG00000244486	SCARF2	20424584	20437826	22	91179	SCARF2	protein_coding
ENSG00000167807	29.3159	0.396042	0.153804	2.57497	0.0100248	NA	ENSG00000167807		10305427	10316009	19	NA		protein_coding
ENSG00000251493	2.01793	-1.30309	0.506387	-2.57331	0.0100732	NA	ENSG00000251493	FOXD1	73444827	73448777	5	2297	FOXD1	protein_coding
ENSG00000162065	309.757	0.216777	0.0842755	2.57224	0.0101042	0.339878	ENSG00000162065	TBC1D24	2475051	2509560	16	57465	TBC1D24	protein_coding
ENSG00000275807	26.6104	0.325026	0.126388	2.57165	0.0101215	NA	ENSG00000275807		28822431	28823969	16	NA		lncRNA
ENSG00000197863	110.157	-0.247833	0.096386	-2.57125	0.0101331	0.340067	ENSG00000197863	ZNF790	36817428	36850787	19	388536	ZNF790	protein_coding
ENSG00000182162	5562.52	-0.198116	0.0771361	-2.5684	0.0102169	0.342091	ENSG00000182162	P2RY8	1462581	1537185	X	286530	P2RY8	protein_coding
ENSG00000228013	16.134	0.405709	0.158178	2.56488	0.0103211	NA	ENSG00000228013	IL6R-AS1	154402328	154406564	1	101928101	IL6R-AS1	lncRNA
ENSG00000148248	2499.46	-0.11528	0.0449472	-2.56479	0.0103239	0.343565	ENSG00000148248	SURF4	133361450	133376166	9	6836	SURF4	protein_coding
ENSG00000230513	50.2278	-0.519057	0.202394	-2.5646	0.0103296	0.343565	ENSG00000230513	THAP7-AS1	21001886	21010342	22	439931	THAP7-AS1	lncRNA
ENSG00000155729	652.392	-0.0917652	0.0357825	-2.56453	0.0103317	0.343565	ENSG00000155729	KCTD18	200488958	200519784	2	130535	KCTD18	protein_coding
ENSG00000164821	53.9045	1.58847	0.619683	2.56336	0.0103666	0.343769	ENSG00000164821	DEFA4	6935820	6938306	8	1669	DEFA4	protein_coding
ENSG00000005486	625.507	-0.155363	0.060624	-2.56274	0.0103851	0.343769	ENSG00000005486	RHBDD2	75842602	75888926	7	57414	RHBDD2	protein_coding
ENSG00000071462	913.429	-0.112782	0.0440285	-2.56157	0.0104201	0.344148	ENSG00000071462	BUD23	73683025	73705161	7	114049	BUD23	protein_coding
ENSG00000121774	3037.09	-0.0681563	0.0266362	-2.55879	0.0105038	0.345991	ENSG00000121774	KHDRBS1	32013868	32060850	1	10657	KHDRBS1	protein_coding
ENSG00000164849	54.3741	0.329207	0.12869	2.55814	0.0105234	0.345991	ENSG00000164849	GPR146	1044546	1059261	7	115330	GPR146	protein_coding
ENSG00000226288	2.37385	0.961939	0.376139	2.5574	0.0105458	NA	ENSG00000226288	OR52I2	4581743	4593340	11	143502	OR52I2	protein_coding
ENSG00000126106	84.69	-0.200129	0.0782564	-2.55735	0.0105473	0.345994	ENSG00000126106	TMEM53	44635238	44674481	1	79639	TMEM53	protein_coding
ENSG00000276097	1.76892	-1.48716	0.581777	-2.55624	0.0105811	NA	ENSG00000276097		2700689	2701266	19	NA		lncRNA
ENSG00000225783	5081.58	-0.422231	0.165231	-2.5554	0.0106066	0.346571	ENSG00000225783	MIAT	26646411	26676475	22	440823	MIAT	lncRNA
ENSG00000171603	3610.15	-0.102439	0.0401133	-2.55374	0.0106571	0.346571	ENSG00000171603	CLSTN1	9728926	9823984	1	22883	CLSTN1	protein_coding
ENSG00000198417	53.8835	-0.407852	0.159758	-2.55293	0.0106819	0.346571	ENSG00000198417	MT1F	56657731	56660698	16	4494	MT1F	protein_coding
ENSG00000163872	1372.05	0.1389	0.0544155	2.55258	0.0106928	0.346571	ENSG00000163872	YEATS2	183697797	183812624	3	55689	YEATS2	protein_coding
ENSG00000071994	1335.32	-0.0925232	0.0362554	-2.55198	0.0107112	0.346571	ENSG00000071994	PDCD2	170575295	170584692	6	5134	PDCD2	protein_coding
ENSG00000274272	1558.03	0.167546	0.0656533	2.55198	0.0107112	0.346571	ENSG00000274272		100572232	100578700	7	NA		lncRNA
ENSG00000066427	877.465	0.172826	0.0677396	2.55132	0.0107315	0.346571	ENSG00000066427	ATXN3	92044496	92106621	14	4287	ATXN3	protein_coding
ENSG00000260805	18.6818	0.39986	0.156737	2.55116	0.0107366	NA	ENSG00000260805		212557802	212559731	1	NA		lncRNA
ENSG00000060140	30.7406	-0.630425	0.247194	-2.55033	0.0107622	NA	ENSG00000060140	STYK1	10618923	10674318	12	55359	STYK1	protein_coding
ENSG00000124571	1028.88	0.149281	0.058549	2.54968	0.0107821	0.347437	ENSG00000124571	XPO5	43522334	43576038	6	57510	XPO5	protein_coding
ENSG00000272688	30.9689	0.305298	0.119786	2.5487	0.0108124	NA	ENSG00000272688		3245288	3247433	18	NA		lncRNA
ENSG00000027075	4422.88	-0.24297	0.0953745	-2.54754	0.0108485	0.347808	ENSG00000027075	PRKCH	61187559	61550976	14	5583	PRKCH	protein_coding
ENSG00000168612	193.58	0.220786	0.0866805	2.54713	0.0108613	0.347808	ENSG00000168612	ZSWIM1	45881227	45885266	20	90204	ZSWIM1	protein_coding
ENSG00000157778	292.362	-0.105045	0.0412424	-2.547	0.0108653	0.347808	ENSG00000157778	PSMG3	1567332	1571005	7	84262	PSMG3	protein_coding
ENSG00000082146	483.272	0.333464	0.131021	2.54512	0.0109239	0.348918	ENSG00000082146	STRADB	201387858	201480846	2	55437	STRADB	protein_coding
ENSG00000162723	1.11107	-1.74054	0.684041	-2.54449	0.0109437	NA	ENSG00000162723	SLAMF9	159951492	159954237	1	89886	SLAMF9	protein_coding
ENSG00000188986	1038.93	-0.101402	0.0398632	-2.54374	0.0109673	0.349321	ENSG00000188986	NELFB	137255327	137273542	9	25920	NELFB	protein_coding
ENSG00000236478	1.48207	-1.8573	0.730289	-2.54324	0.010983	NA	ENSG00000236478		216174896	216176032	2	NA		processed_pseudogene
ENSG00000254750	15.2844	0.534999	0.210365	2.5432	0.0109843	NA	ENSG00000254750	CASP1P2	105063345	105071541	11	NA	CASP1P2	unprocessed_pseudogene
ENSG00000140022	70.0875	0.449581	0.176824	2.54253	0.0110053	0.349321	ENSG00000140022	STON2	81260652	81436465	14	85439	STON2	protein_coding
ENSG00000003756	6489.57	0.116711	0.0459051	2.54243	0.0110085	0.349321	ENSG00000003756	RBM5	50088919	50119021	3	10181	RBM5	protein_coding
ENSG00000254271	0.882552	1.72494	0.67892	2.54071	0.0110626	NA	ENSG00000254271	ANK3-DT	60734342	60741828	10	NA	ANK3-DT	lncRNA
ENSG00000260672	4.92432	0.711292	0.279994	2.54038	0.0110732	NA	ENSG00000260672		72615810	72618250	15	NA		lncRNA
ENSG00000151376	70.9718	-0.519394	0.204557	-2.53911	0.0111134	0.351414	ENSG00000151376	ME3	86441108	86672636	11	10873	ME3	protein_coding
ENSG00000130684	1274.02	0.164961	0.0649843	2.53848	0.0111336	0.351414	ENSG00000130684	ZNF337	25673195	25696853	20	26152	ZNF337	protein_coding
ENSG00000130749	1635.89	-0.138426	0.0545969	-2.53543	0.011231	0.351414	ENSG00000130749	ZC3H4	47064187	47113776	19	23211	ZC3H4	protein_coding
ENSG00000086062	3291.31	-0.171486	0.0676522	-2.53482	0.0112504	0.351414	ENSG00000086062	B4GALT1	33104082	33167356	9	2683	B4GALT1	protein_coding
ENSG00000112406	4361.86	-0.141876	0.0559821	-2.53432	0.0112667	0.351414	ENSG00000112406	HECA	139135080	139180802	6	51696	HECA	protein_coding
ENSG00000162572	162.909	0.36706	0.144867	2.53377	0.0112843	0.351414	ENSG00000162572	SCNN1D	1280436	1292029	1	6339	SCNN1D	protein_coding
ENSG00000229808	12.9902	0.455442	0.179752	2.53372	0.0112858	NA	ENSG00000229808		161890833	161892196	1	NA		transcribed_processed_pseudogene
ENSG00000164615	605.241	-0.125534	0.0495656	-2.53268	0.0113194	0.351414	ENSG00000164615	CAMLG	134738495	134752157	5	819	CAMLG	protein_coding
ENSG00000243199	103.495	-0.182654	0.072138	-2.53201	0.0113411	0.351414	ENSG00000243199	RPL6P10	65573459	65574328	4	NA	RPL6P10	processed_pseudogene
ENSG00000137970	518.464	-0.17391	0.0687017	-2.53138	0.0113616	0.351414	ENSG00000137970	RPL7P9	96678874	96679620	1	NA	RPL7P9	processed_pseudogene
ENSG00000092199	9065.31	-0.0880974	0.0348131	-2.53058	0.0113874	0.351414	ENSG00000092199	HNRNPC	21209136	21269494	14	3183	HNRNPC	protein_coding
ENSG00000256128	43.6548	-0.905267	0.357779	-2.53024	0.0113984	0.351414	ENSG00000256128	LINC00944	126729787	126772519	12	NA	LINC00944	lncRNA
ENSG00000083838	267.034	-0.179345	0.0708812	-2.53022	0.0113991	0.351414	ENSG00000083838	ZNF446	58474017	58481230	19	55663	ZNF446	protein_coding
ENSG00000261326	196.314	0.372892	0.147415	2.52954	0.0114214	0.351414	ENSG00000261326	LINC01355	23281307	23287488	1	NA	LINC01355	lncRNA
ENSG00000091986	47.7286	-0.851079	0.33651	-2.52913	0.0114345	0.351414	ENSG00000091986	CCDC80	112596797	112649530	3	151887	CCDC80	protein_coding
ENSG00000170581	5305.85	0.199192	0.0787609	2.52908	0.0114363	0.351414	ENSG00000170581	STAT2	56341597	56360203	12	6773	STAT2	protein_coding
ENSG00000231419	14.8038	-1.38466	0.547505	-2.52904	0.0114377	NA	ENSG00000231419	LINC00689	159006522	159030195	7	154822	LINC00689	lncRNA
ENSG00000266933	5.85771	0.642421	0.254123	2.528	0.0114716	NA	ENSG00000266933	MADCAM1-AS1	490046	507833	19	NA	MADCAM1-AS1	lncRNA
ENSG00000230068	3.04714	0.817487	0.323443	2.52745	0.0114893	NA	ENSG00000230068	CDC42-IT1	22059197	22064199	1	NA	CDC42-IT1	lncRNA
ENSG00000084676	3202.23	-0.139919	0.0553866	-2.52622	0.0115296	0.353291	ENSG00000084676	NCOA1	24491254	24770702	2	8648	NCOA1	protein_coding
ENSG00000182952	2113.29	-0.220269	0.0872103	-2.52573	0.0115459	0.353291	ENSG00000182952	HMGN4	26538366	26546933	6	10473	HMGN4	protein_coding
ENSG00000150991	24697.5	-0.157876	0.0625488	-2.52405	0.0116012	0.353878	ENSG00000150991	UBC	124911604	124917368	12	7316	UBC	protein_coding
ENSG00000197461	10.9362	0.600789	0.238116	2.5231	0.0116327	NA	ENSG00000197461	PDGFA	497258	520296	7	5154	PDGFA	protein_coding
ENSG00000273568	8.76555	0.474007	0.187952	2.52196	0.0116702	NA	ENSG00000273568		131934642	131934928	12	NA		lncRNA
ENSG00000125743	1628.05	-0.10774	0.0427208	-2.52196	0.0116703	0.353878	ENSG00000125743	SNRPD2	45687460	45692569	19	6633	SNRPD2	protein_coding
ENSG00000160408	1293.38	-0.231465	0.0917898	-2.52169	0.0116794	0.353878	ENSG00000160408	ST6GALNAC6	127885321	127905408	9	30815	ST6GALNAC6	protein_coding
ENSG00000260274	52.8707	-0.264311	0.104819	-2.52159	0.0116824	0.353878	ENSG00000260274		75368057	75370262	15	NA		lncRNA
ENSG00000243772	102.832	-0.771955	0.306153	-2.52147	0.0116866	0.353878	ENSG00000243772	KIR2DL3	54738513	54753052	19	3804	KIR2DL3	protein_coding
ENSG00000279759	283.458	0.197465	0.0783506	2.52027	0.0117265	0.354197	ENSG00000279759		40355842	40360606	19	NA		TEC
ENSG00000182489	51.5891	0.389029	0.154396	2.51969	0.0117458	0.354197	ENSG00000182489	XKRX	100913445	100929433	X	402415	XKRX	protein_coding
ENSG00000179965	19.0582	0.414941	0.164799	2.51786	0.0118072	NA	ENSG00000179965	ZNF771	30407414	30431108	16	51333	ZNF771	protein_coding
ENSG00000170962	218.557	-0.497986	0.197788	-2.51778	0.0118096	0.355385	ENSG00000170962	PDGFD	103907189	104164379	11	80310	PDGFD	protein_coding
ENSG00000205231	2.89228	1.02786	0.408476	2.51632	0.0118588	NA	ENSG00000205231	TTLL10-AS1	1173056	1179555	1	100506376	TTLL10-AS1	lncRNA
ENSG00000234065	4.67116	0.79414	0.315679	2.51565	0.0118812	NA	ENSG00000234065	MTND4P26	120213631	120214989	2	NA	MTND4P26	processed_pseudogene
ENSG00000120685	1581	0.0996322	0.0396334	2.51385	0.0119422	0.358635	ENSG00000120685	PROSER1	39009865	39038089	13	80209	PROSER1	protein_coding
ENSG00000231956	3.58468	-0.985396	0.392021	-2.51363	0.0119496	NA	ENSG00000231956	HNRNPA1P9	87521461	87522410	7	NA	HNRNPA1P9	processed_pseudogene
ENSG00000244306	9.2947	-1.17814	0.468836	-2.51291	0.0119741	NA	ENSG00000244306		19268853	19337730	14	503639	DUXAP10	transcribed_processed_pseudogene
ENSG00000242477	4.93373	-0.702369	0.279642	-2.51168	0.0120159	NA	ENSG00000242477		86884231	86884881	5	NA		processed_pseudogene
ENSG00000163155	71.4438	0.27532	0.109648	2.51095	0.0120408	0.360069	ENSG00000163155	LYSMD1	151159748	151165948	1	388695	LYSMD1	protein_coding
ENSG00000119328	321.036	-0.161491	0.0643155	-2.51091	0.012042	0.360069	ENSG00000119328	ABITRAM	108934400	108950744	9	54942	ABITRAM	protein_coding
ENSG00000226360	53.9406	-0.33451	0.13333	-2.50889	0.0121111	0.360069	ENSG00000226360	RPL10AP6	61742455	61743106	3	NA	RPL10AP6	processed_pseudogene
ENSG00000187243	97.0429	0.53563	0.213506	2.50873	0.0121165	0.360069	ENSG00000187243	MAGED4B	52061827	52069219	X	81557	MAGED4B	protein_coding
ENSG00000248019	1392.71	0.173589	0.0692368	2.50718	0.0121698	0.360069	ENSG00000248019	FAM13A-AS1	88709298	88730103	4	285512	FAM13A-AS1	lncRNA
ENSG00000286503	0.960693	-1.8014	0.718594	-2.50684	0.0121817	NA	ENSG00000286503		108382156	108418016	5	NA		lncRNA
ENSG00000203855	0.711247	1.79823	0.717362	2.50672	0.0121856	NA	ENSG00000203855	HSD3BP4	119564066	119572067	1	NA	HSD3BP4	unprocessed_pseudogene
ENSG00000095397	141.868	-0.456254	0.182047	-2.50624	0.0122023	0.360069	ENSG00000095397	WHRN	114402080	114505473	9	25861	WHRN	protein_coding
ENSG00000267002	423.631	0.20475	0.0817333	2.50509	0.0122419	0.360069	ENSG00000267002		43148368	43171037	17	NA		lncRNA
ENSG00000139793	550.745	-0.200558	0.0800948	-2.504	0.0122797	0.360069	ENSG00000139793	MBNL2	97221434	97394120	13	10150	MBNL2	protein_coding
ENSG00000119403	1111.5	-0.108983	0.0435486	-2.50256	0.01233	0.360069	ENSG00000119403	PHF19	120855651	120894896	9	26147	PHF19	protein_coding
ENSG00000177494	41.4721	-0.440148	0.175947	-2.50159	0.0123636	0.360069	ENSG00000177494	ZBED2	111592900	111595346	3	79413	ZBED2	protein_coding
ENSG00000287870	2.3372	1.05682	0.422566	2.50095	0.012386	NA	ENSG00000287870		77248633	77250826	1	NA		lncRNA
ENSG00000272888	2546.16	-0.234919	0.0939342	-2.50088	0.0123884	0.360069	ENSG00000272888	CHASERR	92819540	92899701	15	NA	CHASERR	lncRNA
ENSG00000113068	645.341	-0.135428	0.0541759	-2.49979	0.0124268	0.360069	ENSG00000113068	PFDN1	140245035	140303113	5	5201	PFDN1	protein_coding
ENSG00000105968	2101.08	-0.103185	0.0412789	-2.49971	0.0124295	0.360069	ENSG00000105968	H2AZ2	44826791	44848087	7	94239	H2AZ2	protein_coding
ENSG00000261476	7.28224	0.617814	0.247228	2.49897	0.0124556	NA	ENSG00000261476		75458252	75460017	16	NA		lncRNA
ENSG00000109381	1224.15	-0.110724	0.0443111	-2.49879	0.0124617	0.360069	ENSG00000109381	ELF2	139028112	139177218	4	1998	ELF2	protein_coding
ENSG00000131876	1211.87	-0.127916	0.0512044	-2.49814	0.0124846	0.360069	ENSG00000131876	SNRPA1	101281510	101295282	15	6627	SNRPA1	protein_coding
ENSG00000253854	20.9928	0.362004	0.144937	2.49767	0.0125013	NA	ENSG00000253854		93719574	93721167	8	NA		lncRNA
ENSG00000272282	95.7197	-0.387733	0.155254	-2.49741	0.0125103	0.360069	ENSG00000272282	LINC02084	27712910	27714005	3	NA	LINC02084	lncRNA
ENSG00000102871	824.912	-0.148102	0.0593042	-2.49733	0.0125132	0.360069	ENSG00000102871	TRADD	67154185	67159909	16	8717	TRADD	protein_coding
ENSG00000234478	4.62268	-0.780054	0.31241	-2.49689	0.0125288	NA	ENSG00000234478	ACBD3-AS1	226148003	226155071	1	NA	ACBD3-AS1	lncRNA
ENSG00000102098	44.931	0.348169	0.139482	2.49616	0.0125545	0.360069	ENSG00000102098	SCML2	18239313	18354688	X	10389	SCML2	protein_coding
ENSG00000196453	364.189	-0.131805	0.0528152	-2.49559	0.012575	0.360069	ENSG00000196453	ZNF777	149431363	149461062	7	27153	ZNF777	protein_coding
ENSG00000106028	1129.88	-0.0855535	0.0342826	-2.49554	0.0125766	0.360069	ENSG00000106028	SSBP1	141738334	141787922	7	6742	SSBP1	protein_coding
ENSG00000211706	70.3696	-0.34733	0.139222	-2.49479	0.0126033	0.360069	ENSG00000211706	TRBV6-1	142328297	142328786	7	NA	TRBV6-1	TR_V_gene
ENSG00000213742	97.6029	0.236066	0.0946409	2.49433	0.0126195	0.360069	ENSG00000213742	ZNF337-AS1	25624045	25689032	20	102724826	ZNF337-AS1	lncRNA
ENSG00000129518	781.25	-0.0972245	0.0389824	-2.49406	0.0126291	0.360069	ENSG00000129518	EAPP	34515938	34539704	14	55837	EAPP	protein_coding
ENSG00000143502	140.585	0.449588	0.180266	2.49403	0.0126303	0.360069	ENSG00000143502	SUSD4	223220819	223364233	1	55061	SUSD4	protein_coding
ENSG00000111452	146.096	0.452646	0.18156	2.49309	0.0126636	0.360069	ENSG00000111452	ADGRD1	130953907	131141469	12	283383	ADGRD1	protein_coding
ENSG00000255121	31.695	-0.294807	0.11828	-2.49245	0.0126864	0.360069	ENSG00000255121	CENATAC-DT	118994824	118998004	11	NA	CENATAC-DT	lncRNA
ENSG00000179950	1501.76	-0.111486	0.0447375	-2.49202	0.0127021	0.360069	ENSG00000179950	PUF60	143816344	143830709	8	22827	PUF60	protein_coding
ENSG00000143315	480.482	0.227825	0.0914306	2.49179	0.0127103	0.360069	ENSG00000143315	PIGM	160024953	160031990	1	93183	PIGM	protein_coding
ENSG00000137100	607.129	-0.110236	0.0442416	-2.49167	0.0127144	0.360069	ENSG00000137100	DCTN3	34613545	34620523	9	11258	DCTN3	protein_coding
ENSG00000108469	661.951	0.144666	0.0580709	2.49119	0.0127316	0.360069	ENSG00000108469	RECQL5	75626845	75667189	17	9400	RECQL5	protein_coding
ENSG00000228852	11.8858	0.464234	0.186533	2.48876	0.012819	NA	ENSG00000228852		95243167	95278940	1	NA		lncRNA
ENSG00000164983	878.549	0.165497	0.0665287	2.4876	0.0128608	0.362774	ENSG00000164983	TMEM65	124306189	124372701	8	157378	TMEM65	protein_coding
ENSG00000214652	30.3301	-0.936212	0.376389	-2.48736	0.0128697	NA	ENSG00000214652	ZNF727	64045434	64085339	7	442319	ZNF727	protein_coding
ENSG00000283041	695.129	-0.21376	0.0859455	-2.48715	0.0128771	0.362774	ENSG00000283041		133034607	133035920	7	NA		processed_pseudogene
ENSG00000139197	608.751	0.128094	0.0515399	2.48534	0.0129428	0.363698	ENSG00000139197	PEX5	7188685	7218574	12	5830	PEX5	protein_coding
ENSG00000115540	603.15	-0.20049	0.0806968	-2.48449	0.0129737	0.363698	ENSG00000115540	MOB4	197515571	197553699	2	25843	MOB4	protein_coding
ENSG00000272150	46.9176	0.476562	0.191838	2.48419	0.0129847	0.363698	ENSG00000272150	NBPF25P	145573965	145591060	1	NA	NBPF25P	transcribed_unprocessed_pseudogene
ENSG00000198837	5895.69	0.136428	0.0549487	2.48283	0.0130344	0.36376	ENSG00000198837	DENND4B	153929501	153946718	1	9909	DENND4B	protein_coding
ENSG00000249353	91.5535	-0.25069	0.100973	-2.48276	0.0130369	0.36376	ENSG00000249353	NPM1P27	93682838	93683667	5	NA	NPM1P27	processed_pseudogene
ENSG00000002330	186.237	-0.213196	0.0859394	-2.48077	0.0131099	0.365096	ENSG00000002330	BAD	64269830	64284704	11	572	BAD	protein_coding
ENSG00000154760	1760.05	-0.306109	0.123484	-2.47893	0.0131778	0.365885	ENSG00000154760	SLFN13	35435096	35448837	17	146857	SLFN13	protein_coding
ENSG00000127328	413.088	0.232401	0.0937614	2.47864	0.0131884	0.365885	ENSG00000127328	RAB3IP	69738860	69823204	12	117177	RAB3IP	protein_coding
ENSG00000152433	49.7211	0.418344	0.168828	2.47792	0.0132149	0.365923	ENSG00000152433	ZNF547	57363477	57379565	19	284306	ZNF547	protein_coding
ENSG00000255142	5.57727	0.67504	0.272432	2.47783	0.0132184	NA	ENSG00000255142		781645	782105	11	NA		lncRNA
ENSG00000245648	1132.9	-0.345632	0.13955	-2.47676	0.0132582	0.366425	ENSG00000245648	KLRK1-AS1	10363638	10398506	12	101928100	KLRK1-AS1	lncRNA
ENSG00000151576	947.957	0.149842	0.0605352	2.47529	0.0133129	0.367239	ENSG00000151576	QTRT2	114005833	114088422	3	79691	QTRT2	protein_coding
ENSG00000222009	51.0203	0.334435	0.135174	2.47411	0.0133569	0.367758	ENSG00000222009	BTBD19	44808523	44815585	1	149478	BTBD19	protein_coding
ENSG00000248473	22.1394	-0.488041	0.197283	-2.47381	0.0133679	NA	ENSG00000248473	LINC01962	181178821	181191852	5	NA	LINC01962	lncRNA
ENSG00000239626	10.0719	-0.826175	0.334109	-2.47277	0.0134071	NA	ENSG00000239626	RPSAP41	73290403	73291262	6	NA	RPSAP41	processed_pseudogene
ENSG00000081237	44041.8	-0.0857604	0.034694	-2.47191	0.0134393	0.369328	ENSG00000081237	PTPRC	198638457	198757476	1	5788	PTPRC	protein_coding
ENSG00000148356	491.624	0.0969069	0.0392266	2.47044	0.0134947	0.370151	ENSG00000148356	LRSAM1	127451489	127503499	9	90678	LRSAM1	protein_coding
ENSG00000136546	5.53907	0.757888	0.3071	2.46789	0.0135912	NA	ENSG00000136546	SCN7A	166403573	166611482	2	6332	SCN7A	protein_coding
ENSG00000227591	2.93681	-0.964114	0.390696	-2.46768	0.0135991	NA	ENSG00000227591	HSD11B1-AS1	209661356	209724125	1	101930114	HSD11B1-AS1	lncRNA
ENSG00000146281	477.708	0.183378	0.0743451	2.46657	0.0136414	0.371618	ENSG00000146281	PM20D2	89146055	89165565	6	135293	PM20D2	protein_coding
ENSG00000280537	24.4812	0.455276	0.184643	2.46571	0.0136741	NA	ENSG00000280537		219075329	219170827	2	NA		protein_coding
ENSG00000273816	0.841427	-1.85724	0.753292	-2.4655	0.0136822	NA	ENSG00000273816		9244666	9244897	17	NA		lncRNA
ENSG00000124275	958.764	-0.150838	0.0611905	-2.46505	0.0136992	0.371618	ENSG00000124275	MTRR	7851186	7906025	5	4552	MTRR	protein_coding
ENSG00000080822	1879.55	-0.218002	0.0884469	-2.46478	0.0137097	0.371618	ENSG00000080822	CLDND1	98497912	98523066	3	56650	CLDND1	protein_coding
ENSG00000204622	13.7352	0.56452	0.229102	2.46406	0.0137373	NA	ENSG00000204622	HLA-J	30006606	30009539	6	NA	HLA-J	transcribed_unprocessed_pseudogene
ENSG00000137814	439.929	-0.150438	0.061058	-2.46385	0.0137452	0.371618	ENSG00000137814	HAUS2	42548828	42569994	15	55142	HAUS2	protein_coding
ENSG00000277801	191.805	-0.238288	0.0967152	-2.46381	0.013747	0.371618	ENSG00000277801		89156743	89157574	14	NA		lncRNA
ENSG00000116667	664.952	-0.553326	0.224582	-2.4638	0.0137472	0.371618	ENSG00000116667	C1orf21	184387029	184629019	1	81563	C1orf21	protein_coding
ENSG00000164109	116.337	-0.347437	0.141027	-2.46362	0.0137542	0.371618	ENSG00000164109	MAD2L1	120055623	120066858	4	4085	MAD2L1	protein_coding
ENSG00000182318	122.041	0.270964	0.109996	2.4634	0.0137626	0.371618	ENSG00000182318	ZSCAN22	58326994	58342332	19	342945	ZSCAN22	protein_coding
ENSG00000215695	169.117	0.210021	0.0852885	2.46248	0.013798	0.371618	ENSG00000215695	RSC1A1	15659713	15662033	1	6248	RSC1A1	protein_coding
ENSG00000171159	583.292	-0.128224	0.0520741	-2.46234	0.0138033	0.371618	ENSG00000171159	BBLN	128160265	128163924	9	79095	BBLN	protein_coding
ENSG00000134684	1714.51	-0.137263	0.0557735	-2.46107	0.0138522	0.372246	ENSG00000134684	YARS1	32775237	32818031	1	8565	YARS1	protein_coding
ENSG00000034677	2061.37	-0.212437	0.086346	-2.4603	0.0138821	0.372362	ENSG00000034677	RNF19A	100257060	100336218	8	25897	RNF19A	protein_coding
ENSG00000020633	5665.66	-0.322202	0.131012	-2.45933	0.0139198	0.372686	ENSG00000020633	RUNX3	24899511	24965121	1	864	RUNX3	protein_coding
ENSG00000270133	0.897892	1.71414	0.697007	2.45929	0.0139211	NA	ENSG00000270133		94611906	94618122	5	NA		lncRNA
ENSG00000275278	3.02764	0.966353	0.393048	2.45861	0.0139476	NA	ENSG00000275278		29156448	29156991	12	NA		lncRNA
ENSG00000272144	39.4277	0.268421	0.109209	2.45786	0.0139767	0.373272	ENSG00000272144		43061395	43062441	5	NA		lncRNA
ENSG00000151474	236.229	0.295718	0.120339	2.45737	0.0139958	0.373272	ENSG00000151474	FRMD4A	13643706	14462142	10	55691	FRMD4A	protein_coding
ENSG00000227896	15.9626	0.447609	0.182172	2.45706	0.0140078	NA	ENSG00000227896	WAPL-DT	86521945	86525101	10	NA	WAPL-DT	lncRNA
ENSG00000285823	1.59033	-1.48874	0.606043	-2.4565	0.0140299	NA	ENSG00000285823	LINC02793	25041136	25047404	1	NA	LINC02793	lncRNA
ENSG00000184368	8.38683	-1.30404	0.531082	-2.45544	0.0140712	NA	ENSG00000184368	MAP7D2	20006713	20116907	X	256714	MAP7D2	protein_coding
ENSG00000122592	2.03329	-1.27197	0.518077	-2.45517	0.0140819	NA	ENSG00000122592	HOXA7	27153716	27157936	7	3204	HOXA7	protein_coding
ENSG00000143061	7.27499	-0.721259	0.293773	-2.45516	0.0140822	NA	ENSG00000143061	IGSF3	116574399	116667755	1	3321	IGSF3	protein_coding
ENSG00000166938	1058.11	-0.162595	0.0662284	-2.45507	0.0140858	0.373272	ENSG00000166938	DIS3L	66293217	66333898	15	115752	DIS3L	protein_coding
ENSG00000090104	96.1985	-0.717549	0.292275	-2.45505	0.0140865	0.373272	ENSG00000090104	RGS1	192575763	192580024	1	5996	RGS1	protein_coding
ENSG00000188626	46.8442	0.299376	0.121948	2.45495	0.0140903	0.373272	ENSG00000188626	GOLGA8M	28698583	28738384	15	653720	GOLGA8M	protein_coding
ENSG00000213999	62.7281	0.414889	0.16901	2.45482	0.0140954	0.373272	ENSG00000213999	MEF2B	19145567	19192131	19	4207	MEF2B	protein_coding
ENSG00000187268	2.5316	-1.34917	0.549668	-2.45452	0.0141074	NA	ENSG00000187268	FAM9C	13035617	13044682	X	171484	FAM9C	protein_coding
ENSG00000159899	102.335	0.275617	0.112319	2.45389	0.0141321	0.373565	ENSG00000159899	NPR2	35791003	35809732	9	4882	NPR2	protein_coding
ENSG00000273319	4.95694	-1.00754	0.410748	-2.45295	0.0141689	NA	ENSG00000273319		130936464	130939661	7	NA		lncRNA
ENSG00000213694	316.774	0.6704	0.273351	2.45252	0.0141859	0.374277	ENSG00000213694	S1PR3	88990863	89005155	9	1903	S1PR3	protein_coding
ENSG00000013016	429.578	-0.193869	0.0790801	-2.45155	0.0142243	0.374277	ENSG00000013016	EHD3	31234152	31269451	2	30845	EHD3	protein_coding
ENSG00000226979	126.89	0.231417	0.0944237	2.45084	0.0142525	0.374277	ENSG00000226979	LTA	31572054	31574324	6	4049	LTA	protein_coding
ENSG00000183943	2300.58	-0.250859	0.102366	-2.4506	0.0142618	0.374277	ENSG00000183943	PRKX	3604340	3713649	X	5613	PRKX	protein_coding
ENSG00000242457	19.728	-0.41754	0.1705	-2.44892	0.0143287	NA	ENSG00000242457	RBBP4P2	94075912	94077175	3	NA	RBBP4P2	processed_pseudogene
ENSG00000033030	1094.79	0.135657	0.0554031	2.44855	0.0143434	0.375533	ENSG00000033030	ZCCHC8	122471599	122501073	12	55596	ZCCHC8	protein_coding
ENSG00000163564	1188.96	-0.356895	0.145837	-2.44722	0.0143962	0.375533	ENSG00000163564	PYHIN1	158930796	158977059	1	149628	PYHIN1	protein_coding
ENSG00000284070	16.5584	-0.692594	0.283076	-2.44667	0.0144181	NA	ENSG00000284070		24645171	24651657	22	NA		lncRNA
ENSG00000188033	261.891	0.198911	0.0813066	2.44643	0.014428	0.375533	ENSG00000188033	ZNF490	12576100	12640098	19	57474	ZNF490	protein_coding
ENSG00000263843	68.4915	-0.276152	0.112926	-2.44542	0.0144683	0.375533	ENSG00000263843	MIF4GD-DT	75271369	75273895	17	100287042	MIF4GD-DT	lncRNA
ENSG00000245910	1030.88	-0.107839	0.0441135	-2.44458	0.014502	0.375533	ENSG00000245910	SNHG6	66920561	66926398	8	NA	SNHG6	lncRNA
ENSG00000249771	9.27922	0.67606	0.276576	2.44439	0.0145096	NA	ENSG00000249771		41883060	41935075	4	NA		lncRNA
ENSG00000136935	1000.27	0.105334	0.0430931	2.44434	0.0145119	0.375533	ENSG00000136935	GOLGA1	124878275	124948492	9	2800	GOLGA1	protein_coding
ENSG00000284368	0.958883	-2.20866	0.903588	-2.44433	0.0145123	NA	ENSG00000284368	MIR5047	64501214	64501313	17	100616408	MIR5047	miRNA
ENSG00000204681	3097.15	0.197774	0.0809264	2.44387	0.0145306	0.375533	ENSG00000204681	GABBR1	29555629	29633976	6	2550	GABBR1	protein_coding
ENSG00000181143	22.6513	-1.19669	0.489676	-2.44385	0.0145317	NA	ENSG00000181143	MUC16	8848844	8981342	19	94025	MUC16	protein_coding
ENSG00000136630	112.754	0.513526	0.210152	2.44359	0.0145419	0.375533	ENSG00000136630	HLX	220879431	220885059	1	3142	HLX	protein_coding
ENSG00000240489	13.5729	-0.478698	0.195954	-2.44291	0.0145693	NA	ENSG00000240489	SETP14	155987304	155988176	3	NA	SETP14	processed_pseudogene
ENSG00000062650	2927.44	-0.0803289	0.0328835	-2.44283	0.0145726	0.375533	ENSG00000062650	WAPL	86435256	86521792	10	23063	WAPL	protein_coding
ENSG00000251279	1.02342	-1.67518	0.685987	-2.442	0.0146061	NA	ENSG00000251279	SMIM15-AS1	61162070	61232040	5	NA	SMIM15-AS1	lncRNA
ENSG00000035499	24.4334	-0.566371	0.23194	-2.44189	0.0146108	NA	ENSG00000035499	DEPDC1B	60596912	60700190	5	55789	DEPDC1B	protein_coding
ENSG00000273345	15.2081	-0.457958	0.187576	-2.44145	0.0146284	NA	ENSG00000273345		134196905	134371044	5	NA		protein_coding
ENSG00000218073	9.44603	0.510589	0.209199	2.44068	0.0146594	NA	ENSG00000218073		16160926	16161411	6	NA		processed_pseudogene
ENSG00000167965	401.769	-0.124822	0.0511732	-2.4392	0.0147199	0.375533	ENSG00000167965	MLST8	2204248	2209453	16	64223	MLST8	protein_coding
ENSG00000115295	960.204	-0.154644	0.0634071	-2.43891	0.0147315	0.375533	ENSG00000115295	CLIP4	29097705	29199777	2	79745	CLIP4	protein_coding
ENSG00000189403	6719.21	-0.0982271	0.0402868	-2.43819	0.0147609	0.375533	ENSG00000189403	HMGB1	30456704	30617597	13	3146	HMGB1	protein_coding
ENSG00000166507	1502.28	0.105473	0.0432617	2.43802	0.0147678	0.375533	ENSG00000166507	NDST2	73801911	73811798	10	8509	NDST2	protein_coding
ENSG00000235272	10.3693	-1.06677	0.437619	-2.43768	0.0147819	NA	ENSG00000235272	RAMACL	166583009	166586678	6	353267	RAMACL	protein_coding
ENSG00000118420	74.6618	0.539719	0.221412	2.43762	0.0147841	0.375533	ENSG00000118420	UBE3D	82892390	83065841	6	90025	UBE3D	protein_coding
ENSG00000158639	0.666049	-2.35582	0.966483	-2.43752	0.0147886	NA	ENSG00000158639	PAGE5	55220346	55224108	X	90737	PAGE5	protein_coding
ENSG00000143498	152.428	0.235432	0.0966201	2.43668	0.0148228	0.375533	ENSG00000143498	TAF1A	222557902	222589933	1	9015	TAF1A	protein_coding
ENSG00000189056	0.966207	2.54561	1.04481	2.43644	0.0148328	NA	ENSG00000189056	RELN	103471381	103989658	7	5649	RELN	protein_coding
ENSG00000235703	318.907	0.29361	0.120511	2.43637	0.0148354	0.375533	ENSG00000235703	EOLA2-DT	149938613	150224580	X	NA	EOLA2-DT	lncRNA
ENSG00000215912	92.3193	-0.54369	0.223182	-2.43608	0.0148472	0.375533	ENSG00000215912	TTC34	2636986	2801693	1	100287898	TTC34	protein_coding
ENSG00000267157	1.38131	1.88193	0.772521	2.43608	0.0148473	NA	ENSG00000267157		5784005	5785619	19	NA		protein_coding
ENSG00000189238	31.2135	-0.817079	0.335442	-2.43583	0.0148578	NA	ENSG00000189238	LINC00943	126723412	126749027	12	100507206	LINC00943	lncRNA
ENSG00000181227	33.5557	-0.261547	0.107376	-2.4358	0.0148589	0.375533	ENSG00000181227	DLSTP1	75743423	75744776	1	NA	DLSTP1	processed_pseudogene
ENSG00000219392	2.50074	-1.05029	0.431265	-2.43537	0.0148764	NA	ENSG00000219392	ZNF602P	28115628	28116551	6	NA	ZNF602P	transcribed_unprocessed_pseudogene
ENSG00000182580	38.4212	0.626669	0.257369	2.4349	0.0148959	0.375533	ENSG00000182580	EPHB3	184561785	184582408	3	2049	EPHB3	protein_coding
ENSG00000130517	1261.7	-0.162137	0.0665968	-2.43461	0.0149079	0.375533	ENSG00000130517	PGPEP1	18340598	18369950	19	54858	PGPEP1	protein_coding
ENSG00000105251	21.0123	0.816404	0.335416	2.43401	0.0149327	NA	ENSG00000105251	SHD	4279266	4290722	19	56961	SHD	protein_coding
ENSG00000005379	1701.31	-0.395897	0.162667	-2.43379	0.0149417	0.375533	ENSG00000005379	TSPOAP1	58301228	58328795	17	9256	TSPOAP1	protein_coding
ENSG00000108556	40.2139	-0.464936	0.191042	-2.43369	0.0149459	0.375533	ENSG00000108556	CHRNE	4897771	4934438	17	1145	CHRNE	protein_coding
ENSG00000143420	2180.87	-0.0952318	0.0391392	-2.43315	0.0149679	0.375533	ENSG00000143420	ENSA	150600851	150629612	1	2029	ENSA	protein_coding
ENSG00000142798	221.935	0.423602	0.174141	2.43253	0.0149939	0.375533	ENSG00000142798	HSPG2	21822244	21937310	1	3339	HSPG2	protein_coding
ENSG00000154040	11.6479	0.563243	0.231575	2.43223	0.0150062	NA	ENSG00000154040	CABYR	24138987	24161600	18	26256	CABYR	protein_coding
ENSG00000070610	1721.5	0.114192	0.0469812	2.4306	0.0150739	0.375533	ENSG00000070610	GBA2	35736866	35749228	9	57704	GBA2	protein_coding
ENSG00000232573	378.584	-0.163395	0.0672308	-2.43037	0.0150836	0.375533	ENSG00000232573	RPL3P4	98972879	98973301	14	NA	RPL3P4	processed_pseudogene
ENSG00000235560	55.264	0.333926	0.137429	2.4298	0.0151072	0.375533	ENSG00000235560	ZNF747-DT	30534752	30537149	16	107984875	ZNF747-DT	lncRNA
ENSG00000225648	364.574	-0.24805	0.10212	-2.429	0.0151407	0.375533	ENSG00000225648	SBDSP1	72829656	72836701	7	NA	SBDSP1	transcribed_unprocessed_pseudogene
ENSG00000032389	401.617	-0.134912	0.0555429	-2.42897	0.0151416	0.375533	ENSG00000032389	EIPR1	3188925	3377830	2	7260	EIPR1	protein_coding
ENSG00000133067	273.531	-0.614652	0.253098	-2.42851	0.0151608	0.375533	ENSG00000133067	LGR6	202193799	202319781	1	59352	LGR6	protein_coding
ENSG00000273384	2.52266	-1.0636	0.438042	-2.42809	0.0151787	NA	ENSG00000273384		178651706	178652282	1	NA		lncRNA
ENSG00000251417	17.8879	0.367092	0.151307	2.42614	0.0152602	NA	ENSG00000251417		28802743	28817828	16	NA		lncRNA
ENSG00000178502	551.658	-0.229197	0.0944781	-2.42593	0.0152694	0.375533	ENSG00000178502	KLHL11	41848518	41865423	17	55175	KLHL11	protein_coding
ENSG00000134827	98.9769	0.677043	0.279098	2.42582	0.0152736	0.375533	ENSG00000134827	TCN1	59852800	59866489	11	6947	TCN1	protein_coding
ENSG00000229759	34.5793	0.371464	0.153141	2.42563	0.0152819	0.375533	ENSG00000229759	MRPS18AP1	48256350	48256938	3	NA	MRPS18AP1	processed_pseudogene
ENSG00000251034	281.959	-0.238864	0.0984787	-2.42554	0.0152857	0.375533	ENSG00000251034		22481588	22553444	8	NA		lncRNA
ENSG00000285106	54.753	-0.382836	0.157882	-2.42482	0.015316	0.375533	NA	NA	NA	NA	NA	NA	NA	NA
ENSG00000279077	9.17502	-0.575693	0.23743	-2.42469	0.0153217	NA	ENSG00000279077		79352458	79354567	18	NA		TEC
ENSG00000185220	314.757	0.208701	0.0860892	2.42424	0.0153406	0.375533	ENSG00000185220	PGBD2	248906196	248919946	1	267002	PGBD2	protein_coding
ENSG00000135828	825.835	0.216131	0.0891615	2.42404	0.015349	0.375533	ENSG00000135828	RNASEL	182573634	182589256	1	6041	RNASEL	protein_coding
ENSG00000286654	6.45367	-0.644024	0.265683	-2.42403	0.0153494	NA	ENSG00000286654		96912549	96917272	2	NA		lncRNA
ENSG00000279203	11.5499	0.455816	0.188171	2.42234	0.0154209	NA	ENSG00000279203		15383202	15383832	19	NA		TEC
ENSG00000101445	2441.37	-0.263136	0.108631	-2.42228	0.0154234	0.375533	ENSG00000101445	PPP1R16B	38805697	38923024	20	26051	PPP1R16B	protein_coding
ENSG00000227615	46.7729	-0.241111	0.0995834	-2.42119	0.0154697	0.375533	ENSG00000227615		74745716	74746114	11	NA		processed_pseudogene
ENSG00000164674	885.938	-0.310833	0.128384	-2.42113	0.0154724	0.375533	ENSG00000164674	SYTL3	158650014	158764876	6	94120	SYTL3	protein_coding
ENSG00000154556	8.49039	-1.02881	0.424981	-2.42083	0.0154852	NA	ENSG00000154556	SORBS2	185585444	185956652	4	8470	SORBS2	protein_coding
ENSG00000239636	101.982	-0.288448	0.119159	-2.42069	0.0154911	0.375533	ENSG00000239636	TFAP2E-AS1	35569807	35577779	1	105378645	TFAP2E-AS1	lncRNA
ENSG00000246263	168.091	0.269192	0.111219	2.42039	0.0155039	0.375533	ENSG00000246263	UBR5-DT	102239386	102253750	8	NA	UBR5-DT	lncRNA
ENSG00000155252	537.701	-0.12695	0.052459	-2.41999	0.0155208	0.375533	ENSG00000155252	PI4K2A	97640671	97676434	10	55361	PI4K2A	protein_coding
ENSG00000179941	257.455	0.292586	0.120933	2.41941	0.0155457	0.375533	ENSG00000179941	BBS10	76344474	76348415	12	79738	BBS10	protein_coding
ENSG00000067842	2.13264	1.9455	0.804125	2.4194	0.0155459	NA	ENSG00000067842	ATP2B3	153517642	153582939	X	492	ATP2B3	protein_coding
ENSG00000267322	28.1249	-0.338059	0.139729	-2.41939	0.0155466	NA	ENSG00000267322	SNHG22	49813965	49851059	18	103091864	SNHG22	lncRNA
ENSG00000101695	2246.16	-0.189572	0.0783674	-2.41901	0.0155628	0.375533	ENSG00000101695	RNF125	32018825	32073219	18	54941	RNF125	protein_coding
ENSG00000197063	536.387	0.249672	0.103257	2.41795	0.0156081	0.375533	ENSG00000197063	MAFG	81918270	81927735	17	4097	MAFG	protein_coding
ENSG00000149541	779.888	-0.10285	0.0425422	-2.4176	0.0156234	0.375533	ENSG00000149541	B3GAT3	62615296	62622154	11	26229	B3GAT3	protein_coding
ENSG00000232333	2.7155	-1.22841	0.508115	-2.41758	0.0156241	NA	ENSG00000232333	RPS27AP2	17516843	17517307	20	NA	RPS27AP2	processed_pseudogene
ENSG00000243660	167.757	-0.178277	0.0737456	-2.41746	0.0156293	0.375533	ENSG00000243660	ZNF487	43436841	43483181	10	642819	ZNF487	protein_coding
ENSG00000227394	10.928	0.496598	0.205437	2.41727	0.0156373	NA	ENSG00000227394	RPL11P1	64960053	64960634	2	NA	RPL11P1	processed_pseudogene
ENSG00000267560	9.58489	-0.690904	0.285823	-2.41724	0.0156386	NA	ENSG00000267560		62300036	62300998	18	NA		lncRNA
ENSG00000249790	51.4981	0.929585	0.384613	2.41694	0.0156518	0.375533	ENSG00000249790	LINC02972	8788253	8795789	12	NA	LINC02972	lncRNA
ENSG00000132612	1742.12	-0.081586	0.0337572	-2.41685	0.0156554	0.375533	ENSG00000132612	VPS4A	69311350	69326939	16	27183	VPS4A	protein_coding
ENSG00000161509	54.526	-0.462687	0.191445	-2.41681	0.0156573	0.375533	ENSG00000161509	GRIN2C	74842023	74861504	17	2905	GRIN2C	protein_coding
ENSG00000182648	42.7039	0.506705	0.209668	2.41671	0.0156616	0.375533	ENSG00000182648	RNF32-DT	156388922	156640654	7	100506380	RNF32-DT	lncRNA
ENSG00000272973	2.09078	-1.07296	0.444085	-2.4161	0.0156877	NA	ENSG00000272973		23856424	23857675	22	NA		lncRNA
[truncated: 38,427 more rows]

## Sheet: DESeq_female
ensembl	baseMean	log2FoldChange	lfcSE	stat	pvalue	padj	ensembl_gene_id	hgnc_symbol	start_position	end_position	chromosome_name	entrezgene_id	external_gene_name	gene_biotype
[truncated: 39,288 more rows]

[truncated: 1 more sheets: DESeq_cocktail]
