# Supplementary material for: Inflammatory and interferon gene expression signatures in patients with mitochondrial disease
Source: J Transl Med. 2023 May 19;21:331. doi: 10.1186/s12967-023-04180-w (PMC10199642; doi:10.1186/s12967-023-04180-w)
Supplement: Supplementary file 3 — Additional file 3: Table S2. GSEA results using GO terms. [file 12967_2023_4180_MOESM3_ESM.xlsx]

## Sheet: gseaGO_all
ONTOLOGY	ID	Description	setSize	enrichmentScore	NES	pvalue	p.adjust	qvalue	rank	leading_edge	core_enrichment
MF	GO:0003735	structural constituent of ribosome	159	-0.589321	-2.71553	9.1928e-21	6.9231e-17	6.35561e-17	4527	tags=64%, list=24%, signal=49%	RPS8/NDUFA7/RPS13/RPL7/RPL38/RPS24/MRPL55/DAP3/MRPS35/RPL13/MRPL16/MRPL3/RPS4X/MRPS21/RPS3A/MRPL37/RPL32/RPL18A/MRPL9/SRBD1/MRPL20/MRPS15/RPL37/RPS11/MRPL54/RPL21/UBA52/RPS15A/MRPL47/RPL35A/RPS29/RPS21/RPL4/RPL28/RPL34/RPL37A/RPLP0/RPLP1/MRPL42/RPL10A/RPL23/RPL27/RPL39/MRPL21/RPL30/RPL13A/RPL15/MRPL44/MRPS11/RPL12/RPS3/RPL11/RPS16/RPS12/RPL23A/MRPS6/RPS15/RPS17/RPL17/RPS28/RPL29/RPS26/RPS2/RPS18/…
BP	GO:0002181	cytoplasmic translation	142	-0.6059	-2.75584	1.50669e-19	4.70215e-16	4.31672e-16	4375	tags=63%, list=23%, signal=48%	CSDE1/RPS13/RPL7/SLBP/EIF4B/RPL38/MCTS1/RPS24/RPL13/RPS4X/RPS3A/YBX1/RPL32/RPL18A/NCK1/RPL37/RPS11/RPL21/MIF4GD/UBA52/RPS15A/DHX9/RPL35A/RPS29/RPS21/RPL4/RPL28/RPL34/RPL37A/RPLP0/RPLP1/RPL10A/RPL23/RPL27/RPL39/RPL30/RPL13A/RPL15/RBM24/RPL12/RPS3/RPL11/RPS16/RPS12/RPL23A/EIF3I/RPS15/RPS17/EIF4A2/RPL17/EIF4H/RPS28/RPL29/RPS26/RPS2/RPS18/RPS23/RPL36/CNBP/RPS19/DRG2/RPL10/DPH2/RPL18/RWDD1/RPL3/RPL19/…
CC	GO:0044391	ribosomal subunit	174	-0.57101	-2.66702	1.87312e-19	4.70215e-16	4.31672e-16	4368	tags=58%, list=23%, signal=45%	RPS13/RPL7/RPL38/RPS24/MRPL55/DAP3/MRPS35/ZCCHC17/RPL13/MRPL16/MRPL3/MRPS10/RPS4X/MRPS21/RPS3A/MRPL37/RPL32/RACK1/RPL18A/MRPL45/MRPL9/MRPL20/MRPS15/RPL37/RPS11/MRPL54/RPL21/UBA52/RPS15A/MRPL47/RPL35A/RPS29/RPS21/RPL4/RPL28/RPL34/RPL37A/RPLP0/RPLP1/MRPL42/RPL10A/RPL23/RPL27/RPL39/MRPL21/RPL30/RPL13A/RPL15/MRPL44/MRPS11/RPL12/RPS3/RPL11/RPS16/RPS12/RPL23A/MRPS6/RPS15/RPS17/RPL17/RPS28/RPL29/RPS26/R…
CC	GO:0005840	ribosome	205	-0.538373	-2.57294	4.22706e-19	7.95849e-16	7.30613e-16	4108	tags=52%, list=22%, signal=41%	RPS24/MRPL55/DAP3/ELAVL4/MRPS35/ZCCHC17/EIF3H/RPL13/MRPL16/MRPL3/MRPS10/RPS4X/MRPS21/RPS3A/MRPL37/RPL32/RACK1/RPL18A/MRPL45/NCK1/MRPL9/MRPL20/MRPS15/RPL37/RPS11/MRPL54/RPL21/UBA52/RPS15A/MRPL47/DHX9/RPL35A/RPS29/RPS21/RPL4/RPL28/RPL34/RPL37A/RPLP0/RPLP1/BTF3/MRPL42/RPL10A/RPL23/RPL27/RPL39/MRPL21/EIF2AK4/RPL30/RPL13A/RPL15/MRPL44/MRPS11/RPL12/RPS3/RPL11/RPS16/RPS12/RPL23A/MRPS6/RPS15/RPS17/RPL17/…
CC	GO:0022626	cytosolic ribosome	97	-0.657149	-2.80679	1.41409e-18	2.1299e-15	1.95531e-15	2829	tags=64%, list=15%, signal=55%	RPL37/RPS11/RPL21/UBA52/RPS15A/RPL35A/RPS29/RPS21/RPL4/RPL28/RPL34/RPL37A/RPLP0/RPLP1/RPL10A/RPL23/RPL27/RPL39/EIF2AK4/RPL30/RPL13A/RPL15/MRPS11/RPL12/RPS3/RPL11/RPS16/RPS12/RPL23A/RPS15/RPS17/RPL17/RPS28/RPL29/RPS26/RPS2/RPS18/RPS23/RPL36/RPS19/RPL10/MRPL1/RPL18/RPL3/RPL19/RPL35/RPL24/RPL41/RPL26/RPS9/RPS27A/RPS10/RPS27/RPLP2/RPL6/RPS7/RPL39L/RPS14/RPL7A/RPL27A/RPLP0P6/RPL14
CC	GO:0015934	large ribosomal subunit	109	-0.580624	-2.52733	1.73323e-13	2.17549e-10	1.99717e-10	4331	tags=58%, list=23%, signal=45%	RPL7/RPL38/MRPL55/ZCCHC17/RPL13/MRPL16/MRPL3/MRPL37/RPL32/RPL18A/MRPL45/MRPL9/MRPL20/RPL37/MRPL54/RPL21/UBA52/MRPL47/RPL35A/RPL4/RPL28/RPL34/RPL37A/RPLP0/RPLP1/MRPL42/RPL10A/RPL23/RPL27/RPL39/MRPL21/RPL30/RPL13A/RPL15/MRPL44/RPL12/RPL11/RPL23A/RPL17/RPL29/RPL36/RPL10/MRPL13/MRPL1/RPL18/MRPL10/RPL3/RPL19/RPL35/RPL24/RPL41/RPL26/RPLP2/MRPL43/MRPL11/RPL6/RPL39L/MRPL49/RPL7A/RPL27A/RPLP0P6/MRPL28/RPL…
CC	GO:0022625	cytosolic large ribosomal subunit	55	-0.705336	-2.69593	1.45349e-12	1.40109e-09	1.28624e-09	3358	tags=82%, list=18%, signal=67%	RPL7/RPL38/ZCCHC17/RPL13/RPL32/RPL18A/RPL37/RPL21/UBA52/RPL35A/RPL4/RPL28/RPL34/RPL37A/RPLP0/RPLP1/RPL10A/RPL23/RPL27/RPL39/RPL30/RPL13A/RPL15/RPL12/RPL11/RPL23A/RPL17/RPL29/RPL36/RPL10/MRPL1/RPL18/RPL3/RPL19/RPL35/RPL24/RPL41/RPL26/RPLP2/RPL6/RPL39L/RPL7A/RPL27A/RPLP0P6/RPL14
CC	GO:0098798	mitochondrial protein-containing complex	258	-0.448653	-2.20711	1.48835e-12	1.40109e-09	1.28624e-09	4996	tags=46%, list=27%, signal=34%	NDUFA6/NDUFA4/COX6B1/NDUFA5/BAX/NDUFA11/MCUB/COX5A/VDAC1/TOMM20/PDHB/TIMM50/ATP5PD/MRPL40/NDUFA7/APOO/ATP5MF/UQCRC2/SDHB/UQCRHL/PHB1/DLD/GRPEL1/AGK/ATP5MC3/ATP5MJ/MRPL55/DAP3/MRPS35/MRPL16/NDUFA13/MRPL3/MRPS10/PDHX/MRPS21/ATP5F1B/MRPL37/ROMO1/MTX2/HSPA9/PRORP/COX6A1/MRPL45/COX5B/UQCRB/MRPL9/BCKDHB/ATP5F1A/COX8A/TOMM5/MRPL20/MRPS15/SLC25A6/NDUFC2/MRPL54/CYC1/CHCHD10/SUCLG2/MRPL47/NDUFB1/NDUFB9/AFG…
CC	GO:0140534	endoplasmic reticulum protein-containing complex	121	-0.550689	-2.43646	3.22547e-12	2.699e-09	2.47776e-09	3885	tags=45%, list=21%, signal=36%	VCP/SEL1L/EMC10/GET3/FAM8A1/KRTCAP2/AMFR/GANAB/MZB1/PIGT/RP9/DNAJB11/STT3B/RYR1/SELENOS/PIGQ/OSTC/SEC61B/ORMDL3/DAD1/SPCS1/EMC7/DDOST/CALR/PDIA6/RPN2/EXT2/DPM2/GPAA1/SDF2L1/SPCS2/HSP90B1/PIGK/SSR4/HYOU1/PIGH/HSPA5/PPIB/ARL6IP1/RNF139/SEC11C/PDIA3/FAF1/UFD1/INSIG1/UBXN1/TMEM258/RNF125/MAGT1/CAMLG/SPTSSB/SEC61G/EMC4/B2M/RHBDD2
BP	GO:0006119	oxidative phosphorylation	116	-0.507988	-2.22666	1.37279e-09	1.03385e-06	9.49102e-07	5369	tags=58%, list=28%, signal=42%	NDUFAB1/UQCC3/RHOA/SLC25A23/NDUFA6/NDUFA4/AFG1L/NDUFA5/FXN/COX5A/ATP5PD/NDUFA7/MSH2/ATP5MF/UQCRC2/UQCRHL/DLD/PARK7/UQCC2/SHMT2/VCP/ATP5F1B/CDK1/COX6A1/COX5B/UQCRB/ATP5F1A/NDUFC2/CYC1/CHCHD10/NDUFB1/NDUFB9/UQCRQ/NDUFB6/NDUFB10/UQCR10/DNAJC30/ISCU/ANTKMT/NDUFB4/UQCRFS1/NDUFS1/NDUFB2/NDUFS8/ATP5MG/NDUFS3/COX7C/UQCRH/ATP5PF/NDUFA9/NDUFS7/NDUFB7/STOML2/COX7A2/SDHC/SDHAF2/NDUFS5/GHITM/ATP5PO/ACTN3/CHCH…
BP	GO:0042273	ribosomal large subunit biogenesis	70	-0.590855	-2.38374	2.82553e-09	1.93446e-06	1.77589e-06	3762	tags=53%, list=20%, signal=42%	GTF3A/ZNF622/ZNHIT6/EBNA1BP2/SDAD1/EIF6/MAK16/MRTO4/MRPL20/RPL35A/RPLP0/RPF1/NPM1/RPL10A/NSA2/RPL11/RPL23A/RPL10/MRPL1/ZNHIT3/NOP53/RPL3/RPL35/RPL24/BRIX1/NHP2/RPL26/PES1/RRS1/RPL6/NIP7/RPL7A/RPLP0P6/SNU13/RPL14/RSL24D1/DDX28
CC	GO:0098800	inner mitochondrial membrane protein complex	134	-0.485511	-2.18692	4.93026e-09	3.09415e-06	2.84052e-06	4996	tags=54%, list=27%, signal=40%	NDUFA6/NDUFA4/COX6B1/NDUFA5/NDUFA11/MCUB/COX5A/TIMM50/ATP5PD/NDUFA7/APOO/ATP5MF/UQCRC2/SDHB/UQCRHL/PHB1/GRPEL1/AGK/ATP5MC3/ATP5MJ/NDUFA13/ATP5F1B/ROMO1/MTX2/HSPA9/COX6A1/COX5B/UQCRB/ATP5F1A/COX8A/SLC25A6/NDUFC2/CYC1/CHCHD10/NDUFB1/NDUFB9/AFG3L2/UQCRQ/NDUFB6/NDUFB10/CHCHD3/UQCR10/SAMM50/NDUFB4/UQCRFS1/MICU2/ATP5MC1/NDUFS1/NDUFB2/NDUFS8/ATP5MG/NDUFS3/COX7C/ATP5MC2/UQCRH/ATP5PF/NDUFA9/NDUFS7/NDUFB7/…
MF	GO:0003823	antigen binding	158	-0.455496	-2.09134	1.25884e-08	7.29253e-06	6.69476e-06	5264	tags=48%, list=28%, signal=35%	HLA-A/IGHV3-73/TRBV7-9/IGLV2-14/CD1E/TRBC1/NCR3LG1/IGKV1-17/IGLC3/IGHV3-7/PPP2R1A/HLA-C/IGHV3-21/TRAV23DV6/IGHV3-74/TRGV9/IGHG4/IGHV4-39/IGHV1-24/SLC7A5/JCHAIN/IGHV6-1/IGHV1-3/IGKV3D-11/IGHV3-11/HLA-DRB1/SPON2/IGKV1D-33/TRAV19/IGKV1-5/CD1C/IGLL5/HLA-DPB1/IGLC1/ITGA4/IGLV1-47/IGKV2D-28/TRBV28/CD48/TRBV12-3/IGHV2-70/IGHV5-51/IGHV4-28/IGLC2/HLA-DRA/LAG3/IGLV3-1/IGHG1/IGHV4-59/IGHM/KIR2DL3/IGHV1-58/I…
BP	GO:0042255	ribosome assembly	58	-0.597169	-2.30638	3.69716e-08	1.98881e-05	1.82579e-05	3126	tags=50%, list=17%, signal=42%	EIF6/MRTO4/MRPL20/RPLP0/NPM1/C1QBP/MRPS11/RPL11/RPL23A/RPS15/RPS28/DHX37/MRPS2/RPS19/PWP2/RPL10/NOP53/XRCC5/RPL3/RPL24/BRIX1/RPS27/RRS1/RPL6/NIP7/RPS14/RPLP0P6/ABT1/DDX28
BP	GO:0042254	ribosome biogenesis	299	-0.366958	-1.83362	6.83196e-08	3.4301e-05	3.14894e-05	2517	tags=26%, list=13%, signal=23%	ZCCHC4/RPL35A/RPS21/FBL/NGDN/RPLP0/RPF1/NPM1/MPHOSPH6/RPL10A/MPHOSPH10/RPL27/DDX27/UTP14A/C1QBP/PA2G4/EXOSC9/RRN3/MRPS11/NSA2/RPL11/RPS16/TENT4B/RPL23A/RPS15/UTP23/RPS17/DDX10/RPS28/UTP4/DHX37/RAN/MRPS2/RPS19/PWP2/RPL10/FDXACB1/CHD7/MRPL1/FRG1/ZNHIT3/NOP53/UTP15/XRCC5/RPL3/RPL35/RPL24/BRIX1/NHP2/RPL26/PES1/PWP1/POP4/RPS27/ERI3/IMP3/RRS1/RPUSD2/RPL6/RPS7/NIP7/RPS14/TSR2/RPL7A/AATF/RPUSD1/RPLP0P6/I…
CC	GO:0015935	small ribosomal subunit	68	-0.55925	-2.24433	2.0766e-07	9.75098e-05	8.95169e-05	4527	tags=60%, list=24%, signal=46%	RPS8/RPS13/RPS24/DAP3/MRPS35/MRPS10/RPS4X/MRPS21/RPS3A/RACK1/MRPS15/RPS11/UBA52/RPS15A/RPS29/RPS21/MRPL42/MRPS11/RPS3/RPS16/RPS12/MRPS6/RPS15/RPS17/RPS28/RPS26/RPS2/RPS18/RPS23/MRPS2/RPS19/MRPS12/MRPS22/RPS9/RPS27A/RPS10/RPS27/RPS7/MRPS26/RPS14/MRPS24
CC	GO:0005746	mitochondrial respirasome	76	-0.52837	-2.15487	2.20112e-07	9.75098e-05	8.95169e-05	4996	tags=58%, list=27%, signal=43%	NDUFA6/NDUFA4/COX6B1/NDUFA5/NDUFA11/COX5A/NDUFA7/UQCRC2/SDHB/UQCRHL/NDUFA13/COX6A1/COX5B/UQCRB/COX8A/NDUFC2/CYC1/NDUFB1/NDUFB9/NNT/UQCRQ/SURF1/NDUFB6/NDUFB10/UQCR10/NDUFB4/UQCRFS1/NDUFS1/NDUFB2/NDUFS8/NDUFS3/COX7C/UQCRH/NDUFA9/NDUFS7/NDUFB7/COX7A2/SDHC/NDUFS5/COX6C/NDUFC1/COX4I1/NDUFB8/NDUFA1
BP	GO:0022613	ribonucleoprotein complex biogenesis	417	-0.334197	-1.72804	3.20687e-07	0.000134172	0.000123174	3126	tags=26%, list=17%, signal=23%	EIF6/MAK16/SRSF12/TAF9/MRTO4/PIH1D2/MRPL20/STRAP/PRPF31/RUVBL1/UTP18/PTGES3/USP39/DHX9/ZCCHC4/RPL35A/RPS21/FBL/NGDN/RPLP0/RPF1/NPM1/MPHOSPH6/RUVBL2/RPL10A/MPHOSPH10/RPL27/DDX27/UTP14A/RPL13A/C1QBP/POLR2D/PA2G4/EXOSC9/SNRPF/RRN3/MRPS11/NSA2/RPL11/RPS16/TENT4B/RPL23A/RPS15/UTP23/RPS17/DDX10/EIF4H/RPS28/UTP4/DHX37/RAN/MRPS2/RPS19/PWP2/RPL10/FDXACB1/CHD7/MRPL1/FRG1/ZNHIT3/NOP53/UTP15/XRCC5/RPL3/YJU2/…
BP	GO:0042773	ATP synthesis coupled electron transport	75	-0.530179	-2.15682	6.15656e-07	0.000220786	0.000202688	3116	tags=45%, list=17%, signal=38%	CDK1/COX6A1/COX5B/UQCRB/NDUFC2/CYC1/NDUFB1/NDUFB9/UQCRQ/NDUFB6/NDUFB10/UQCR10/ISCU/NDUFB4/UQCRFS1/NDUFS1/NDUFB2/NDUFS8/NDUFS3/COX7C/UQCRH/NDUFA9/NDUFS7/NDUFB7/SDHC/SDHAF2/NDUFS5/GHITM/CHCHD2/NDUFC1/COX4I1/NDUFB8/DGUOK/NDUFA1
BP	GO:0042775	mitochondrial ATP synthesis coupled electron transport	75	-0.530179	-2.15682	6.15656e-07	0.000220786	0.000202688	3116	tags=45%, list=17%, signal=38%	CDK1/COX6A1/COX5B/UQCRB/NDUFC2/CYC1/NDUFB1/NDUFB9/UQCRQ/NDUFB6/NDUFB10/UQCR10/ISCU/NDUFB4/UQCRFS1/NDUFS1/NDUFB2/NDUFS8/NDUFS3/COX7C/UQCRH/NDUFA9/NDUFS7/NDUFB7/SDHC/SDHAF2/NDUFS5/GHITM/CHCHD2/NDUFC1/COX4I1/NDUFB8/DGUOK/NDUFA1
BP	GO:0009060	aerobic respiration	161	-0.430119	-1.98962	5.95639e-07	0.000220786	0.000202688	5038	tags=49%, list=27%, signal=36%	SLC25A23/NDUFA6/NDUFA4/AFG1L/NDUFA5/FXN/COX5A/PDHB/ATP5PD/NDUFA7/ACO2/MSH2/ATP5MF/UQCRC2/SDHB/UQCRHL/DLD/PARK7/UQCC2/SHMT2/VCP/ATP5F1B/CDK1/COX6A1/COX5B/UQCRB/ATP5F1A/NDUFC2/MDH1/CYC1/CHCHD10/SUCLG2/NDUFB1/NDUFB9/NNT/UQCRQ/SURF1/OGDH/NDUFB6/NDUFB10/UQCR10/DNAJC30/ISCU/ANTKMT/ME3/NDUFB4/UQCRFS1/NDUFS1/NDUFB2/NDUFS8/ATP5MG/NDUFS3/COX7C/UQCRH/ATP5PF/NDUFA9/NDUFS7/NDUFB7/NOP53/STOML2/COX7A2/IDH2/SDHC…
BP	GO:0032731	positive regulation of interleukin-1 beta production	55	0.552669	2.33837	6.47852e-07	0.000221771	0.000203593	2763	tags=44%, list=15%, signal=37%	TMEM106A/FZD5/NLRP1/P2RX7/CARD8/CCL3/TLR6/EGR1/CD36/NLRP3/NOD2/AGER/F2RL1/STMP1/NLRP12/MNDA/TLR8/JAK2/STAT3/TLR4/LILRA2/MEFV/CASP1/NLRC4
CC	GO:0098803	respiratory chain complex	73	-0.529214	-2.14319	7.51235e-07	0.00024598	0.000225817	4996	tags=58%, list=27%, signal=42%	NDUFA6/NDUFA4/COX6B1/NDUFA5/NDUFA11/COX5A/NDUFA7/UQCRC2/SDHB/UQCRHL/NDUFA13/COX6A1/COX5B/UQCRB/COX8A/NDUFC2/CYC1/NDUFB1/NDUFB9/UQCRQ/NDUFB6/NDUFB10/UQCR10/NDUFB4/UQCRFS1/NDUFS1/NDUFB2/NDUFS8/NDUFS3/COX7C/UQCRH/NDUFA9/NDUFS7/NDUFB7/COX7A2/SDHC/NDUFS5/COX6C/NDUFC1/COX4I1/NDUFB8/NDUFA1
CC	GO:0019814	immunoglobulin complex	138	-0.433465	-1.96856	9.42189e-07	0.000295651	0.000271417	6887	tags=62%, list=37%, signal=39%	IGLV5-45/IGHV4-34/IGKV1-39/IGKV3-20/IGKV2-24/IGKV1-27/IGKV3D-7/IGLV1-36/IGKV2-28/IGHV3-49/IGLV3-16/IGLV6-57/IGHV1-69D/IGHV3-13/IGHA1/IGKV3-15/IGHV3-48/IGKV5-2/IGKV1D-8/IGHV3-66/IGKC/IGKV2D-24/IGLV4-60/IGHV3-73/IGLV2-14/TRBC1/IGKV1-17/IGKV1-37/IGLC3/IGHV3-7/IGHV3-21/IGHV3-74/IGKV6-21/IGLV5-37/IGLV4-69/IGHG4/IGHV4-39/IGHV1-24/IGKV1-8/JCHAIN/IGHV6-1/CD79A/IGHV1-3/IGKV3D-11/IGHV3-11/IGLV2-18/IGKV1D-3…
MF	GO:0019843	rRNA binding	65	-0.544692	-2.17133	1.4982e-06	0.000451319	0.000414324	3849	tags=51%, list=20%, signal=41%	MRPL16/MDM2/GTF3A/RPS4X/SBDS/MRPL20/RPL37/RPS11/RPLP0/RPF1/RPL23/FASTKD5/MRPS11/RPL12/RPS3/TACO1/RPL11/RPL23A/MRPS6/UTP23/RPS18/NOP53/RPL3/BRIX1/RPS9/IMP3/RRS1/MRPL11/RPS14/RPLP0P6/IMP4/CIRBP/DDX28
BP	GO:0006364	rRNA processing	224	-0.375856	-1.81027	1.62745e-06	0.000471398	0.000432757	3611	tags=33%, list=19%, signal=27%	ZNHIT6/DDX54/SLX9/EBNA1BP2/SBDS/DDX49/WBP11/EIF6/MAK16/MRTO4/PIH1D2/UTP18/ZCCHC4/RPL35A/RPS21/FBL/NGDN/RPF1/MPHOSPH6/RPL10A/MPHOSPH10/RPL27/DDX27/UTP14A/PA2G4/EXOSC9/MRPS11/NSA2/RPL11/RPS16/TENT4B/RPS15/UTP23/RPS17/DDX10/RPS28/UTP4/DHX37/RPS19/PWP2/FDXACB1/CHD7/MRPL1/FRG1/ZNHIT3/NOP53/UTP15/RPL35/BRIX1/NHP2/RPL26/PES1/PWP1/POP4/RPS27/ERI3/IMP3/RRS1/RPUSD2/RPS7/RPS14/TSR2/RPL7A/RPUSD1/IMP4/SNU13/L…
MF	GO:0003954	NADH dehydrogenase activity	37	-0.621351	-2.19182	2.17633e-06	0.000607034	0.000557275	4996	tags=65%, list=27%, signal=48%	NDUFA6/NDUFA4/NDUFA5/NDUFA7/NDUFA13/NQO1/NDUFC2/NDUFB1/NDUFB9/NDUFB6/NDUFB10/NDUFB4/NDUFS1/NDUFB2/NDUFS8/NDUFS3/NDUFA9/NDUFS7/NDUFB7/NDUFS5/NDUFC1/AIFM1/NDUFB8/NDUFA1
MF	GO:0015453	oxidoreduction-driven active transmembrane transporter activity	57	-0.5567	-2.15368	2.51585e-06	0.000676673	0.000621206	4996	tags=61%, list=27%, signal=45%	NDUFA6/NDUFA4/COX6B1/NDUFA5/COX5A/NDUFA7/NDUFA13/CYB5A/COX6A1/COX5B/COX8A/NDUFC2/CYC1/NDUFB1/NDUFB9/SURF1/NDUFB6/NDUFB10/UQCR10/NDUFB4/UQCRFS1/NDUFS1/NDUFB2/NDUFS8/NDUFS3/UQCRH/NDUFA9/NDUFS7/NDUFB7/CYB561D2/NDUFS5/NDUFC1/COX4I1/NDUFB8/NDUFA1
BP	GO:0016072	rRNA metabolic process	261	-0.360673	-1.7808	3.27784e-06	0.000831895	0.000763704	3894	tags=33%, list=21%, signal=27%	DIS3/ISG20/GTF3A/POLR1E/ZNHIT6/DDX54/SLX9/EBNA1BP2/SBDS/DDX49/WBP11/EIF6/MAK16/MRTO4/PIH1D2/DIS3L/GTF3C5/UTP18/ZCCHC4/RPL35A/RPS21/FBL/NGDN/RPF1/MPHOSPH6/RPL10A/MPHOSPH10/RPL27/DDX27/UTP14A/PA2G4/EXOSC9/MRPL44/MRPS11/NSA2/RPL11/RPS16/TENT4B/RPS15/UTP23/RPS17/DDX10/RPS28/UTP4/DHX37/RPS19/PWP2/FDXACB1/CHD7/TAF1B/MRPL1/FRG1/ZNHIT3/NOP53/UTP15/SLFN13/TCOF1/RPL35/BRIX1/NHP2/RPL26/PES1/PWP1/POP4/RPS27/…
BP	GO:0140694	non-membrane-bounded organelle assembly	343	-0.33396	-1.69632	3.31388e-06	0.000831895	0.000763704	5370	tags=40%, list=28%, signal=29%	MDM1/TNKS/RPL5/ALMS1/TPX2/CSRP2/RHOA/CEP72/ERAL1/KIF15/DLGAP5/KIFC1/KIF2A/ASPM/POC1B/HAUS6/CHMP2A/CDS2/FBXO5/RRP7A/DHX29/KIF11/KIF4A/ASB2/CLASP1/RCC1/MZT1/NLE1/PGM5/AURKA/CSDE1/STARD9/NEK2/SPAG5/RPL38/TUBB/CENPF/DBNL/CENPE/CDC20/CHMP1A/ACTG1/SASS6/TUBGCP5/CEP295/YTHDF1/CSRP1/HAUS8/ABRAXAS2/SBDS/INO80/CHMP4B/BCCIP/DDX6/EIF6/HAUS3/MRTO4/FARP2/WDR1/ABRAXAS1/MRPL20/VIL1/WDR62/PLK4/OGFOD1/PLS1/FHOD3/R…
BP	GO:0031343	positive regulation of cell killing	61	-0.534343	-2.09718	3.61693e-06	0.000878681	0.000806656	3036	tags=44%, list=16%, signal=37%	HLA-DRB1/IL12A/CD1C/NCR3/MR1/IFNG/CD160/HLA-DRA/LAG3/IL23A/SH2D1A/PRF1/KLRK1/SLAMF6/CD226/KLRD1/KLRC3/PTPRC/IL12RB1/KLRC2/KLRC4-KLRK1/HLA-H/B2M/HLA-E/KLRC4/HLA-G/HLA-B
CC	GO:0070469	respirasome	83	-0.493011	-2.05804	5.2874e-06	0.00118825	0.00109085	4996	tags=54%, list=27%, signal=40%	NDUFA6/NDUFA4/COX6B1/NDUFA5/NDUFA11/COX5A/NDUFA7/UQCRC2/SDHB/UQCRHL/NDUFA13/HIGD2A/COX6A1/COX5B/UQCRB/COX8A/NDUFC2/CYC1/NDUFB1/NDUFB9/NNT/UQCRQ/SURF1/NDUFB6/NDUFB10/UQCR10/NDUFB4/UQCRFS1/NDUFS1/NDUFB2/NDUFS8/NDUFS3/COX7C/UQCRH/NDUFA9/NDUFS7/NDUFB7/COX7A2/SDHC/NDUFS5/COX6C/NDUFC1/COX4I1/NDUFB8/NDUFA1
MF	GO:0003697	single-stranded DNA binding	117	-0.438167	-1.92869	5.17705e-06	0.00118825	0.00109085	5170	tags=45%, list=27%, signal=33%	BLM/FBH1/RPA4/CRY2/REXO4/TERF1/ZRANB3/MSH3/MCM5/RAD51/MSH2/SMC4/TDP2/RAD51AP1/LONP1/JCHAIN/RAD54L/CDC45/RAD18/YBX1/MCM7/WBP11/TEN1/MCM3/POU4F1/PCBP1/RPA2/DHX9/SETMAR/WDR48/PCBP2/SSBP4/XPC/POLR2G/TSN/IGHM/NUCKS1/MCM6/APTX/SSBP3/SUB1/CNBP/POLA1/MCM2/MCM9/HMGB1/TERF2IP/MCM4/RECQL4/HNRNPA1/SSBP1/HMGB2/NABP2
BP	GO:0045333	cellular respiration	203	-0.375758	-1.79218	5.36457e-06	0.00118825	0.00109085	3116	tags=43%, list=17%, signal=37%	SLC25A23/NDUFA6/NDUFA4/AFG1L/NDUFA5/FXN/COX5A/PDHB/ATP5PD/NDUFA7/ACO2/MSH2/ATP5MF/ETFA/UQCRC2/SDHB/UQCRHL/DLD/PARK7/UQCC2/SHMT2/VCP/ATP5F1B/CDK1/COX6A1/COX5B/UQCRB/ATP5F1A/NDUFC2/MDH1/CYC1/CHCHD10/SUCLG2/SDHAF4/NDUFB1/IFNG/NDUFB9/NNT/UQCRQ/SURF1/OGDH/NDUFB6/NDUFB10/UQCR10/DNAJC30/COQ10A/NR4A3/ISCU/ANTKMT/SLC25A25/ME3/NDUFB4/UQCRFS1/IFNLR1/NDUFS1/NDUFB2/NDUFS8/ATP5MG/NDUFS3/COX7C/UQCRH/ATP5PF/NDUF…
CC	GO:0042611	MHC protein complex	23	-0.700254	-2.19952	6.21938e-06	0.00133823	0.00122854	4657	tags=70%, list=25%, signal=52%	HLA-DMA/HLA-C/CD74/HLA-DQA2/HLA-DQB2/HLA-DOA/HLA-DRB1/HLA-DPB1/MR1/HLA-DRA/HLA-DRB5/HLA-H/B2M/HLA-E/HLA-G/HLA-B
BP	GO:0002717	positive regulation of natural killer cell mediated immunity	29	-0.652655	-2.16274	7.70825e-06	0.00161127	0.00147919	2844	tags=59%, list=15%, signal=50%	IL12A/NCR3/KIR2DL4/CD160/LAG3/SH2D1B/SH2D1A/KLRK1/SLAMF6/CD226/KLRD1/KLRC3/KLRC2/KLRC4-KLRK1/HLA-E/KLRC4/HLA-G
CC	GO:0022627	cytosolic small ribosomal subunit	42	-0.589623	-2.15038	7.91621e-06	0.00161127	0.00147919	4781	tags=69%, list=25%, signal=52%	DHX29/RPS8/RPS13/RPS24/RPS4X/RPS3A/RPS11/UBA52/RPS15A/RPS29/RPS21/MRPS11/RPS3/RPS16/RPS12/RPS15/RPS17/RPS28/RPS26/RPS2/RPS18/RPS23/RPS19/RPS9/RPS27A/RPS10/RPS27/RPS7/RPS14
BP	GO:0022618	ribonucleoprotein complex assembly	171	-0.395568	-1.83808	8.62447e-06	0.00166541	0.00152889	3126	tags=31%, list=17%, signal=26%	EIF6/SRSF12/TAF9/MRTO4/PIH1D2/MRPL20/STRAP/PRPF31/RUVBL1/PTGES3/USP39/DHX9/RPLP0/RUVBL2/RPL13A/POLR2D/SNRPF/MRPS11/RPL11/RPL23A/RPS15/EIF4H/RPS28/RPS19/PWP2/RPL10/ZNHIT3/NOP53/XRCC5/RPL3/YJU2/SMN1/RPL24/TXNL4A/BRIX1/AAR2/PUF60/RPS27/NUDT21/RRS1/EIF2S3B/RPL6/EIF3CL/RPS14/COIL/SNRPD1/SNRPB/SNRPD2/RPLP0P6/SRSF9/SNU13/ABT1/DDX28
MF	GO:0004930	G protein-coupled receptor activity	291	0.309331	1.69549	8.53891e-06	0.00166541	0.00152889	4018	tags=31%, list=21%, signal=24%	LPAR2/OR52K2/OR7D2/OR52K1/RRH/LPAR1/VIPR1/S1PR3/FFAR2/FZD5/ADRB1/GPR85/TAS2R10/LPAR6/P2RY13/C3AR1/HTR1F/LTB4R2/ADGRG6/OR52I2/ADGRD1/GPR135/AVPR1A/GABBR1/CCR2/TAS2R4/HRH2/OR10AD1/GPR162/TM2D1/P2RY12/OR2L3/OR2A42/PTGFR/XPR1/OR2A7/ADGRA2/F2RL1/GPR150/CCR8/P2RY6/HTR6/FPR2/FZD2/LTB4R/OPRL1/P2RY2/CELSR3/GPR173/TAS2R3/CCR1/GPR84/GNRHR/FPR1/TAS2R5/GPR63/GPRC5B/GPR141/ADORA2A/P2RY1/LPAR3/HCAR3/GPBAR1/OR2W…
BP	GO:0019646	aerobic electron transport chain	67	-0.511959	-2.05786	9.2656e-06	0.00174448	0.00160149	5502	tags=63%, list=29%, signal=45%	NDUFV2/NDUFAB1/UQCC3/NDUFA6/NDUFA4/AFG1L/NDUFA5/COX5A/NDUFA7/UQCRHL/DLD/PARK7/COX6A1/COX5B/UQCRB/NDUFC2/CYC1/NDUFB1/NDUFB9/UQCRQ/NDUFB6/NDUFB10/UQCR10/ISCU/NDUFB4/UQCRFS1/NDUFS1/NDUFB2/NDUFS8/NDUFS3/COX7C/UQCRH/NDUFA9/NDUFS7/NDUFB7/SDHC/SDHAF2/NDUFS5/NDUFC1/COX4I1/NDUFB8/NDUFA1
MF	GO:0050136	NADH dehydrogenase (quinone) activity	36	-0.614689	-2.15694	9.61396e-06	0.00176592	0.00162117	4996	tags=64%, list=27%, signal=47%	NDUFA6/NDUFA4/NDUFA5/NDUFA7/NDUFA13/NQO1/NDUFC2/NDUFB1/NDUFB9/NDUFB6/NDUFB10/NDUFB4/NDUFS1/NDUFB2/NDUFS8/NDUFS3/NDUFA9/NDUFS7/NDUFB7/NDUFS5/NDUFC1/NDUFB8/NDUFA1
MF	GO:0008137	NADH dehydrogenase (ubiquinone) activity	35	-0.616617	-2.13722	1.04791e-05	0.00187901	0.00172499	2792	tags=63%, list=15%, signal=54%	NDUFA6/NDUFA4/NDUFA5/NDUFA7/NDUFA13/NDUFC2/NDUFB1/NDUFB9/NDUFB6/NDUFB10/NDUFB4/NDUFS1/NDUFB2/NDUFS8/NDUFS3/NDUFA9/NDUFS7/NDUFB7/NDUFS5/NDUFC1/NDUFB8/NDUFA1
MF	GO:0038187	pattern recognition receptor activity	23	0.681398	2.29454	1.08878e-05	0.00190688	0.00175057	4898	tags=78%, list=26%, signal=58%	CARD8/CD36/TRIM5/TLR2/NOD2/TLR8/TLR4/TLR9/CLEC4E/TLR7/FCN1/CLEC7A/PGLYRP2/COLEC12/CD14/NOD1/PGLYRP1/CLEC4D
BP	GO:0071826	ribonucleoprotein complex subunit organization	179	-0.382404	-1.78873	1.5104e-05	0.00258519	0.00237328	3126	tags=30%, list=17%, signal=25%	EIF6/SRSF12/TAF9/MRTO4/PIH1D2/MRPL20/STRAP/PRPF31/RUVBL1/PTGES3/USP39/DHX9/RPLP0/RUVBL2/RPL13A/POLR2D/SNRPF/MRPS11/RPL11/RPL23A/RPS15/EIF4H/RPS28/RPS19/PWP2/RPL10/ZNHIT3/NOP53/XRCC5/RPL3/YJU2/SMN1/RPL24/TXNL4A/BRIX1/AAR2/PUF60/RPS27/NUDT21/RRS1/EIF2S3B/RPL6/EIF3CL/RPS14/COIL/SNRPD1/SNRPB/SNRPD2/ZFAND1/RPLP0P6/SRSF9/SNU13/ABT1/DDX28
CC	GO:0005844	polysome	60	-0.51702	-2.02594	1.566e-05	0.0026208	0.00240597	4030	tags=55%, list=21%, signal=43%	RPL38/ELAVL4/MCRS1/EIF3H/RPS4X/RPL32/EEF2/RPL18A/DHX9/RPS29/RPS21/BTF3/IMPACT/RPL10A/RPL39/EIF2AK4/RPL30/RPS3/RPL11/RPS28/RPS26/CALR/RPS23/RPL36/RPL18/RWDD1/RPL19/UNK/FXR1/RPL24/RPL41/RPL6/RPL7A
CC	GO:0042788	polysomal ribosome	30	-0.636269	-2.13098	1.67322e-05	0.00273935	0.0025148	4298	tags=77%, list=23%, signal=59%	RPL38/ELAVL4/EIF3H/RPL32/RPL18A/DHX9/RPS29/RPS21/BTF3/RPL10A/RPL39/RPL30/RPL11/RPS28/RPS26/RPS23/RPL36/RPL18/RPL19/RPL24/RPL41/RPL6/RPL7A
CC	GO:0008250	oligosaccharyltransferase complex	14	-0.764512	-2.12029	2.36239e-05	0.00378535	0.00347507	3335	tags=57%, list=18%, signal=47%	KRTCAP2/STT3B/OSTC/DAD1/DDOST/RPN2/TMEM258/MAGT1
BP	GO:0034470	ncRNA processing	405	-0.313807	-1.62068	2.52036e-05	0.00395434	0.0036302	3894	tags=28%, list=21%, signal=23%	DIS3/PUS3/ISG20/TPRKB/FARS2/ELAC1/DUS2/ZNHIT6/TSEN2/DDX54/SLX9/EBNA1BP2/SBDS/DDX49/PARN/MTO1/ELP3/PRORP/WBP11/EIF6/KARS1/MAK16/ELP5/MRTO4/PIH1D2/TRUB1/UTP18/PUM1/ZCCHC4/RPL35A/RPS21/THUMPD3/FBL/NGDN/ELP4/RPF1/MPHOSPH6/TRPT1/RPL10A/TYW1B/ANKRD16/MPHOSPH10/RPL27/DDX27/UTP14A/TSN/TSNAX/PA2G4/EXOSC9/MRPS11/ZC3H12A/NSA2/RPL11/RPS16/TENT4B/TSEN54/RPS15/UTP23/RPS17/DDX10/RPS28/UTP4/THUMPD1/RNF113A/DHX37…
MF	GO:0003955	NAD(P)H dehydrogenase (quinone) activity	38	-0.589056	-2.09761	3.0482e-05	0.0046849	0.00430088	4996	tags=61%, list=27%, signal=45%	NDUFA6/NDUFA4/NDUFA5/NDUFA7/NDUFA13/NQO1/NDUFC2/NDUFB1/NDUFB9/NDUFB6/NDUFB10/NDUFB4/NDUFS1/NDUFB2/NDUFS8/NDUFS3/NDUFA9/NDUFS7/NDUFB7/NDUFS5/NDUFC1/NDUFB8/NDUFA1
BP	GO:0050853	B cell receptor signaling pathway	116	-0.407239	-1.78505	3.33174e-05	0.00501826	0.00460691	5030	tags=46%, list=27%, signal=34%	TRBC1/MAPK1/BAX/IGLC3/IGHV3-7/TEC/IGHV3-21/IGHV3-74/RFTN1/IGHG4/IGHV4-39/IGHV1-24/IGHV6-1/PLEKHA1/CD79A/CD38/IGHV1-3/FCRL3/IGHV3-11/LPXN/MEF2C/CD79B/LIME1/GPS2/IGLL5/IGLC1/IGHV2-70/IGHV5-51/IGHV4-28/IGLC2/IGHG1/IGHV4-59/IGHM/IGHV1-58/IGHV4-31/IGHV3-33/IGHV3-30/ABL1/IGHV1-45/PLCG2/NFATC2/TRDC/TRBC2/IGHV4-61/IGHV2-5/SH2B2/VAV3/IGHG3/PTPN22/PTPRC/PRKCH/PLCL2/CD81
BP	GO:0001912	positive regulation of leukocyte mediated cytotoxicity	55	-0.535878	-2.04823	3.71324e-05	0.0051282	0.00470784	3036	tags=45%, list=16%, signal=38%	HLA-DRB1/IL12A/CD1C/NCR3/MR1/CD160/HLA-DRA/LAG3/IL23A/SH2D1A/KLRK1/SLAMF6/CD226/KLRD1/KLRC3/PTPRC/IL12RB1/KLRC2/KLRC4-KLRK1/HLA-H/B2M/HLA-E/KLRC4/HLA-G/HLA-B
CC	GO:0000502	proteasome complex	59	-0.510112	-1.98191	3.65092e-05	0.0051282	0.00470784	4259	tags=47%, list=23%, signal=37%	TXNL1/PSMB10/VCP/PSME1/PSMD6/PSMD9/PSMB2/PSMD7/PSMD8/PSMB7/PSMC1/PSME4/PSME3/ZFAND2A/PSMB9/PSMD4/PSMD10/UBR1/PSMA8/PSMC5/PSMD13/PSMB1/PSMA7/PSMB4/PSMB6/UBE3C/PSMD14/PSMC3
BP	GO:0009593	detection of chemical stimulus	90	0.4241	1.92911	3.7268e-05	0.0051282	0.00470784	3751	tags=37%, list=20%, signal=30%	OR52K2/OR7D2/OR52K1/TAS2R10/TRPV1/OR52I2/TLR1/TLR6/KCNMB4/TLR2/TAS2R4/OR10AD1/C4B/NOD2/OR2L3/OR2A42/OR2A7/SLC24A4/KCNMB1/PLCB2/PIGR/TAS2R3/TAS2R5/TLR4/OR2W3/OR2L13/OR52N4/OR10G2/OR10AC1/OR4D1/CLEC7A/GCK/OR2I1P
BP	GO:0002708	positive regulation of lymphocyte mediated immunity	110	-0.428121	-1.86173	3.7452e-05	0.0051282	0.00470784	3125	tags=35%, list=17%, signal=30%	DENND1B/HLA-DRB1/IL12A/MAD2L2/CD1C/NCR3/MR1/KIR2DL4/TFRC/CD160/SHLD3/HLA-DRA/LAG3/PAXIP1/SH2D1B/IL23A/TBX21/SH2D1A/CLCF1/TRAF6/KLRK1/SLAMF6/IL18R1/SLAMF1/CD226/KLRD1/KLRC3/PTPRC/IL12RB1/KLRC2/SHLD1/KLRC4-KLRK1/HLA-H/B2M/CD81/HLA-E/KLRC4/HLA-G/HLA-B
BP	GO:0009612	response to mechanical stimulus	168	0.338566	1.71726	3.53322e-05	0.0051282	0.00470784	3933	tags=37%, list=21%, signal=29%	PKD2/PTGS2/KCNJ2/CLCN6/MMP14/P2RX7/MAP3K2/MAPK14/FOSB/TRPV4/PPL/CASP2/TMEM150C/IGF1R/IL1B/LTBR/TCAP/TNFRSF10B/COL1A1/BACE1/SHANK3/SLC38A2/CXCL10/FOSL1/STAT1/TNFRSF1A/BAG3/PTK2B/CHRNA9/ATP1A2/NFKB1/TLR8/PLEC/LRP11/SLC26A5/SRC/UCN/TNFRSF10A/ENG/HABP4/TLR4/CHRNA10/PIEZO1/P2RY1/CASP1/FADD/TLR5/RAF1/SCX/TLR7/CNTNAP2/PKD1/MDK/CITED2/THBS1/F11R/MYD88/TTN/SLC8A1/TNFSF14/MKKS/BNIP3
CC	GO:0030055	cell-substrate junction	398	-0.300407	-1.54953	4.16562e-05	0.00560202	0.00514282	4998	tags=38%, list=27%, signal=28%	MAPK1/CAPN5/NFASC/EPB41L5/CNN1/CASK/PXN/SENP1/ADGRE5/JUP/ALKBH6/DAG1/PFN1/CLASP1/TES/RPS8/YES1/IGF2R/PPP1R12A/PGM5/SDC4/RPS13/CFL1/RPL7/RPL38/LASP1/LIMK1/ARF1/PDLIM1/ACTG1/MPRIP/SORBS1/ARHGEF7/NCKAP1/RPS4X/SNTB2/CSRP1/RPS3A/EFNB2/ITGB7/CDC42EP1/YWHAB/PPP1CC/ADD1/HSPA9/MYH9/MME/SH3KBP1/PTPN12/ITGA8/ACTN4/LPXN/SCARF2/ITGB4/XIRP2/PARVB/LMLN/RPS11/AMBRA1/PARVA/ERBIN/LIMS1/ANXA6/NEDD9/RRAS2/ITGA4/RPS2…
BP	GO:0032732	positive regulation of interleukin-1 production	63	0.483112	2.06822	4.81287e-05	0.00604841	0.00555262	2763	tags=38%, list=15%, signal=33%	TMEM106A/FZD5/NLRP1/P2RX7/CARD8/CCL3/TLR6/EGR1/CD36/NLRP3/NOD2/AGER/F2RL1/STMP1/NLRP12/MNDA/TLR8/JAK2/STAT3/TLR4/LILRA2/MEFV/CASP1/NLRC4
CC	GO:0005747	mitochondrial respiratory chain complex I	41	-0.563053	-2.03949	4.89912e-05	0.00604841	0.00555262	5502	tags=61%, list=29%, signal=43%	NDUFV2/NDUFAB1/NDUFA6/NDUFA4/NDUFA5/NDUFA11/NDUFA7/NDUFA13/NDUFC2/NDUFB1/NDUFB9/NDUFB6/NDUFB10/NDUFB4/NDUFS1/NDUFB2/NDUFS8/NDUFS3/NDUFA9/NDUFS7/NDUFB7/NDUFS5/NDUFC1/NDUFB8/NDUFA1
CC	GO:0030964	NADH dehydrogenase complex	41	-0.563053	-2.03949	4.89912e-05	0.00604841	0.00555262	5502	tags=61%, list=29%, signal=43%	NDUFV2/NDUFAB1/NDUFA6/NDUFA4/NDUFA5/NDUFA11/NDUFA7/NDUFA13/NDUFC2/NDUFB1/NDUFB9/NDUFB6/NDUFB10/NDUFB4/NDUFS1/NDUFB2/NDUFS8/NDUFS3/NDUFA9/NDUFS7/NDUFB7/NDUFS5/NDUFC1/NDUFB8/NDUFA1
CC	GO:0045271	respiratory chain complex I	41	-0.563053	-2.03949	4.89912e-05	0.00604841	0.00555262	5502	tags=61%, list=29%, signal=43%	NDUFV2/NDUFAB1/NDUFA6/NDUFA4/NDUFA5/NDUFA11/NDUFA7/NDUFA13/NDUFC2/NDUFB1/NDUFB9/NDUFB6/NDUFB10/NDUFB4/NDUFS1/NDUFB2/NDUFS8/NDUFS3/NDUFA9/NDUFS7/NDUFB7/NDUFS5/NDUFC1/NDUFB8/NDUFA1
CC	GO:0005743	mitochondrial inner membrane	448	-0.299695	-1.55952	4.67016e-05	0.00604841	0.00555262	4600	tags=34%, list=24%, signal=26%	TIMM50/ATP5PD/MRPL40/PARL/COQ7/COX20/NDUFA7/APOO/SLC25A30/ATP5MF/UQCRC2/SDHB/UQCRHL/PHB1/GRPEL1/AGK/ATP5MC3/ATP5MJ/MRPL55/DAP3/MRPS35/UQCC2/FECH/MPC1/COQ5/SHMT2/MRPL16/GUF1/NDUFA13/MRPL3/MRPS10/MRPS21/ATP5F1B/CRAT/MRPL37/NDUFAF6/TYMS/ROMO1/HIGD2A/MTX2/CHDH/HSPA9/DHRS13/COX6A1/CYP24A1/MRPL45/COX5B/UQCRB/MRPL9/ATP5F1A/COX8A/MRPL20/MRPS15/SLC25A6/SLC25A38/NDUFC2/PET100/SLC25A15/MRPL54/CYC1/CHCHD10/M…
MF	GO:0042287	MHC protein binding	41	-0.5619	-2.03531	4.98901e-05	0.00606004	0.0055633	4332	tags=54%, list=23%, signal=41%	TRGV9/CD74/TUBB/VCP/ATP5F1B/TUBB4B/TRAV19/ATP5F1A/CD8B/CD244/TRBV12-3/LAG3/KLRK1/BCAP31/KLRD1/CD8A/FCRL6/KIR2DS4/KLRC4-KLRK1/KIR3DL2/CD81/HLA-E
BP	GO:0032611	interleukin-1 beta production	83	0.435488	1.94457	5.49688e-05	0.00646829	0.00593808	2878	tags=36%, list=15%, signal=31%	TMEM106A/S1PR3/FZD5/NLRP1/P2RX7/CARD8/CCL3/TLR6/EGR1/CD36/NLRP3/NOD2/AGER/F2RL1/GHRL/STMP1/CD33/NLRP12/MNDA/TLR8/JAK2/STAT3/GIT1/TLR4/LILRA2/MEFV/CASP1/NLRC4/CARD16/SIRPA
BP	GO:0032651	regulation of interleukin-1 beta production	83	0.435488	1.94457	5.49688e-05	0.00646829	0.00593808	2878	tags=36%, list=15%, signal=31%	TMEM106A/S1PR3/FZD5/NLRP1/P2RX7/CARD8/CCL3/TLR6/EGR1/CD36/NLRP3/NOD2/AGER/F2RL1/GHRL/STMP1/CD33/NLRP12/MNDA/TLR8/JAK2/STAT3/GIT1/TLR4/LILRA2/MEFV/CASP1/NLRC4/CARD16/SIRPA
MF	GO:0009055	electron transfer activity	105	-0.419644	-1.82182	6.50487e-05	0.00731167	0.00671233	4996	tags=49%, list=27%, signal=36%	NDUFA6/NDUFA4/COX6B1/NDUFA5/DHRS3/COX5A/NDUFA7/ETFA/SDHB/POR/GLDC/LOXL2/NDUFA13/ME1/CYB5A/FDX1/ADH5/COX6A1/COX5B/COX8A/IDO1/NDUFC2/AKR1B1/CYC1/NDUFB1/NDUFB9/AKR7A2/SURF1/NDUFB6/NDUFB10/UQCR10/NDUFB4/UQCRFS1/NDUFS1/NDUFB2/NDUFS8/NDUFS3/UQCRH/NDUFA9/NDUFS7/NDUFB7/AIFM2/COX7A2/SDHC/NDUFS5/GFUS/DMGDH/NDUFC1/COX4I1/NDUFB8/NDUFA1
BP	GO:0000280	nuclear division	391	-0.304863	-1.56871	6.47704e-05	0.00731167	0.00671233	5266	tags=37%, list=28%, signal=27%	TPX2/SPHK1/RHOA/PSMG2/KIF15/DLGAP5/KIFC1/TGFA/KIF2A/ASPM/DAPK3/UBE2S/CHMP2A/TERF1/CDC14B/FBXO5/TDRKH/LCMT1/NUSAP1/KIF11/CHTF8/SMC1B/KIF4A/PPP2R1A/CLASP1/RCC1/MZT1/RAD51/NCAPH/DSN1/AURKA/HECW2/NEK2/SPAG5/SMC4/PHIP/CENPF/CENPE/CDC20/NSL1/RAD51AP1/CHMP1A/CDCA5/MAD2L1/ESPL1/SLF1/RAD54L/CUL3/SMPD3/ZSCAN21/MKI67/BECN1/ABRAXAS2/REEP3/INO80/CHMP4B/UBE2C/MND1/TRIP13/TOP2A/P3H4/BCCIP/SPDYA/CDCA8/SYCP3/ABRA…
BP	GO:0048285	organelle fission	437	-0.29866	-1.55363	6.45571e-05	0.00731167	0.00671233	5147	tags=35%, list=27%, signal=26%	PSMG2/KIF15/DLGAP5/KIFC1/TGFA/KIF2A/ASPM/DAPK3/UBE2S/CHMP2A/TERF1/CDC14B/FBXO5/TDRKH/LCMT1/NUSAP1/KIF11/CHTF8/SMC1B/KIF4A/PPP2R1A/CLASP1/RCC1/PEX11A/MZT1/RAD51/NCAPH/DSN1/AURKA/HECW2/NEK2/SPAG5/SMC4/PHIP/CENPF/CENPE/MUL1/CDC20/NSL1/RAD51AP1/CHMP1A/CDCA5/MAD2L1/PEX19/ESPL1/SLF1/RAD54L/CUL3/SMPD3/ZSCAN21/MKI67/BECN1/ABRAXAS2/REEP3/INO80/CHMP4B/UBE2C/MND1/TRIP13/TOP2A/P3H4/PEX11G/BCCIP/SPDYA/CDCA8/S…
CC	GO:0098687	chromosomal region	342	-0.319031	-1.62152	7.12218e-05	0.0078505	0.007207	4636	tags=35%, list=25%, signal=27%	KNL1/PPP2R1A/MACROH2A2/PAFAH1B1/CLASP1/MCM5/EZH2/RAD51/PPP1R12A/DSN1/NEK2/MSH2/SPAG5/WDR82/SMC4/KMT5B/PHF2/XRCC1/CENPF/ZNF276/CENPE/SKA1/NSL1/RAD51AP1/CHMP1A/CDCA5/SKA3/MAD2L1/SPC24/KANSL1/PCNA/HJURP/CENPB/SUMO3/PPP1CC/CHMP4B/TOX4/TOP2A/MCM7/KAT7/TEN1/CDK1/CDCA8/SYCP3/SUGT1/MCM3/SEC13/PTGES3/NUP37/RPA2/MTBP/H4C11/PARP1/DYNC1LI1/NLRP2/NCAPG/FEN1/NGDN/TNKS2/AURKB/RBBP4/SYCP2L/DDB1/MAD1L1/TINF2/AURK…
CC	GO:0005925	focal adhesion	391	-0.303837	-1.56343	7.19273e-05	0.0078505	0.007207	4998	tags=38%, list=27%, signal=29%	MAPK1/CAPN5/NFASC/EPB41L5/CNN1/CASK/PXN/SENP1/ADGRE5/JUP/ALKBH6/DAG1/PFN1/CLASP1/TES/RPS8/YES1/IGF2R/PPP1R12A/PGM5/SDC4/RPS13/CFL1/RPL7/RPL38/LASP1/LIMK1/ARF1/PDLIM1/ACTG1/MPRIP/SORBS1/ARHGEF7/NCKAP1/RPS4X/SNTB2/CSRP1/RPS3A/EFNB2/ITGB7/CDC42EP1/YWHAB/PPP1CC/ADD1/HSPA9/MYH9/MME/SH3KBP1/PTPN12/ITGA8/ACTN4/LPXN/SCARF2/ITGB4/XIRP2/PARVB/LMLN/RPS11/AMBRA1/PARVA/LIMS1/ANXA6/NEDD9/RRAS2/ITGA4/RPS29/GNA1…
BP	GO:0002396	MHC protein complex assembly	18	-0.699032	-2.04525	8.73834e-05	0.0092688	0.00850903	3652	tags=61%, list=19%, signal=49%	HLA-DMA/HLA-DQA2/HLA-DQB2/HLA-DOA/HLA-DRB1/HLA-DPB1/HLA-DRA/HLA-DRB5/CALR/PDIA3/B2M
BP	GO:0002501	peptide antigen assembly with MHC protein complex	18	-0.699032	-2.04525	8.73834e-05	0.0092688	0.00850903	3652	tags=61%, list=19%, signal=49%	HLA-DMA/HLA-DQA2/HLA-DQB2/HLA-DOA/HLA-DRB1/HLA-DPB1/HLA-DRA/HLA-DRB5/CALR/PDIA3/B2M
CC	GO:0034663	endoplasmic reticulum chaperone complex	10	-0.821982	-2.08038	9.06324e-05	0.0094799	0.00870283	3021	tags=80%, list=16%, signal=67%	MZB1/DNAJB11/PDIA6/SDF2L1/HSP90B1/HYOU1/HSPA5/PPIB
BP	GO:0002715	regulation of natural killer cell mediated immunity	45	-0.530918	-1.96462	9.91005e-05	0.0102236	0.00938561	2844	tags=44%, list=15%, signal=38%	IL12A/NCR3/KIR2DL4/CD160/LAG3/SH2D1B/NCR1/SH2D1A/KLRK1/SLAMF6/CD226/KLRD1/KLRC3/CD96/KLRC2/KLRC4-KLRK1/HLA-E/KLRC4/HLA-G/HLA-B
CC	GO:0031227	intrinsic component of endoplasmic reticulum membrane	160	-0.373604	-1.72376	0.000109145	0.0111077	0.0101972	3686	tags=28%, list=20%, signal=23%	EMC10/HLA-DQA2/STIM1/HLA-DQB2/SGMS1/AMFR/PGAP3/HLA-DRB1/PIGT/KTN1/HLA-DPB1/TM7SF2/SELENOS/WDR83OS/HLA-DRA/TRAM2/SPCS1/EMC7/EBP/HLA-DRB5/CALR/TRAM1/ERGIC1/DPM2/GPAA1/ERGIC3/HACD2/BFAR/PIGK/BCAP31/HSPA5/ARL6IP1/PDIA3/INSIG1/BNIP1/ESYT2/CAMLG/HLA-H/EMC4/SLC27A2/B2M/HLA-E/RHBDD2/HLA-G/HLA-B
BP	GO:0000027	ribosomal large subunit assembly	25	-0.636682	-2.03942	0.000111562	0.0111829	0.0102663	2974	tags=56%, list=16%, signal=47%	MRTO4/MRPL20/RPLP0/RPL11/RPL23A/RPL10/NOP53/RPL3/RPL24/BRIX1/RRS1/RPL6/RPLP0P6/DDX28
BP	GO:0046034	ATP metabolic process	233	-0.337787	-1.63014	0.000114339	0.0111829	0.0102663	5038	tags=39%, list=27%, signal=29%	SLC25A23/NDUFA6/NDUFA4/AFG1L/NDUFA5/FXN/NUDT2/COX5A/BEND3/ATP5PD/DDIT4/NDUFA7/MSH2/ATP5MF/UQCRC2/UQCRHL/GPI/DLD/ATP5MC3/PARK7/UQCC2/PFKFB1/SHMT2/VCP/ATP5F1B/AK9/ENPP1/EIF6/CDK1/COX6A1/COX5B/UQCRB/ATP5F1A/NDUFC2/CYC1/CHCHD10/PARP1/NDUFB1/IFNG/NDUFB9/UQCRQ/OGDH/AK1/NDUFB6/NDUFB10/UQCR10/ALDOC/DNAJC30/ISCU/ANTKMT/SLC25A25/NDUFB4/UQCRFS1/FOXK2/BAD/ATP5MC1/NDUFS1/NDUFB2/NDUFS8/ATP5MG/NDUFS3/COX7C/ATP5…
MF	GO:0022836	gated channel activity	201	0.309892	1.60215	0.000112934	0.0111829	0.0102663	4564	tags=37%, list=24%, signal=28%	PKD2/SCN3A/PACC1/KCNE1/KCNJ2/CACNA1D/CLCN6/P2RX7/TPCN1/TMEM63B/TRPV1/MCOLN3/TRPV4/KCNQ4/CLCN5/TMEM150C/KCNMB4/KCNC4/KCNMA1/KCNK7/SCNN1D/GRIN3B/TPCN2/GRIK5/KCNK13/SCN11A/KCNT1/KCNMB1/TMEM63A/PTK2B/CHRNA9/KCNC3/MCOLN1/GRIN2D/HCN2/KCNK12/KCNQ2/CHRNA10/PIEZO1/KCNAB1/TRPM2/KCNAB3/TMC5/TMC4/CATSPER2/TTYH2/P2RX6/LRRC26/CACNB2/CYBB/CLCN7/ASIC1/CNR1/CACNA1I/FKBP1B/TMC6/KCNJ14/KCNJ15/ANO10/TRPM5/MCOLN2/CAC…
MF	GO:0015267	channel activity	298	0.274239	1.50964	0.000119277	0.0113705	0.0104385	4614	tags=34%, list=24%, signal=26%	PKD2/SCN3A/PACC1/KCNE1/KCNJ2/CACNA1D/CLCN6/P2RX7/TPCN1/TMEM63B/TRPV1/MCOLN3/NOX5/TRPV4/KCNQ4/CLCN5/ANXA9/SLC26A8/SLC26A6/TMEM150C/KCNMB4/KCNC4/KCNMA1/KCNK7/SCNN1D/GRIN3B/TPCN2/GRIK5/KCNK13/TMEM38B/SCN11A/TRPC1/KCNT1/MPV17/LRRC8B/SLC24A4/KCNMB1/ATP6V1A/CLCC1/MCU/TMEM63A/PTK2B/CHRNA9/KCNC3/GPM6A/LRRC8C/PSEN1/MCOLN1/GRIN2D/HCN2/KCNK12/KCNQ2/CHRNA10/PIEZO1/BCL2/KCNAB1/SLC12A6/TRPV6/SLC12A5/TRPM2/KCNA…
MF	GO:0022803	passive transmembrane transporter activity	298	0.274239	1.50964	0.000119277	0.0113705	0.0104385	4614	tags=34%, list=24%, signal=26%	PKD2/SCN3A/PACC1/KCNE1/KCNJ2/CACNA1D/CLCN6/P2RX7/TPCN1/TMEM63B/TRPV1/MCOLN3/NOX5/TRPV4/KCNQ4/CLCN5/ANXA9/SLC26A8/SLC26A6/TMEM150C/KCNMB4/KCNC4/KCNMA1/KCNK7/SCNN1D/GRIN3B/TPCN2/GRIK5/KCNK13/TMEM38B/SCN11A/TRPC1/KCNT1/MPV17/LRRC8B/SLC24A4/KCNMB1/ATP6V1A/CLCC1/MCU/TMEM63A/PTK2B/CHRNA9/KCNC3/GPM6A/LRRC8C/PSEN1/MCOLN1/GRIN2D/HCN2/KCNK12/KCNQ2/CHRNA10/PIEZO1/BCL2/KCNAB1/SLC12A6/TRPV6/SLC12A5/TRPM2/KCNA…
CC	GO:0019866	organelle inner membrane	500	-0.285569	-1.5004	0.000124776	0.0117461	0.0107833	4600	tags=33%, list=24%, signal=25%	TIMM50/ATP5PD/MRPL40/PARL/LEMD3/TMEM201/COQ7/COX20/NDUFA7/IFI27/APOO/SLC25A30/ATP5MF/UQCRC2/SDHB/UQCRHL/PHB1/GRPEL1/AGK/ATP5MC3/ATP5MJ/MRPL55/DAP3/MRPS35/UQCC2/FECH/DPY19L4/MPC1/COQ5/SHMT2/MRPL16/GUF1/NDUFA13/MRPL3/MRPS10/MRPS21/ATP5F1B/CRAT/MRPL37/NDUFAF6/TYMS/ROMO1/HIGD2A/MTX2/CHDH/NEMP1/HSPA9/DHRS13/COX6A1/CYP24A1/MRPL45/COX5B/UQCRB/MRPL9/ATP5F1A/COX8A/MRPL20/MRPS15/SLC25A6/SLC25A38/NDUFC2/PET…
BP	GO:0032612	interleukin-1 production	96	0.389947	1.80189	0.000165581	0.0149652	0.0137385	2878	tags=33%, list=15%, signal=28%	TMEM106A/S1PR3/FZD5/NLRP1/P2RX7/CARD8/CCL3/TLR6/EGR1/CD36/NLRP3/NOD2/AGER/F2RL1/GHRL/STMP1/CD33/NLRP12/MNDA/TLR8/JAK2/STAT3/GIT1/TLR4/LILRA2/IL10/CEACAM1/MEFV/CASP1/NLRC4/CARD16/SIRPA
BP	GO:0032652	regulation of interleukin-1 production	96	0.389947	1.80189	0.000165581	0.0149652	0.0137385	2878	tags=33%, list=15%, signal=28%	TMEM106A/S1PR3/FZD5/NLRP1/P2RX7/CARD8/CCL3/TLR6/EGR1/CD36/NLRP3/NOD2/AGER/F2RL1/GHRL/STMP1/CD33/NLRP12/MNDA/TLR8/JAK2/STAT3/GIT1/TLR4/LILRA2/IL10/CEACAM1/MEFV/CASP1/NLRC4/CARD16/SIRPA
CC	GO:0030176	integral component of endoplasmic reticulum membrane	154	-0.371145	-1.69919	0.000163087	0.0149652	0.0137385	3686	tags=28%, list=20%, signal=23%	EMC10/HLA-DQA2/STIM1/HLA-DQB2/SGMS1/AMFR/HLA-DRB1/PIGT/KTN1/HLA-DPB1/TM7SF2/SELENOS/WDR83OS/HLA-DRA/TRAM2/SPCS1/EMC7/EBP/HLA-DRB5/CALR/TRAM1/ERGIC1/DPM2/GPAA1/ERGIC3/HACD2/BFAR/PIGK/BCAP31/HSPA5/ARL6IP1/PDIA3/INSIG1/BNIP1/CAMLG/HLA-H/EMC4/SLC27A2/B2M/HLA-E/RHBDD2/HLA-G/HLA-B
BP	GO:0010498	proteasomal protein catabolic process	467	-0.2899	-1.51714	0.00016692	0.0149652	0.0137385	4112	tags=37%, list=22%, signal=30%	SH3RF1/FBXL22/HERPUD1/XPO1/UBR3/DTL/ANAPC4/WWP2/AMN1/AREL1/DDA1/PELI1/COMMD1/AQP11/GABARAPL2/HSPBP1/RNF40/APOE/GLMN/FBXO39/DMAC2/RBX1/PCNP/SPOP/PSMC2/OSBPL7/WNT10B/UBE2S/RNFT1/TMUB1/ANKRD9/FBXL15/DERL2/ASB2/DERL3/GID4/IFI27/CUL4B/AURKA/HECW2/TMTC3/AKT1/NUB1/PMAIP1/FBXO2/PARK7/PSMB10/CDC20/RNF121/EIF3H/VCP/PSME1/SEL1L/FBXL13/MDM2/DNAJB9/PSMD6/SIAH3/CUL3/RNF187/ZFAND2B/RNF126/PSMB2/DNAJC18/SVIP/RNF…
BP	GO:0000028	ribosomal small subunit assembly	18	-0.685171	-2.0047	0.000173645	0.0149956	0.0137664	1936	tags=50%, list=10%, signal=45%	MRPS11/RPS15/RPS28/RPS19/PWP2/XRCC5/RPS27/RPS14/ABT1
BP	GO:0006120	mitochondrial electron transport, NADH to ubiquinone	43	-0.519761	-1.90696	0.000175872	0.0149956	0.0137664	2792	tags=60%, list=15%, signal=52%	NDUFV2/NDUFAB1/NDUFA6/NDUFA4/NDUFA5/NDUFA7/DLD/PARK7/NDUFC2/NDUFB1/NDUFB9/NDUFB6/NDUFB10/ISCU/NDUFB4/NDUFS1/NDUFB2/NDUFS8/NDUFS3/NDUFA9/NDUFS7/NDUFB7/NDUFS5/NDUFC1/NDUFB8/NDUFA1
BP	GO:0022904	respiratory electron transport chain	95	-0.424941	-1.80241	0.000170396	0.0149956	0.0137664	3116	tags=37%, list=17%, signal=31%	CDK1/COX6A1/COX5B/UQCRB/NDUFC2/CYC1/NDUFB1/NDUFB9/UQCRQ/NDUFB6/NDUFB10/UQCR10/ISCU/NDUFB4/UQCRFS1/NDUFS1/NDUFB2/NDUFS8/NDUFS3/COX7C/UQCRH/NDUFA9/NDUFS7/NDUFB7/AIFM2/SDHC/SDHAF2/NDUFS5/GHITM/CHCHD2/NDUFC1/COX4I1/NDUFB8/DGUOK/NDUFA1
BP	GO:0002377	immunoglobulin production	201	-0.346628	-1.65138	0.000171985	0.0149956	0.0137664	5184	tags=40%, list=27%, signal=29%	YY1/VPREB3/IGLV2-14/PMS2P5/TRAV14DV4/SLC15A4/IGKV1-17/POLQ/IGKV1-37/PARP3/MSH3/HLA-DMA/IL13/IGKV6-21/IGLV5-37/MSH2/TCF3/PHB1/TNFRSF4/GPI/SASH3/IGLV4-69/KMT5B/TRDV3/XBP1/IGKV1-8/DNAJB9/HLA-DQA2/SHLD2/HLA-DQB2/BATF/APLF/FCRL3/PKN1/HLA-DOA/IGKV3D-11/IGLV2-18/HLA-DRB1/MZB1/TRAV40/IGKV1D-33/TRAV19/IGLV7-46/IGKV1-5/TRDV1/MAD2L2/HLA-DPB1/IGLV1-47/TFRC/IGKV2D-28/NHEJ1/SHLD3/HLA-DRA/TRAF3IP2/IGLV3-1/IGLV9…
BP	GO:0002449	lymphocyte mediated immunity	324	-0.30861	-1.55394	0.000177215	0.0149956	0.0137664	4204	tags=31%, list=22%, signal=25%	SASH3/IGHG4/KMT5B/LAMP1/FOXJ1/CD74/TUBB/IGHV4-39/IGHV1-24/CTSC/HLA-DQA2/SHLD2/IGHV6-1/HLA-DQB2/BATF/APLF/IGHV1-3/HLA-DOA/CLC/IGHV3-11/TUBB4B/DENND1B/HLA-DRB1/IL12A/MAD2L2/CD1C/NCR3/IGLL5/HLA-DPB1/MR1/IGLC1/KIR2DL4/TFRC/CD160/IGHV2-70/GNL1/CORO1A/IGHV5-51/IGHV4-28/IGLC2/SHLD3/HLA-DRA/TRAF3IP2/LAG3/IGHG1/IGHV4-59/C1QBP/SMAD7/IGHM/IGHV1-58/GZMB/SLA2/PAXIP1/HLA-DRB5/IGHV4-31/SH2D1B/IL23A/IGHV3-33/IGH…
MF	GO:0035325	Toll-like receptor binding	12	0.765534	2.08885	0.000179816	0.0150466	0.0138132	3621	tags=83%, list=19%, signal=67%	TLR1/TLR6/TIRAP/CD36/TLR2/TOLLIP/S100A9/UNC93B1/S100A8/MYD88
BP	GO:0050907	detection of chemical stimulus involved in sensory perception	66	0.432745	1.87261	0.000187151	0.0154883	0.0142187	3414	tags=33%, list=18%, signal=27%	OR52K2/OR7D2/OR52K1/TAS2R10/TRPV1/OR52I2/TAS2R4/OR10AD1/OR2L3/OR2A42/OR2A7/SLC24A4/PLCB2/PIGR/TAS2R3/TAS2R5/OR2W3/OR2L13/OR52N4/OR10G2/OR10AC1/OR4D1
BP	GO:0051251	positive regulation of lymphocyte activation	334	-0.303908	-1.53893	0.000198695	0.0162649	0.0149317	4561	tags=35%, list=24%, signal=27%	IL13/NCK2/IGHV3-21/YES1/IGHV3-74/MSH2/AKT1/TNFRSF4/CARD11/SASH3/IGHG4/KMT5B/LAMP1/CD74/IGHV4-39/PDCD1LG2/IGHV1-24/XBP1/ZAP70/CD3E/ITPKB/HLA-DQA2/SHLD2/EFNB2/IGHV6-1/CD47/HLA-DQB2/CD38/EFNB1/IGHV1-3/FCRL3/HLA-DOA/IGHV3-11/MPL/RUNX1/SH3KBP1/HLA-DRB1/MEF2C/NCK1/IL12A/CDKN1A/MAD2L2/AMBRA1/IGLL5/BLOC1S6/HLA-DPB1/IGLC1/IFNG/CSK/CLECL1/TFRC/CD160/CD80/IGHV2-70/CORO1A/IGHV5-51/ZBTB16/IGHV4-28/CD320/IGLC2…
CC	GO:0032040	small-subunit processome	37	-0.546425	-1.92752	0.000206492	0.0167214	0.0153508	2763	tags=38%, list=15%, signal=32%	UTP18/FBL/NGDN/MPHOSPH10/UTP14A/UTP23/UTP4/PWP2/XRCC5/IMP3/RPS7/IMP4/SNU13/FCF1
BP	GO:0001909	leukocyte mediated cytotoxicity	116	-0.389159	-1.7058	0.000209261	0.0167654	0.0153911	3160	tags=32%, list=17%, signal=27%	TUBB4B/HLA-DRB1/IL12A/CD1C/NCR3/MR1/KIR2DL4/CD160/CORO1A/HLA-DRA/LAG3/IGHG1/GZMB/IL23A/VAMP7/NCR1/SH2D1A/PRF1/KLRK1/HPRT1/SLAMF6/CD226/KLRD1/KLRC3/SLAMF7/PTPRC/NKG7/IL12RB1/KLRC2/KLRC4-KLRK1/HLA-H/B2M/HLA-E/KLRC4/GZMM/HLA-G/HLA-B
CC	GO:0045259	proton-transporting ATP synthase complex	18	-0.677975	-1.98364	0.000221371	0.0175489	0.0161104	4592	tags=67%, list=24%, signal=50%	ATP5PD/ATP5MF/ATP5MC3/ATP5MJ/ATP5F1B/ATP5F1A/ATP5MC1/ATP5MG/ATP5MC2/ATP5PF/ATP5PO/ATP5ME
BP	GO:0140014	mitotic nuclear division	275	-0.320798	-1.59013	0.00023336	0.0183066	0.016806	5266	tags=38%, list=28%, signal=28%	TPX2/SPHK1/RHOA/PSMG2/KIF15/DLGAP5/KIFC1/TGFA/KIF2A/DAPK3/UBE2S/CHMP2A/CDC14B/FBXO5/LCMT1/NUSAP1/KIF11/CHTF8/SMC1B/KIF4A/PPP2R1A/CLASP1/RCC1/MZT1/NCAPH/DSN1/AURKA/HECW2/NEK2/SPAG5/SMC4/PHIP/CENPF/CENPE/CDC20/NSL1/CHMP1A/CDCA5/MAD2L1/ESPL1/SLF1/CUL3/SMPD3/MKI67/BECN1/ABRAXAS2/REEP3/INO80/CHMP4B/UBE2C/TRIP13/BCCIP/CDCA8/ABRAXAS1/SPAST/MAD2L2/KATNB1/MTBP/DYNC1LI1/NCAPG/PDGFB/CDC6/CDC26/AURKB/NUDC/MA…
CC	GO:0005753	mitochondrial proton-transporting ATP synthase complex	17	-0.681178	-1.95206	0.000246603	0.019146	0.0175766	4592	tags=71%, list=24%, signal=53%	ATP5PD/ATP5MF/ATP5MC3/ATP5MJ/ATP5F1B/ATP5F1A/ATP5MC1/ATP5MG/ATP5MC2/ATP5PF/ATP5PO/ATP5ME
BP	GO:0045954	positive regulation of natural killer cell mediated cytotoxicity	25	-0.622551	-1.99415	0.000259321	0.019928	0.0182945	2844	tags=56%, list=15%, signal=48%	IL12A/NCR3/CD160/LAG3/SH2D1A/KLRK1/SLAMF6/CD226/KLRD1/KLRC3/KLRC2/KLRC4-KLRK1/HLA-E/KLRC4
CC	GO:1905368	peptidase complex	104	-0.41446	-1.79707	0.000263784	0.0200662	0.0184214	4041	tags=38%, list=21%, signal=30%	PSMB10/VCP/PSME1/PSMD6/PSMD9/PSMB2/PSMD7/PSMD8/PSMB7/PSMC1/TAF9/PIGT/PSME4/TADA3/PSME3/AFG3L2/ZFAND2A/PSMB9/SPCS1/PSMD4/PSMD10/UBR1/PSMA8/PSMC5/PSMD13/GPAA1/CRADD/TAF6/SPCS2/PSMB1/PSMA7/PSMB4/PIGK/SEC11C/PSMB6/UBE3C/PSMD14/PSMC3/TADA1
CC	GO:0061702	inflammasome complex	15	0.710791	2.10638	0.000270313	0.0203573	0.0186886	3870	tags=53%, list=21%, signal=42%	NLRP1/CARD8/NLRP3/DHX33/MEFV/CASP1/NLRC4/NAIP
BP	GO:0045047	protein targeting to ER	38	-0.544882	-1.94031	0.000291483	0.0215212	0.0197571	6412	tags=68%, list=34%, signal=45%	SRP68/SGTA/SRP19/SRPRB/SEC61A2/HERPUD1/UBL4A/SRP14/SPCS3/SSR3/SRPRA/GET3/ZFAND2B/CHMP4B/SEC61B/ZFAND2A/TRAM2/SPCS1/BHLHE40-AS1/TRAM1/CHMP4A/SRP72/SPCS2/HSPA5/MAN1A1/SEC61G
BP	GO:0006260	DNA replication	269	-0.312928	-1.54874	0.000288655	0.0215212	0.0197571	5184	tags=38%, list=27%, signal=28%	YY1/BLM/ACTR5/FBH1/NFIB/RPA4/RNASEH2A/PRIM2/LRWD1/ETAA1/TERF1/POLQ/RFC1/MMS22L/FBXO5/ALYREF/ZGRF1/ING4/CHTF8/ZRANB3/PPP2R1A/POLD2/MCM5/CHAF1B/RAD51/CDK9/RRM2/NAP1L1/MCRS1/POLD3/SSRP1/ESCO1/PCNA/POLN/RNASEH1/CDK2AP1/CDC45/REV3L/INO80/NASP/MCM7/INO80E/KAT7/CDK1/MCM3/NUGGC/JADE1/PCLAF/RUVBL1/RMI2/TIMELESS/RPA2/JADE2/DHX9/SETMAR/CDC6/POLE3/FEN1/RUVBL2/RBBP4/GRWD1/ESCO2/GINS4/SDE2/NUCKS1/CDK2/MCM6/PTM…
CC	GO:1905369	endopeptidase complex	76	-0.441349	-1.79997	0.000296408	0.0216723	0.0198958	4259	tags=42%, list=23%, signal=33%	TXNL1/PSMB10/VCP/PSME1/PSMD6/PSMD9/PSMB2/PSMD7/PSMD8/PSMB7/PSMC1/PIGT/PSME4/PSME3/ZFAND2A/PSMB9/PSMD4/PSMD10/UBR1/PSMA8/PSMC5/PSMD13/GPAA1/CRADD/PSMB1/PSMA7/PSMB4/PIGK/PSMB6/UBE3C/PSMD14/PSMC3
CC	GO:0033290	eukaryotic 48S preinitiation complex	15	-0.710666	-2.01099	0.000304307	0.0218392	0.020049	1855	tags=47%, list=10%, signal=42%	EIF3I/EIF3C/EIF3G/EIF3F/EIF3CL/EIF3K/EIF3D
MF	GO:0043021	ribonucleoprotein complex binding	148	-0.366285	-1.66904	0.00030449	0.0218392	0.020049	3828	tags=34%, list=20%, signal=27%	SRPRA/GUF1/MDM2/YTHDF1/PRMT3/UHMK1/SBDS/EEF2/NOMO1/RACK1/EIF6/NAA15/STRAP/PRPF31/PQBP1/SERBP1/SND1/DHX9/PYM1/RPLP1/NPM1/IMPACT/SEC61B/EIF1/ITCH/C1QBP/ZC3H12A/TACO1/EIF3C/EIF4H/SNRPB2/RPN2/PPP1CA/OLA1/SRP72/EIF5A/MAIP1/NME1/DDX5/UNK/HSPA5/PES1/EIF5AL1/SMG6/SNRPD1/SNRPB/EIF3K/PPIH/RBM3/SEC61G
BP	GO:0042776	proton motive force-driven mitochondrial ATP synthesis	16	-0.695436	-1.97972	0.000313108	0.0218996	0.0201045	4592	tags=69%, list=24%, signal=52%	ATP5PD/ATP5MF/ATP5F1B/ATP5F1A/DNAJC30/ANTKMT/ATP5MG/ATP5PF/STOML2/ATP5PO/ATP5ME
BP	GO:0001910	regulation of leukocyte mediated cytotoxicity	79	-0.434324	-1.78719	0.000314056	0.0218996	0.0201045	3036	tags=34%, list=16%, signal=29%	HLA-DRB1/IL12A/CD1C/NCR3/MR1/KIR2DL4/CD160/HLA-DRA/LAG3/IL23A/NCR1/SH2D1A/KLRK1/SLAMF6/CD226/KLRD1/KLRC3/PTPRC/IL12RB1/KLRC2/KLRC4-KLRK1/HLA-H/B2M/HLA-E/KLRC4/HLA-G/HLA-B
MF	GO:0005216	ion channel activity	278	0.275924	1.49706	0.000313665	0.0218996	0.0201045	4813	tags=35%, list=26%, signal=27%	PKD2/SCN3A/PACC1/KCNE1/KCNJ2/CACNA1D/CLCN6/P2RX7/TPCN1/TMEM63B/TRPV1/MCOLN3/NOX5/TRPV4/KCNQ4/CLCN5/ANXA9/SLC26A8/SLC26A6/TMEM150C/KCNMB4/KCNC4/KCNMA1/KCNK7/SCNN1D/GRIN3B/TPCN2/GRIK5/KCNK13/TMEM38B/SCN11A/TRPC1/KCNT1/LRRC8B/SLC24A4/KCNMB1/ATP6V1A/CLCC1/MCU/TMEM63A/PTK2B/CHRNA9/KCNC3/GPM6A/LRRC8C/PSEN1/MCOLN1/GRIN2D/HCN2/KCNK12/KCNQ2/CHRNA10/PIEZO1/KCNAB1/SLC12A6/TRPV6/SLC12A5/TRPM2/KCNAB3/TMC5/TMC…
BP	GO:0009101	glycoprotein biosynthetic process	262	-0.32161	-1.58691	0.000319307	0.0220615	0.0202531	3620	tags=29%, list=19%, signal=24%	CHST8/NUS1/TNIP1/POMGNT2/ST3GAL2/FAM20B/NECAB2/KRTCAP2/ABCA2/GALNT11/B3GAT1/CYTL1/GOLPH3/CHPF2/BMPR1B/CHST14/FUT11/RAMP1/PGM3/SLC39A8/XYLT1/ITM2C/STT3B/MGAT3/B4GALT6/GALNT10/GMPPB/BACE2/FUT8/LARGE1/OSTC/ST8SIA1/POFUT2/TMTC1/PHLDA1/TRAK1/DAD1/POFUT1/CHPF/ALG9/ALG1L2/GALNT3/CHST12/TMEM59/B4GAT1/DDOST/PMM1/RFT1/EXTL2/B4GALT2/CHST11/HS6ST1/RPN2/EXT2/DPM2/GALNT8/GFPT2/ALG5/B3GNT2/EXTL3/B3GAT3/ST3GAL1/…
MF	GO:0017116	single-stranded DNA helicase activity	23	-0.6275	-1.971	0.000338648	0.0231851	0.0212846	5382	tags=70%, list=29%, signal=50%	RFC2/POLQ/CHTF8/MCM5/RAD51/MCM7/MCM3/DHX9/MCM6/PIF1/DSCC1/MCM2/MCM9/RFC3/MCM4/RFC5
BP	GO:0001906	cell killing	147	-0.362508	-1.6533	0.000350117	0.0237543	0.0218072	2844	tags=28%, list=15%, signal=24%	IL12A/CD1C/NCR3/MR1/IFNG/KIR2DL4/CD160/CORO1A/HLA-DRA/LAG3/RPL30/IGHG1/GZMB/IL23A/VAMP7/RPS19/NCR1/SH2D1A/GNLY/PRF1/KLRK1/HPRT1/SLAMF6/CD226/KLRD1/HMGN2/KLRC3/SLAMF7/PTPRC/NKG7/IL12RB1/KLRC2/KLRC4-KLRK1/CD59/HLA-H/B2M/HLA-E/KLRC4/GZMM/HLA-G/HLA-B
CC	GO:0070993	translation preinitiation complex	18	-0.66515	-1.94612	0.000368949	0.0240363	0.022066	2234	tags=61%, list=12%, signal=54%	DHX29/EIF3E/EIF3H/EIF1/EIF3I/EIF3C/EIF3G/EIF3F/EIF3CL/EIF3K/EIF3D
BP	GO:0050911	detection of chemical stimulus involved in sensory perception of smell	42	0.496168	1.92786	0.000370231	0.0240363	0.022066	3751	tags=38%, list=20%, signal=31%	OR52K2/OR7D2/OR52K1/OR52I2/OR10AD1/OR2L3/OR2A42/OR2A7/SLC24A4/OR2W3/OR2L13/OR52N4/OR10G2/OR10AC1/OR4D1/OR2I1P
BP	GO:0031341	regulation of cell killing	93	-0.417166	-1.75699	0.0003623	0.0240363	0.022066	3036	tags=32%, list=16%, signal=27%	HLA-DRB1/IL12A/CD1C/NCR3/MR1/IFNG/KIR2DL4/CD160/HLA-DRA/LAG3/IL23A/NCR1/SH2D1A/PRF1/KLRK1/SLAMF6/CD226/KLRD1/KLRC3/PTPRC/IL12RB1/KLRC2/KLRC4-KLRK1/CD59/HLA-H/B2M/HLA-E/KLRC4/HLA-G/HLA-B
BP	GO:0032602	chemokine production	77	0.395336	1.75527	0.000364289	0.0240363	0.022066	3621	tags=38%, list=19%, signal=31%	MAVS/FFAR2/TRPV4/IL17RA/EGR1/TIRAP/TLR2/IL1B/KLF4/IL6R/NOD2/AGER/F2RL1/ADAM17/MAP2K5/OAS1/ALOX15B/TICAM1/TLR4/OAS3/IL10/MEFV/TLR9/EIF2AK2/SIRPA/TLR7/CARD9/CLEC7A/MYD88
BP	GO:0006413	translational initiation	115	-0.391009	-1.71505	0.000362617	0.0240363	0.022066	4783	tags=38%, list=25%, signal=29%	EIF1AD/DHX29/EIF3E/NCK2/CSDE1/SLBP/EIF4B/MCTS1/BZW1/EIF3H/DNAJC3/YTHDF1/RPS3A/UHMK1/ATF4/EIF6/NCK1/MIF4GD/NPM1/IMPACT/EIF1/EIF2AK1/POLR2G/EIF2AK4/RPL13A/POLR2D/RPS3/EIF3I/EIF3C/RPS17/EIF3G/EIF4A2/EIF4H/TMED2/PPP1CA/PAIP2/EIF3F/CDC123/EIF2S3B/EIF3CL/EIF3K/CCL5/KHDRBS1/EIF3D
CC	GO:0005852	eukaryotic translation initiation factor 3 complex	15	-0.706433	-1.99901	0.000394616	0.0254004	0.0233184	1855	tags=47%, list=10%, signal=42%	EIF3I/EIF3C/EIF3G/EIF3F/EIF3CL/EIF3K/EIF3D
CC	GO:0016282	eukaryotic 43S preinitiation complex	17	-0.670413	-1.92121	0.000402982	0.0256194	0.0235193	2234	tags=65%, list=12%, signal=57%	DHX29/EIF3E/EIF3H/EIF1/EIF3I/EIF3C/EIF3G/EIF3F/EIF3CL/EIF3K/EIF3D
BP	GO:0071260	cellular response to mechanical stimulus	65	0.443732	1.9093	0.000404821	0.0256194	0.0235193	3933	tags=48%, list=21%, signal=38%	PTGS2/KCNJ2/MAP3K2/CASP2/TMEM150C/IGF1R/IL1B/LTBR/TNFRSF10B/COL1A1/SLC38A2/TNFRSF1A/BAG3/ATP1A2/NFKB1/TLR8/PLEC/TNFRSF10A/ENG/HABP4/TLR4/PIEZO1/CASP1/FADD/TLR5/SCX/TLR7/F11R/MYD88/TNFSF14/BNIP3
BP	GO:0034248	regulation of cellular amide metabolic process	417	-0.285837	-1.47798	0.000413385	0.0259434	0.0238168	4437	tags=30%, list=24%, signal=24%	PDK3/EIF3E/NCK2/DHFRP1/SESN2/CSDE1/AKT1/EIF4B/RPL38/NIBAN1/NT5C3B/HBS1L/DCP1A/BZW1/ELAVL4/SAMD8/UQCC2/SPON1/SHMT2/DIS3/EIF3H/DNAJC3/GUF1/YTHDF1/RPS4X/DHFR/UHMK1/TYMS/CNOT8/YBX1/EEF2/PARN/ABCA2/SARNP/RACK1/ATF4/DDX6/EIF6/DCP2/NCK1/LSM1/MIF4GD/PUM1/OGFOD1/DHX9/IFNG/ZCCHC4/RC3H2/HAP1/PYM1/NGDN/RPLP1/DCPS/NPM1/IMPACT/EIF1/EIF2AK1/POLR2G/ORMDL3/EIF2AK4/TNRC6C/RPL13A/JMJD4/C1QBP/POLR2D/PA2G4/EXOSC9/PIN…
BP	GO:0006417	regulation of translation	365	-0.289705	-1.48342	0.000417068	0.0259582	0.0238304	4437	tags=30%, list=24%, signal=23%	DHFRP1/SESN2/CSDE1/AKT1/EIF4B/RPL38/NIBAN1/NT5C3B/HBS1L/DCP1A/BZW1/ELAVL4/UQCC2/SHMT2/DIS3/EIF3H/DNAJC3/GUF1/YTHDF1/RPS4X/DHFR/UHMK1/TYMS/CNOT8/YBX1/EEF2/PARN/SARNP/RACK1/ATF4/DDX6/EIF6/DCP2/NCK1/LSM1/MIF4GD/PUM1/OGFOD1/DHX9/ZCCHC4/RC3H2/PYM1/NGDN/RPLP1/DCPS/NPM1/IMPACT/EIF1/EIF2AK1/POLR2G/EIF2AK4/TNRC6C/RPL13A/JMJD4/C1QBP/POLR2D/PA2G4/EXOSC9/PATL2/RBM24/GZMB/ZC3H12A/RPS3/TACO1/ZC3H12D/TENT4B/EIF…
BP	GO:0006486	protein glycosylation	198	-0.333192	-1.58175	0.000426217	0.0260963	0.0239572	3615	tags=29%, list=19%, signal=24%	NUS1/POMGNT2/ST3GAL2/KRTCAP2/ABCA2/GALNT11/B3GAT1/FUT11/RAMP1/PGM3/SLC39A8/STT3B/MGAT3/B4GALT6/GALNT10/GMPPB/FUT8/LARGE1/OSTC/ST8SIA1/POFUT2/TMTC1/TRAK1/DAD1/POFUT1/ALG9/ALG1L2/GALNT3/TMEM59/B4GAT1/DDOST/PMM1/RFT1/EXTL2/B4GALT2/RPN2/EXT2/DPM2/GALNT8/GFPT2/ALG5/B3GNT2/EXTL3/B3GAT3/ST3GAL1/PMM2/MGAT4A/MAN1A1/TMEM258/B3GNT7/ST8SIA5/MAGT1/GALNT1/MAN2A1/ST8SIA6/ST6GALNAC6/B3GLCT/B4GALT1
BP	GO:0043413	macromolecule glycosylation	198	-0.333192	-1.58175	0.000426217	0.0260963	0.0239572	3615	tags=29%, list=19%, signal=24%	NUS1/POMGNT2/ST3GAL2/KRTCAP2/ABCA2/GALNT11/B3GAT1/FUT11/RAMP1/PGM3/SLC39A8/STT3B/MGAT3/B4GALT6/GALNT10/GMPPB/FUT8/LARGE1/OSTC/ST8SIA1/POFUT2/TMTC1/TRAK1/DAD1/POFUT1/ALG9/ALG1L2/GALNT3/TMEM59/B4GAT1/DDOST/PMM1/RFT1/EXTL2/B4GALT2/RPN2/EXT2/DPM2/GALNT8/GFPT2/ALG5/B3GNT2/EXTL3/B3GAT3/ST3GAL1/PMM2/MGAT4A/MAN1A1/TMEM258/B3GNT7/ST8SIA5/MAGT1/GALNT1/MAN2A1/ST8SIA6/ST6GALNAC6/B3GLCT/B4GALT1
BP	GO:0019885	antigen processing and presentation of endogenous peptide antigen via MHC class I	16	-0.688045	-1.95868	0.000436912	0.026461	0.024292	213	tags=31%, list=1%, signal=31%	HLA-H/B2M/HLA-E/HLA-G/HLA-B
BP	GO:0032392	DNA geometric change	94	-0.413605	-1.7448	0.000439538	0.026461	0.024292	5170	tags=40%, list=27%, signal=29%	BLM/FBH1/POLQ/CHTF8/NAV2/ZRANB3/CHD1/MCM5/RAD51/RAD54L/CDC45/TOP2A/MCM7/MCM3/RUVBL1/DHX9/ASCC3/RUVBL2/GINS4/MCM6/GINS3/PIF1/BRIP1/DSCC1/MCM2/MCM9/CHD7/HMGB1/XRCC5/RFC3/MCM4/RECQL4/SSBP1/HMGB3/HMGB2/RFC5/XRCC6/MNAT1
BP	GO:0006470	protein dephosphorylation	260	-0.314602	-1.55077	0.000442715	0.026461	0.024292	5052	tags=37%, list=27%, signal=27%	PTPRM/RPAP2/CRY2/CTDSP2/DUSP5/MTMR7/CDC14B/FIG4/LRRC2/SSH2/MTMR8/PPP2R5D/PPP2R1A/TIMM50/DUSP14/PDP2/PPM1B/PPP1R12A/MDP1/PHPT1/PTP4A1/PDP1/PTP4A3/CALM2/RPRD1A/NSMF/PP2D1/CDC25A/PPP1R2B/SBF1/CTDSPL/YWHAB/PPP4R4/PPP1CC/DUSP23/PPP3R1/FCRL3/DUSP8/RNGTT/PTPN4/PTPN12/CTDSP1/NCK1/PPM1G/ADORA1/AMBRA1/PTPRJ/PTPRH/PTPMT1/EYA2/SSH1/PTPN9/PIN1/CDCA2/PPP6R1/PGAM5/ARPP19/PTPN2/TIPRL/UBLCP1/GNA12/PTPRB/PPP1CA/PT…
BP	GO:1904407	positive regulation of nitric oxide metabolic process	34	0.53318	2.00354	0.000459039	0.027008	0.0247942	2598	tags=41%, list=14%, signal=36%	TMEM106A/PKD2/PTGS2/TRPV1/PTX3/TLR6/CD36/IL1B/KLF4/PTK2B/TICAM1/JAK2/TLR4/DDAH1
BP	GO:0015980	energy derivation by oxidation of organic compounds	274	-0.314919	-1.56043	0.000456762	0.027008	0.0247942	4379	tags=34%, list=23%, signal=26%	ACO2/MSH2/ATP5MF/AKT1/ETFA/UQCRC2/SDHB/UQCRHL/DLD/PARK7/UQCC2/SHMT2/VCP/SORBS1/PPP1R2B/ATP5F1B/ENPP1/PPP1CC/DYRK2/CDK1/COX6A1/COX5B/UQCRB/ATP5F1A/NDUFC2/NR1D1/MDH1/CYC1/PTGES3/CHCHD10/SUCLG2/SDHAF4/NDUFB1/IFNG/NDUFB9/SELENOS/NNT/UQCRQ/SURF1/OGDH/NDUFB6/NDUFB10/KHK/UQCR10/DNAJC30/COQ10A/NR4A3/ISCU/ANTKMT/SLC25A25/ME3/NDUFB4/UQCRFS1/UGP2/INPP5K/IFNLR1/NDUFS1/NDUFB2/NDUFS8/ATP5MG/PPP1CA/NDUFS3/COX7C…
BP	GO:0002228	natural killer cell mediated immunity	67	-0.454838	-1.82826	0.000469566	0.0274132	0.0251661	2844	tags=37%, list=15%, signal=32%	IL12A/NCR3/KIR2DL4/CD160/CORO1A/LAG3/GZMB/SH2D1B/VAMP7/NCR1/SH2D1A/KLRK1/SLAMF6/CD226/KLRD1/KLRC3/CD96/SLAMF7/NKG7/KLRC2/KLRC4-KLRK1/HLA-E/KLRC4/HLA-G/HLA-B
MF	GO:0015399	primary active transmembrane transporter activity	130	-0.37184	-1.66942	0.000474051	0.0274621	0.0252111	3773	tags=35%, list=20%, signal=28%	NDUFA13/ATP5F1B/CYB5A/ATP2B2/ABCA2/ABCC11/COX6A1/COX5B/ATP2A3/COX8A/NDUFC2/CYC1/ATP2C1/ABCA3/ATP13A2/NDUFB1/NDUFB9/SURF1/NDUFB6/NDUFB10/UQCR10/ATP6V1G1/ABCC3/NDUFB4/UQCRFS1/ABCB1/NDUFS1/NDUFB2/NDUFS8/ATP2B4/NDUFS3/UQCRH/ABCD3/NDUFA9/NDUFS7/NDUFB7/ATP2B1/CYB561D2/NDUFS5/NDUFC1/ATP8A1/RALBP1/COX4I1/ATP1A3/NDUFB8/NDUFA1
BP	GO:0031396	regulation of protein ubiquitination	200	-0.33439	-1.59595	0.000479988	0.0275938	0.0253319	5298	tags=39%, list=28%, signal=28%	PELI1/RPL5/COMMD1/ADGRB1/SPHK1/HSPBP1/RNF40/GLMN/RBX1/PRR7/UBE2S/TBC1D7/CDC14B/FBXO5/TSPYL5/CBLB/SQSTM1/PRKCE/CDK9/AKT1/LIMK1/PDCD6/FBXO2/PARK7/CDC20/MAD2L1/PRMT3/NDFIP2/CUL3/UBE2C/FBXW7/GCLC/HDAC8/RPL37/MAD2L2/GPS2/MTBP/WDR48/RPL23/RASSF5/SMAD7/ATG5/PIN1/PSMD10/RPS3/RPL11/RPS15/PAXIP1/OTUB1/RPS2/AIMP2/BMI1/CENPX/TNFAIP3/NSMCE3/ABL1/IVNS1ABP/ARRDC3/WBP1L/UBE2V2/TRAF6/HSPA5/RPS7/UBXN1/FBXO33/UBB/S…
BP	GO:0020027	hemoglobin metabolic process	15	0.696287	2.0634	0.000500475	0.0279191	0.0256306	1249	tags=47%, list=7%, signal=44%	EPB42/ALAS2/LDB1/ALAS1/SLC25A37/KLF4/AHSP
BP	GO:0002399	MHC class II protein complex assembly	14	-0.692373	-1.92022	0.00049668	0.0279191	0.0256306	4657	tags=64%, list=25%, signal=48%	HLA-DMA/HLA-DQA2/HLA-DQB2/HLA-DOA/HLA-DRB1/HLA-DPB1/HLA-DRA/HLA-DRB5/B2M
BP	GO:0002503	peptide antigen assembly with MHC class II protein complex	14	-0.692373	-1.92022	0.00049668	0.0279191	0.0256306	4657	tags=64%, list=25%, signal=48%	HLA-DMA/HLA-DQA2/HLA-DQB2/HLA-DOA/HLA-DRB1/HLA-DPB1/HLA-DRA/HLA-DRB5/B2M
BP	GO:0042269	regulation of natural killer cell mediated cytotoxicity	42	-0.512059	-1.8675	0.00049994	0.0279191	0.0256306	2844	tags=43%, list=15%, signal=36%	IL12A/NCR3/KIR2DL4/CD160/LAG3/NCR1/SH2D1A/KLRK1/SLAMF6/CD226/KLRD1/KLRC3/KLRC2/KLRC4-KLRK1/HLA-E/KLRC4/HLA-G/HLA-B
BP	GO:0002223	stimulatory C-type lectin receptor signaling pathway	22	-0.634415	-1.97062	0.000512573	0.0283837	0.0260571	1330	tags=41%, list=7%, signal=38%	PLCG2/TRAF6/KLRK1/KLRD1/KLRC3/KLRC2/KLRC4-KLRK1/FYN/KLRC4
CC	GO:0000313	organellar ribosome	81	-0.434435	-1.80245	0.000530804	0.0289673	0.0265928	4081	tags=38%, list=22%, signal=30%	MRPL55/DAP3/MRPS35/MRPL16/MRPL3/MRPS10/MRPS21/MRPL37/MRPL45/MRPL9/MRPL20/MRPS15/MRPL54/MRPL47/MRPL42/MRPL21/MRPL44/MRPS11/MRPS6/MRPS2/MRPL13/MRPS12/MRPL10/MRPS22/MTG1/MRPL43/MRPL11/MRPS26/MRPL49/MRPS24/MRPL28
CC	GO:0005761	mitochondrial ribosome	81	-0.434435	-1.80245	0.000530804	0.0289673	0.0265928	4081	tags=38%, list=22%, signal=30%	MRPL55/DAP3/MRPS35/MRPL16/MRPL3/MRPS10/MRPS21/MRPL37/MRPL45/MRPL9/MRPL20/MRPS15/MRPL54/MRPL47/MRPL42/MRPL21/MRPL44/MRPS11/MRPS6/MRPS2/MRPL13/MRPS12/MRPL10/MRPS22/MTG1/MRPL43/MRPL11/MRPS26/MRPL49/MRPS24/MRPL28
CC	GO:0042613	MHC class II protein complex	15	-0.696517	-1.97095	0.000556376	0.029578	0.0271535	4657	tags=67%, list=25%, signal=50%	HLA-DMA/CD74/HLA-DQA2/HLA-DQB2/HLA-DOA/HLA-DRB1/HLA-DPB1/HLA-DRA/HLA-DRB5/B2M
BP	GO:0032642	regulation of chemokine production	76	0.397409	1.76096	0.000559392	0.029578	0.0271535	3621	tags=38%, list=19%, signal=31%	MAVS/FFAR2/TRPV4/IL17RA/EGR1/TIRAP/TLR2/IL1B/KLF4/IL6R/NOD2/AGER/F2RL1/ADAM17/MAP2K5/OAS1/ALOX15B/TICAM1/TLR4/OAS3/IL10/MEFV/TLR9/EIF2AK2/SIRPA/TLR7/CARD9/CLEC7A/MYD88
BP	GO:0044839	cell cycle G2/M phase transition	146	-0.362472	-1.65166	0.000556848	0.029578	0.0271535	5781	tags=47%, list=31%, signal=33%	CDC25B/FOXM1/CCND1/CALM3/PKMYT1/CCNG1/CHMP4C/CHEK2/CHEK1/PPME1/AKAP8/MTA3/CCNB2/FBXL22/DTL/BABAM1/CLSPN/DYRK3/CCNA2/CCNY/BLM/HUS1/WNT10B/CDC14B/FBXO5/LCMT1/ING4/FBXL15/CDK4/LATS1/AURKA/ESRRB/CENPF/CALM2/CDC25A/USP47/CDK1/ABRAXAS1/CDKN1A/CDC6/NPM1/AURKB/CDK14/NAE1/CCNQ/FOXO4/PKIA/WEE1/ARPP19/PAXIP1/CDK2/NDC80/ABCB1/SIN3A/SYF2/FOXN3/FBXL6/NOP53/AVEN/TAOK3/VPS4A/RAD21/CALM1/RAD51C/MELK/ENSA/RAD17/KH…
BP	GO:0050851	antigen receptor-mediated signaling pathway	220	-0.327942	-1.57943	0.000553578	0.029578	0.0271535	4518	tags=36%, list=24%, signal=28%	IGHV3-21/CBLB/IGHV3-74/RFTN1/PHPT1/CARD11/IGHG4/IGHV4-39/PRKD2/IGHV1-24/ZAP70/PDE4B/IGHV6-1/PLEKHA1/CD79A/CD38/IGHV1-3/FCRL3/IGHV3-11/PVRIG/DENND1B/HLA-DRB1/SKAP1/LPXN/MEF2C/BTNL8/CD79B/LIME1/GPS2/CD8B/IGLL5/HLA-DPB1/IGLC1/RC3H2/CSK/PTPRJ/CD160/IGHV2-70/IGHV5-51/IGHV4-28/IGLC2/IGHG1/IGHV4-59/CD247/IGHM/IGHV1-58/ZC3H12A/RPS3/SLA2/PTPN2/IGHV4-31/IGHV3-33/IGHV3-30/ABL1/IGHV1-45/PLCG2/NFATC2/TRDC/TRB…
CC	GO:0005759	mitochondrial matrix	448	-0.280349	-1.45885	0.000561632	0.029578	0.0271535	4860	tags=32%, list=26%, signal=25%	FXN/PDK4/NUDT2/HIBADH/OAT/GSTZ1/VDAC1/PDHB/MRPL40/PDK3/MARS2/ETFBKMT/PDP2/RAD51/NDUFA7/GLUD2/ACO2/ETFA/DECR1/GLDC/IARS2/DLD/GLRX5/TARS2/GRPEL1/PDP1/GCDH/MRPL55/DAP3/PARK7/ALKBH7/MRPS35/UQCC2/FECH/COQ5/SHMT2/ACSF2/MRPL16/LONP1/GUF1/MRPL3/MRPS10/FARS2/PDHX/MRPS21/VDAC2/SDHAF3/ATP5F1B/CA5B/MRPL37/PCK2/FDX1/TYMS/CLPP/BTD/PDSS2/HSPA9/PRORP/GLUD1/ACP6/CDK1/KARS1/MRPL45/PYROXD2/MRPL9/BCKDHB/ATP5F1A/MRPL…
BP	GO:0048525	negative regulation of viral process	79	0.395449	1.7622	0.000577166	0.030185	0.0277107	3119	tags=33%, list=17%, signal=28%	TRIM14/TRIM25/MAVS/TRIM10/PTX3/TRIM5/RNASEL/MX1/IFIH1/APOBEC3A/MORC2/SETDB1/IFIT1/STAT1/IFIT5/ZNFX1/OAS1/FAM111A/TRIM21/TRIM27/OAS3/OAS2/EIF2AK2/RSAD2/ISG15/FCN1
BP	GO:0006487	protein N-linked glycosylation	63	-0.457645	-1.81433	0.000581786	0.0302168	0.0277399	2769	tags=33%, list=15%, signal=29%	PGM3/SLC39A8/STT3B/MGAT3/FUT8/OSTC/DAD1/ALG9/DDOST/PMM1/RFT1/RPN2/EXT2/GFPT2/ALG5/ST3GAL1/PMM2/MGAT4A/TMEM258/MAGT1/B4GALT1
BP	GO:0032608	interferon-beta production	56	0.44918	1.90155	0.000601455	0.0308133	0.0282876	3563	tags=46%, list=19%, signal=38%	MAVS/TRIM56/TIRAP/TRIM38/TLR2/IFIH1/OAS1/TLR8/POLR3D/LILRB1/TICAM1/FLOT1/POLR3C/DDX58/TLR4/OAS3/OAS2/TLR9/RNF216/SIRPA/ISG15/TLR7/STING1/IRF7/CACTIN/ZBTB20
BP	GO:0032648	regulation of interferon-beta production	56	0.44918	1.90155	0.000601455	0.0308133	0.0282876	3563	tags=46%, list=19%, signal=38%	MAVS/TRIM56/TIRAP/TRIM38/TLR2/IFIH1/OAS1/TLR8/POLR3D/LILRB1/TICAM1/FLOT1/POLR3C/DDX58/TLR4/OAS3/OAS2/TLR9/RNF216/SIRPA/ISG15/TLR7/STING1/IRF7/CACTIN/ZBTB20
MF	GO:0016655	oxidoreductase activity, acting on NAD(P)H, quinone or similar compound as acceptor	48	-0.503648	-1.88345	0.000636401	0.032166	0.0295293	2792	tags=42%, list=15%, signal=36%	NDUFC2/NDUFB1/NDUFB9/NDUFB6/NDUFB10/NDUFB4/NDUFS1/NDUFB2/NDUFS8/NDUFS3/NDUFA9/NDUFS7/NDUFB7/AIFM2/DCXR/AKR1C3/NDUFS5/NDUFC1/NDUFB8/NDUFA1
CC	GO:0012507	ER to Golgi transport vesicle membrane	58	-0.465893	-1.79937	0.000634158	0.032166	0.0295293	4193	tags=40%, list=22%, signal=31%	PDCD6/CD74/MCFD2/HLA-DQA2/HLA-DQB2/VTI1B/HLA-DRB1/LMAN1/SEC13/HLA-DPB1/HLA-DRA/SEC31A/HLA-DRB5/TMED2/AREG/TMED10/KLHL12/CD59/HLA-H/B2M/HLA-E/HLA-G/HLA-B
BP	GO:1990840	response to lectin	23	-0.61508	-1.93199	0.000656758	0.0327553	0.0300703	1330	tags=39%, list=7%, signal=36%	PLCG2/TRAF6/KLRK1/KLRD1/KLRC3/KLRC2/KLRC4-KLRK1/FYN/KLRC4
BP	GO:1990858	cellular response to lectin	23	-0.61508	-1.93199	0.000656758	0.0327553	0.0300703	1330	tags=39%, list=7%, signal=36%	PLCG2/TRAF6/KLRK1/KLRD1/KLRC3/KLRC2/KLRC4-KLRK1/FYN/KLRC4
CC	GO:0042101	T cell receptor complex	112	-0.386259	-1.6863	0.000671608	0.0332755	0.0305479	5171	tags=44%, list=27%, signal=32%	TRBV7-9/TRGV2/TRAV14DV4/TRBV11-3/TRAV13-1/TRAV39/CD3D/TRBV12-5/TRAV23DV6/TRGV9/TRAV1-2/TRDV3/TRBV24-1/ZAP70/CD3E/TRBV4-1/CD3G/TRBV6-6/SKAP1/TRAV40/TRAV19/TRDV1/TRAV30/CD8B/TRGV8/TRBV28/TRBV12-3/TRAV25/TRAV34/TRBV6-1/CD247/TRBV14/TRAV21/TRAV41/TRBV27/TRBV5-1/TRAV17/TRBV5-4/TRBV13/TRBC2/TRBV6-4/TRBV2/TRBV11-1/TRGV10/TRAV38-2DV8/TRBV7-3/TRAV24/CD8A/TRBV12-4
BP	GO:0002705	positive regulation of leukocyte mediated immunity	131	-0.371845	-1.67305	0.000688277	0.0338785	0.0311015	3125	tags=31%, list=17%, signal=26%	DENND1B/HLA-DRB1/IL12A/MAD2L2/CD1C/NCR3/MR1/KIR2DL4/TFRC/CD160/SHLD3/HLA-DRA/LAG3/PAXIP1/SH2D1B/IL23A/PLCG2/TBX21/SH2D1A/CLCF1/TRAF6/KLRK1/SLAMF6/IL18R1/SLAMF1/CD226/KLRD1/KLRC3/PTPRC/IL12RB1/KLRC2/SHLD1/KLRC4-KLRK1/HLA-H/B2M/CD81/HLA-E/KLRC4/HLA-G/HLA-B
BP	GO:0022900	electron transport chain	142	-0.365274	-1.66139	0.000729432	0.0356711	0.0327472	4996	tags=44%, list=27%, signal=33%	NDUFA6/NDUFA4/AFG1L/NDUFA5/DHRS3/COX5A/NDUFA7/ETFA/SDHB/UQCRHL/POR/GLDC/DLD/PARK7/LOXL2/NDUFA13/ME1/CYB561/CYB5A/FDX1/ADH5/CDK1/COX6A1/COX5B/UQCRB/IDO1/NDUFC2/AKR1B1/CYC1/NDUFB1/NDUFB9/AKR7A2/UQCRQ/SURF1/NDUFB6/NDUFB10/UQCR10/ISCU/NDUFB4/UQCRFS1/NDUFS1/NDUFB2/NDUFS8/NDUFS3/COX7C/UQCRH/ENOX2/NDUFA9/NDUFS7/NDUFB7/AIFM2/SDHC/SDHAF2/NDUFS5/GHITM/CHCHD2/GFUS/DMGDH/NDUFC1/COX4I1/NDUFB8/DGUOK/NDUFA1
BP	GO:0000819	sister chromatid segregation	196	-0.331625	-1.57612	0.000747751	0.0363311	0.033353	5147	tags=39%, list=27%, signal=29%	PSMG2/DLGAP5/KIFC1/CHMP2A/FBXO5/LCMT1/NUSAP1/CHTF8/SMC1B/KIF4A/PPP2R1A/NCAPH/LATS1/DSN1/HECW2/NEK2/SPAG5/SMC4/CENPF/CENPE/CDC20/NSL1/CHMP1A/CDCA5/MAD2L1/ESPL1/ESCO1/SLF1/CUL3/BECN1/INO80/CHMP4B/UBE2C/TRIP13/TOP2A/FBXW7/HDAC8/CDCA8/MAD2L2/KATNB1/RMI2/STAG3L4/DYNC1LI1/NCAPG/CDC6/FEN1/CDC26/AURKB/NUDC/MAD1L1/AURKC/HASPIN/NCAPD2/ESCO2/NSMCE2/TOP2B/CTCF/NDC80/RAN/CHMP4A/DSCC1/CENPC/CHMP3/KIF22/STAG1/N…
BP	GO:1904666	regulation of ubiquitin protein ligase activity	23	-0.611148	-1.91964	0.000768207	0.0368495	0.0338289	5485	tags=65%, list=29%, signal=46%	RPS20/RPL5/UBE2S/CDC14B/FBXO5/CDC20/MAD2L1/UBE2C/RPL37/MAD2L2/RPL23/RPL11/RPS15/RPS7/SKP1
BP	GO:0033044	regulation of chromosome organization	207	-0.327009	-1.56644	0.000766152	0.0368495	0.0338289	5439	tags=40%, list=29%, signal=29%	ANAPC4/TTK/TNKS/SMG5/YY1/ACTR5/PSMG2/DLGAP5/MAPK1/TCP1/TERF1/FBXO5/LCMT1/CCT4/CCT3/CCT7/NCAPH/HECW2/NEK2/SMC4/XRCC1/CENPF/CENPE/MCRS1/CDCA5/ZNF304/MAD2L1/ESPL1/SLF1/CUL3/BECN1/INO80/CCT8/UBE2C/PARN/TRIP13/TOP2A/INO80E/ATF7IP/HDAC8/TEN1/DCP2/ATF7IP2/RUVBL1/MAD2L2/RMI2/PARP1/DYNC1LI1/NCAPG/SETMAR/CDC6/FEN1/CDC26/TNKS2/AURKB/RUVBL2/MAD1L1/TINF2/NCAPD2/H3-3A/NSMCE2/TENT4B/CDK2/CTCF/NDC80/PIF1/PRKCQ/M…
MF	GO:0046873	metal ion transmembrane transporter activity	302	0.258782	1.42056	0.00078244	0.0372947	0.0342376	3496	tags=26%, list=19%, signal=22%	PKD2/SCN3A/KCNE1/KCNJ2/SLC6A8/CACNA1D/TPCN1/TRPV1/MCOLN3/TRPV4/SLC28A3/KCNQ4/ATP2B3/ANXA9/KCNMB4/KCNC4/SLC25A37/SLC23A2/KCNMA1/KCNK7/SCNN1D/GRIN3B/TPCN2/SLC12A9/GRIK5/KCNK13/TMEM38B/TMEM165/ATP2A2/SCN11A/SLC10A5/ATP7B/TRPC1/KCNT1/SLC38A2/SLC9A5/SLC24A4/KCNMB1/SLC8B1/ATP13A1/SLC6A12/MCU/MFSD2A/CHRNA9/KCNC3/SLC11A2/ATP1A2/SLC13A4/GPM6A/PSEN1/MCOLN1/ATP7A/GRIN2D/HCN2/KCNK12/KCNQ2/CHRNA10/KCNAB1/SLC1…
BP	GO:0071103	DNA conformation change	101	-0.394017	-1.70237	0.000801029	0.0379405	0.0348306	5170	tags=40%, list=27%, signal=29%	BLM/FBH1/POLQ/CHTF8/NAV2/ZRANB3/CHD1/MCM5/RAD51/RAD54L/CDC45/TOP2A/MCM7/MCM3/RUVBL1/DHX9/ASCC3/RUVBL2/GINS4/TOP2B/MCM6/GINS3/PIF1/BRIP1/DSCC1/MCM2/ABL1/MCM9/CHD7/HMGB1/XRCC5/RFC3/MCM4/RECQL4/SSBP1/HMGB3/HMGB2/RFC5/XRCC6/MNAT1
CC	GO:0030134	COPII-coated ER to Golgi transport vesicle	89	-0.406682	-1.70513	0.000822776	0.038727	0.0355526	4193	tags=42%, list=22%, signal=32%	YIF1B/HLA-C/TMED1/PDCD6/YIF1A/CD74/CTSC/MCFD2/HLA-DQA2/HLA-DQB2/VTI1B/F8/HLA-DRB1/TMED9/TMED4/LMAN1/SEC13/HLA-DPB1/DDHD2/LMAN2/HLA-DRA/SEC31A/HLA-DRB5/TMED2/ERGIC1/IER3IP1/ERGIC3/AREG/TMED10/KLHL12/TMED3/CD59/HLA-H/B2M/HLA-E/HLA-G/HLA-B
MF	GO:0048027	mRNA 5'-UTR binding	24	-0.591886	-1.86393	0.000863545	0.0400938	0.0368073	4368	tags=46%, list=23%, signal=35%	RPS13/SHMT2/RPS3A/MRPS11/UTP23/IGF2BP3/RPL41/RPL26/NCL/RPS7/RPS14
CC	GO:0030867	rough endoplasmic reticulum membrane	24	-0.591842	-1.86379	0.000863545	0.0400938	0.0368073	3467	tags=50%, list=18%, signal=41%	PLOD2/RP9/RPS29/SEC61B/RPL27/ZC3H12A/RPS28/RPS26/SSR4/TMEM97/ARL6IP1/SEC61G
MF	GO:0045182	translation regulator activity	136	-0.37265	-1.68735	0.000867786	0.0400938	0.0368073	4783	tags=34%, list=25%, signal=25%	EIF1AD/DHX29/EIF3E/DHFRP1/EIF4B/HBS1L/MCTS1/ELAVL4/SHMT2/EIF3H/DHFR/TYMS/EEF1G/EEF2/EIF6/EEF1B2/MIF4GD/EEF1D/EIF1/GSPT2/EIF2AK1/EIF2AK4/EIF3I/EIF3C/MIR17HG/EIF3G/EIF4A2/EIF4H/CNBP/IGF2BP3/RPL10/EIF5A/PAIP2/FXR1/RPS9/EIF5AL1/EIF3F/EIF2S3B/EIF3CL/RPS14/EEF1A1/EIF3K/TUFM/CIRBP/EIF3D/EEF1A1P5
BP	GO:0030101	natural killer cell activation	71	-0.435285	-1.75648	0.000882373	0.0405192	0.0371978	3129	tags=34%, list=17%, signal=28%	KAT7/SP3/IL12A/NCR3/BLOC1S6/CD244/CORO1A/IL23A/VAMP7/NCR1/ZNF683/PRDM1/KLRK1/IL18R1/SLAMF1/IL2RB/SLAMF7/PTPN22/PTPRC/NKG7/KLRC2/TOX/KLRC4-KLRK1/HLA-E
BP	GO:0051249	regulation of lymphocyte activation	475	-0.27873	-1.46037	0.000902052	0.0411718	0.037797	4826	tags=34%, list=26%, signal=26%	RAG1/CD2/IGLC3/PARP3/CRTAM/IGHV3-7/HLA-DMA/ZFP36L2/IL13/NCK2/IGHV3-21/YES1/RIPOR2/CBLB/IGHV3-74/SDC4/MSH2/AKT1/IRF1/TNFRSF4/LGALS9C/CARD11/SASH3/IGHG4/KMT5B/LAMP1/FOXJ1/CD74/IGHV4-39/PDCD1LG2/IGHV1-24/XBP1/ZAP70/CD3E/ITPKB/HLA-DQA2/SHLD2/EFNB2/IGHV6-1/CD47/HLA-DQB2/CD38/EFNB1/APLF/ZEB1/IGHV1-3/FCRL3/PLA2G2D/PKN1/HLA-DOA/CLC/IGHV3-11/MPL/RUNX1/SH3KBP1/ILDR2/HLA-DRB1/MZB1/MEF2C/NCK1/IDO1/IL12A/CDKN…
BP	GO:1903900	regulation of viral life cycle	120	0.340445	1.62935	0.00091091	0.0413257	0.0379382	2949	tags=28%, list=16%, signal=23%	TRIM14/TRIM25/MAVS/TRIM10/PTX3/FKBP6/PPARA/TRIM5/TRIM38/RNASEL/MX1/NECTIN2/IFIH1/CXCL8/TRIM34/APOBEC3A/MORC2/SETDB1/IFIT1/TRIM22/IFIT5/ZNFX1/OAS1/FAM111A/TRIM21/TRIM27/TMEM39A/OAS3/BCL2/OAS2/EIF2AK2/RSAD2/ISG15
BP	GO:0046717	acid secretion	33	0.523111	1.95338	0.000937824	0.0422919	0.0388252	5135	tags=58%, list=27%, signal=42%	SGK1/P2RX7/TRPV1/GABBR1/SLC26A6/HRH2/ABAT/GHRL/OPRL1/SLC22A16/UCN/SV2A/MYC/CES1/CASR/SLC26A7/NTSR1/CHRM5/SNX10
MF	GO:0004984	olfactory receptor activity	41	0.484108	1.8712	0.000961905	0.0431197	0.0395852	3751	tags=37%, list=20%, signal=29%	OR52K2/OR7D2/OR52K1/OR52I2/OR10AD1/OR2L3/OR2A42/OR2A7/OR2W3/OR2L13/OR52N4/OR10G2/OR10AC1/OR4D1/OR2I1P
BP	GO:0033108	mitochondrial respiratory chain complex assembly	89	-0.404917	-1.69773	0.00100254	0.0446752	0.0410132	2792	tags=31%, list=15%, signal=27%	NDUFC2/PET100/SDHAF4/NDUFB1/NDUFB9/SURF1/NDUFB6/NDUFB10/TACO1/SAMM50/NDUFB4/UQCRFS1/NDUFS1/NDUFB2/NDUFS8/NDUFS3/NDUFA9/PET117/NDUFS7/NDUFB7/NDUFAF2/SDHAF2/NDUFS5/NDUFC1/AIFM1/NDUFB8/SMIM20/NDUFA1
MF	GO:0043022	ribosome binding	70	-0.433915	-1.75059	0.00102424	0.0453739	0.0416546	3813	tags=37%, list=20%, signal=30%	GUF1/YTHDF1/PRMT3/SBDS/EEF2/NOMO1/RACK1/EIF6/NAA15/SERBP1/PYM1/IMPACT/SEC61B/C1QBP/ZC3H12A/TACO1/EIF3C/RPN2/OLA1/SRP72/EIF5A/MAIP1/HSPA5/EIF5AL1/EIF3K/SEC61G
CC	GO:0001772	immunological synapse	43	-0.486764	-1.7859	0.00112037	0.0490555	0.0450344	4709	tags=51%, list=25%, signal=38%	CRTAM/CD37/CARD11/CD53/ZAP70/CD3E/ARHGDIA/MYH9/HLA-DRB1/SKAP1/PTPRJ/CORO1A/HLA-DRA/GZMB/PRKCQ/ATP2B1/CRACR2A/STOML2/VAV3/EZR/GZMA/CD81
BP	GO:0051438	regulation of ubiquitin-protein transferase activity	52	-0.467554	-1.76742	0.00111604	0.0490555	0.0450344	4913	tags=50%, list=26%, signal=37%	UBE2S/CDC14B/FBXO5/LIMK1/PARK7/CDC20/MAD2L1/UBE2C/FBXW7/FEM1B/RPL37/MAD2L2/RPL23/SMAD7/PIN1/RPL11/RPS15/RPS2/BMI1/ABL1/ARRDC3/RPS7/SKP1/BUB3/AXIN1/STUB1

## Sheet: gseaGO_male
ONTOLOGY	ID	Description	setSize	enrichmentScore	NES	pvalue	p.adjust	qvalue	rank	leading_edge	core_enrichment
BP	GO:0002181	cytoplasmic translation	140	-0.548042	-2.46461	4.07657e-14	2.78389e-10	2.63561e-10	3696	tags=62%, list=27%, signal=46%	RPS26/SLBP/RPL31/UBA52/RPL11/RPL5/RPL13A/RPS2/EIF4B/RPS11/RPL18A/RPL17/RPS25/RPL37/DPH2/RPS5/DPH7/RPL10A/CPEB4/RWDD1/RPS19/RPL12/RPL36/RPL29/EIF4A1/RPL26/RPL13/DHX36/RPL15/CSDE1/CPEB2/RPS3/RPL35/EIF5/RPL4/NCK1/RPS23/RPL27/RPS15/RPS14/RPS15A/DRG2/UNK/RPLP0/RPS3A/RPS28/RPS20/EIF2S3B/EIF4A2/RPL35A/RPL30/RPL24/RPS17/RPS18/ZC3H15/RPS10/RPL34/RPS21/RPL19/RPL18/RPL23A/EIF3I/RPS9/RPL6/RPL22L1/RPS12/MIF4G…
CC	GO:0022626	cytosolic ribosome	95	-0.588456	-2.51289	3.78068e-12	6.5392e-09	6.1909e-09	3696	tags=69%, list=27%, signal=51%	RPS26/RPL31/UBA52/RPL11/RPL5/RPL13A/ZCCHC17/RPS2/RPS11/RPL18A/RPL17/RPS25/RPL37/RPS5/RPL10A/RPS19/RPL12/RPL36/RPL29/RPL26/RPL13/RPL15/RPS3/RPL35/RPL4/RPS23/RPL27/RPS15/RPS14/RPS15A/RPLP0/RPS3A/RPS28/RPL36AL/RPS20/RPL35A/RPL30/RPL24/RPS17/RPS18/RPS10/RPL34/RPS21/RPL19/RPL18/RPL23A/MRPS11/RPS9/MRPL1/RPL6/RPS12/RPS16/RPS7/RPL41/RPL27A/RPLP2/RPL39/RPS29/RPL3/RPLP0P6/RPS4X/RPL7A/RPS27A/RPS27/RPL14/RPL…
CC	GO:0098800	inner mitochondrial membrane protein complex	129	-0.534598	-2.37471	2.58065e-12	6.5392e-09	6.1909e-09	2925	tags=51%, list=22%, signal=40%	ATP5MK/NDUFV2/MTX3/COX6B1/NDUFA7/NDUFA11/SDHD/MICU2/SLC25A6/NDUFB10/TIMM10/COX6A1/NDUFS8/ATP5PD/MICOS10/COX5B/NDUFS3/MCUB/SAMM50/CYC1/UQCRQ/GRPEL1/SDHB/ATP5MC3/ATP5ME/UQCRH/PHB2/NDUFB1/ATP5MC1/DNAJC15/ATP5PF/NDUFB9/NDUFC1/ROMO1/ATP5F1B/ATP5F1A/ATP5PO/ATP5MG/MTX2/COX8A/NDUFA13/TIMM22/MICOS13/ATP5MC2/CHCHD3/PHB1/NDUFB2/SDHA/NDUFA9/COX4I1/NDUFB7/UQCR10/COX7C/NDUFS7/AGK/NDUFS5/UQCRFS1/NDUFA4/AFG3L2/C…
MF	GO:0003735	structural constituent of ribosome	156	-0.504517	-2.2921	3.83025e-12	6.5392e-09	6.1909e-09	4026	tags=61%, list=30%, signal=43%	MRPL47/MRPS7/RPL36A/MRPS6/MRPS35/RPL23/RPL7/MRPL14/RPS26/RPL31/UBA52/MRPS15/RPL11/RPL5/RPL13A/RPS2/MRPL20/RPS11/RPL18A/RPL17/MRPS21/RPS25/RPL37/RPS5/RPL10A/RPS19/RPL12/RPL36/NDUFA7/RPL29/RPL26/MRPL9/RPL13/MRPL13/RPL15/RPS3/RPL35/MRPL4/RPL4/RPS23/RPL27/RPS15/RPS14/RPS15A/MRPS12/RPLP0/RPS3A/RPS28/RPL36AL/RPS20/MRPL21/RPL35A/RPL30/RPL24/RPS17/RPS18/MRPL43/RPS10/RPL34/RPS21/RPL19/RPL18/RPL23A/MRPS11/…
CC	GO:0098798	mitochondrial protein-containing complex	253	-0.427828	-2.0748	3.90837e-11	5.33805e-08	5.05373e-08	2957	tags=38%, list=22%, signal=31%	MRPS26/ATP5MK/NDUFV2/MTX3/COX6B1/NDUFA7/NDUFA11/SDHD/MICU2/SLC25A6/NDUFB10/MRPL9/MRPL13/TIMM10/COX6A1/NDUFS8/ATP5PD/MICOS10/MRPL4/COX5B/NDUFS3/MRPL40/MCUB/SAMM50/CYC1/UQCRQ/MRPS12/GRPEL1/SDHB/ATP5MC3/ATP5ME/UQCRH/SUCLG2/MRPL21/PDHX/PHB2/NDUFB1/BAX/BCKDHB/ATP5MC1/MRPL43/NSUN3/DNAJC15/DBT/SLC25A5/ATP5PF/NDUFB9/NDUFC1/ROMO1/PRORP/ATP5F1B/ATP5F1A/MRPS11/ATP5PO/ATP5MG/MTX2/COX8A/NDUFA13/TIMM22/DLAT/DL…
CC	GO:0098803	respiratory chain complex	67	-0.609673	-2.44206	3.31084e-10	3.76828e-07	3.56757e-07	3036	tags=57%, list=22%, signal=44%	NDUFAB1/NDUFV2/COX6B1/NDUFA7/NDUFA11/SDHD/NDUFB10/COX6A1/NDUFS8/COX5B/NDUFS3/CYC1/UQCRQ/SDHB/UQCRH/NDUFB1/NDUFB9/NDUFC1/COX8A/NDUFA13/NDUFB2/SDHA/NDUFA9/COX4I1/NDUFB7/UQCR10/COX7C/NDUFS7/NDUFS5/UQCRFS1/NDUFA4/COX6C/COX7A2/NDUFB4/NDUFS1/NDUFB8/SDHC/NDUFA1
CC	GO:0044391	ribosomal subunit	172	-0.465624	-2.15734	9.33079e-10	9.10285e-07	8.618e-07	4026	tags=56%, list=30%, signal=40%	MRPL47/MRPS7/RPL36A/MRPS6/MRPS35/RPL23/RPL7/MRPL14/RPS26/RPL31/UBA52/MPV17L2/MRPS15/RPL11/RPL5/RPL13A/ZCCHC17/RPS2/MRPL20/RPS11/RPL18A/RPL17/MRPS21/RPS25/RPL37/RPS5/MRPS26/RPL10A/RPS19/RPL12/RPL36/RPL29/RPL26/MRPL9/RPL13/MRPL13/RPL15/RPS3/RPL35/MRPL4/RPL4/MRPL40/RPS23/RPL27/RPS15/RPS14/RPS15A/MRPS12/RPLP0/RPS3A/RPS28/RPL36AL/RACK1/RPS20/MRPL21/RPL35A/RPL30/RPL24/RPS17/RPS18/MRPL43/RPS10/NSUN3/RPL…
CC	GO:0005840	ribosome	199	-0.432802	-2.03793	2.51757e-09	2.14906e-06	2.03459e-06	4026	tags=53%, list=30%, signal=38%	MRPL47/MRPS7/RPL36A/MRPS6/MRPS35/RPL23/RPL7/MRPL14/RPS26/RPL31/UBA52/MPV17L2/MRPS15/RPL11/RPL5/BTF3/RPL13A/ZCCHC17/RPS2/MTG1/MRPL20/RPS11/RPL18A/RPL17/MRPS21/RPS25/RPL37/RPS5/MRPS26/RPL10A/RPS19/RPL12/RPL36/NDUFA7/RPL29/RPL26/MRPL9/RPL13/MRPL13/RPL15/RPS3/RPL35/MRPL4/EIF3H/RPL4/MRPL40/NCK1/RPS23/RPL27/RPS15/RPS14/RPS15A/MRPS12/RPLP0/RPS3A/RPS28/RPL36AL/RACK1/RPS20/MRPL21/RPL35A/RPL30/RPL24/RPS17/…
CC	GO:0005746	mitochondrial respirasome	71	-0.580455	-2.36144	4.25268e-09	3.1248e-06	2.95836e-06	3036	tags=56%, list=22%, signal=44%	NDUFAB1/NDUFV2/COX6B1/NDUFA7/NDUFA11/SDHD/NDUFB10/COX6A1/NDUFS8/COX5B/NDUFS3/CYC1/UQCRQ/SDHB/UQCRH/NDUFB1/SURF1/NDUFB9/NDUFC1/NNT/COX8A/NDUFA13/NDUFB2/SDHA/NDUFA9/COX4I1/NDUFB7/UQCR10/COX7C/NDUFS7/NDUFS5/UQCRFS1/NDUFA4/COX6C/COX7A2/NDUFB4/NDUFS1/NDUFB8/SDHC/NDUFA1
CC	GO:0070469	respirasome	77	-0.568703	-2.33762	4.57578e-09	3.1248e-06	2.95836e-06	3036	tags=53%, list=22%, signal=42%	NDUFAB1/NDUFV2/COX6B1/NDUFA7/NDUFA11/SDHD/HIGD2A/NDUFB10/COX6A1/NDUFS8/COX5B/NDUFS3/CYC1/UQCRQ/SDHB/UQCRH/NDUFB1/SURF1/NDUFB9/NDUFC1/NNT/COX8A/NDUFA13/NDUFB2/SDHA/NDUFA9/COX4I1/NDUFB7/UQCR10/COX7C/NDUFS7/NDUFS5/UQCRFS1/NDUFA4/COX6C/COX7A2/NDUFB4/NDUFS1/NDUFB8/SDHC/NDUFA1
CC	GO:0022625	cytosolic large ribosomal subunit	54	-0.629114	-2.4327	5.50374e-09	3.41682e-06	3.23483e-06	3978	tags=78%, list=29%, signal=55%	RPL36A/RPL23/RPL7/RPL31/UBA52/RPL11/RPL5/RPL13A/ZCCHC17/RPL18A/RPL17/RPL37/RPL10A/RPL12/RPL36/RPL29/RPL26/RPL13/RPL15/RPL35/RPL4/RPL27/RPLP0/RPL36AL/RPL35A/RPL30/RPL24/RPL34/RPL19/RPL18/RPL23A/MRPL1/RPL6/RPL41/RPL27A/RPLP2/RPL39/RPL3/RPLP0P6/RPL7A/RPL14/RPL10
BP	GO:0009060	aerobic respiration	154	-0.456026	-2.06713	9.3542e-09	5.32332e-06	5.03978e-06	2727	tags=43%, list=20%, signal=35%	NDUFAB1/ATPSCKMT/NDUFV2/MTFR2/NDUFA7/SDHD/BLOC1S1/NDUFB10/COX6A1/NDUFS8/ATP5PD/COX5B/NDUFS3/ANTKMT/VCP/DNAJC30/CDK1/CYC1/UQCRQ/SDHB/HIF1A/ATP5ME/UQCRH/SUCLG2/NOP53/NDUFB1/DNAJC15/SURF1/ATP5PF/SLC25A14/NDUFB9/NDUFC1/NNT/ATP5F1B/ATP5F1A/ATP5PO/ATP5MG/DLAT/DLD/DGUOK/NDUFB2/SDHA/NDUFA9/COX4I1/NDUFB7/UQCR10/SDHAF2/COX7C/NDUFS7/MDH1/NDUFS5/UQCRFS1/NDUFA4/GHITM/OGDH/COX7A2/CHCHD2/ME3/NDUFB4/NDUFS1/ISCU/…
BP	GO:0006119	oxidative phosphorylation	111	-0.501654	-2.1723	1.23458e-08	6.48536e-06	6.13993e-06	3036	tags=47%, list=22%, signal=37%	NDUFAB1/ATPSCKMT/NDUFV2/NDUFA7/SDHD/NDUFB10/COX6A1/NDUFS8/ATP5PD/COX5B/NDUFS3/ANTKMT/VCP/DNAJC30/CDK1/CYC1/UQCRQ/ATP5ME/UQCRH/NDUFB1/DNAJC15/ATP5PF/NDUFB9/NDUFC1/ATP5F1B/ATP5F1A/ATP5PO/ATP5MG/DLD/DGUOK/NDUFB2/SDHA/NDUFA9/COX4I1/NDUFB7/UQCR10/SDHAF2/COX7C/NDUFS7/NDUFS5/UQCRFS1/NDUFA4/GHITM/COX7A2/CHCHD2/NDUFB4/NDUFS1/ISCU/NDUFB8/SDHC/STOML2/NDUFA1
BP	GO:0045333	cellular respiration	187	-0.415204	-1.94258	1.60405e-07	7.82431e-05	7.40756e-05	3036	tags=39%, list=22%, signal=30%	NDUFAB1/ATPSCKMT/ETFB/NDUFV2/MTFR2/NDUFA7/SDHD/SDHAF4/BLOC1S1/NDUFB10/COX6A1/NDUFS8/AIFM2/ATP5PD/COX5B/NDUFS3/ANTKMT/VCP/DNAJC30/CDK1/CYC1/UQCRQ/SDHB/HIF1A/ATP5ME/UQCRH/SUCLG2/IFNLR1/NOP53/NDUFB1/DNAJC15/SURF1/ATP5PF/SLC25A14/NDUFB9/NDUFC1/NNT/ATP5F1B/ATP5F1A/ATP5PO/ATP5MG/DLAT/DLD/DGUOK/NDUFB2/SLC25A25/SDHA/NDUFA9/COX4I1/NDUFB7/UQCR10/SDHAF2/COX7C/NDUFS7/MDH1/NDUFS5/UQCRFS1/NDUFA4/GHITM/OGDH/COX…
MF	GO:0009055	electron transfer activity	94	-0.503711	-2.15949	2.49598e-07	0.000113634	0.000107581	3289	tags=47%, list=24%, signal=36%	UQCRC1/DHRS3/GSR/ETFB/NDUFV2/FDX1/COX6B1/NDUFA7/SDHD/NDUFB10/COX6A1/NDUFS8/AIFM2/ADH5/COX5B/NDUFS3/GFUS/CYC1/SDHB/UQCRH/NDUFB1/AKR7A2/SURF1/NDUFB9/NDUFC1/COX8A/NDUFA13/AKR1B1/NDUFB2/SDHA/NDUFA9/COX4I1/NDUFB7/UQCR10/NDUFS7/NDUFS5/UQCRFS1/NDUFA4/COX7A2/NDUFB4/NDUFS1/NDUFB8/SDHC/NDUFA1
BP	GO:0042773	ATP synthesis coupled electron transport	72	-0.548586	-2.23425	2.8489e-07	0.000114442	0.000108346	2727	tags=51%, list=20%, signal=41%	NDUFA7/SDHD/NDUFB10/COX6A1/NDUFS8/COX5B/NDUFS3/CDK1/CYC1/UQCRQ/UQCRH/NDUFB1/DNAJC15/NDUFB9/NDUFC1/DLD/DGUOK/NDUFB2/SDHA/NDUFA9/COX4I1/NDUFB7/UQCR10/SDHAF2/COX7C/NDUFS7/NDUFS5/UQCRFS1/NDUFA4/GHITM/CHCHD2/NDUFB4/NDUFS1/ISCU/NDUFB8/SDHC/NDUFA1
BP	GO:0042775	mitochondrial ATP synthesis coupled electron transport	72	-0.548586	-2.23425	2.8489e-07	0.000114442	0.000108346	2727	tags=51%, list=20%, signal=41%	NDUFA7/SDHD/NDUFB10/COX6A1/NDUFS8/COX5B/NDUFS3/CDK1/CYC1/UQCRQ/UQCRH/NDUFB1/DNAJC15/NDUFB9/NDUFC1/DLD/DGUOK/NDUFB2/SDHA/NDUFA9/COX4I1/NDUFB7/UQCR10/SDHAF2/COX7C/NDUFS7/NDUFS5/UQCRFS1/NDUFA4/GHITM/CHCHD2/NDUFB4/NDUFS1/ISCU/NDUFB8/SDHC/NDUFA1
CC	GO:0015934	large ribosomal subunit	108	-0.474294	-2.05073	4.17044e-07	0.000158222	0.000149794	4026	tags=56%, list=30%, signal=39%	MRPL47/RPL36A/RPL23/RPL7/MRPL14/RPL31/UBA52/MPV17L2/RPL11/RPL5/RPL13A/ZCCHC17/MRPL20/RPL18A/RPL17/RPL37/RPL10A/RPL12/RPL36/RPL29/RPL26/MRPL9/RPL13/MRPL13/RPL15/RPL35/MRPL4/RPL4/MRPL40/RPL27/RPLP0/RPL36AL/MRPL21/RPL35A/RPL30/RPL24/MRPL43/NSUN3/RPL34/RPL19/RPL18/RPL23A/MRPL1/RPL6/MRPL54/RPL41/RPL27A/MRPL42/RPLP2/RPL39/RPL3/MRPL49/MRPL10/RPLP0P6/RPL7A/MRPL44/MRPL28/MRPL11/RPL14/RPL10
BP	GO:0022904	respiratory electron transport chain	89	-0.498842	-2.11351	5.03912e-07	0.000181116	0.00017147	3036	tags=47%, list=22%, signal=37%	NDUFAB1/ETFB/NDUFV2/NDUFA7/SDHD/NDUFB10/COX6A1/NDUFS8/AIFM2/COX5B/NDUFS3/CDK1/CYC1/UQCRQ/SDHB/UQCRH/NDUFB1/DNAJC15/NDUFB9/NDUFC1/DLD/DGUOK/NDUFB2/SDHA/NDUFA9/COX4I1/NDUFB7/UQCR10/SDHAF2/COX7C/NDUFS7/NDUFS5/UQCRFS1/NDUFA4/GHITM/CHCHD2/NDUFB4/NDUFS1/ISCU/NDUFB8/SDHC/NDUFA1
CC	GO:0042101	T cell receptor complex	80	-0.503481	-2.08835	7.35178e-07	0.000239286	0.00022654	3012	tags=50%, list=22%, signal=39%	TRBV7-9/TRBV10-3/TRAV13-1/TRBV28/TRBV11-2/TRBV9/SKAP1/TRAV20/TRAV8-4/TRAV25/TRBV19/TRBV4-1/TRDV1/TRGV8/TRBV7-3/TRBV24-1/TRBV2/CD247/TRBV5-4/TRBV27/TRAV12-2/TRBV6-5/TRBC2/TRBV12-3/TRBV5-6/TRBV14/TRAV38-2DV8/TRAV17/TRBV12-4/TRAV19/TRGV2/TRAV21/TRAV22/TRGV10/ZAP70/CD8B/TRBV6-6/TRBV5-1/TRBV6-1/CD8A
CC	GO:0140534	endoplasmic reticulum protein-containing complex	118	-0.461437	-2.01225	7.35832e-07	0.000239286	0.00022654	3553	tags=44%, list=26%, signal=33%	PIGA/HYOU1/PIGK/GANAB/EMC7/EMC10/HSP90B1/PDIA6/FAF2/FAM8A1/SPCS1/SEL1L/OSTC/GET3/SEC61B/PIGQ/SSR4/RINT1/SPTLC1/SPCS3/ORMDL3/SDF2L1/MARCHF6/VCP/TMEM258/PDIA3/CALR/PPIB/SEC11C/TAP2/DDOST/HLA-A/HSPA5/RPN2/UBXN1/DPM2/INSIG1/FAF1/ARL6IP1/SEC61G/UFD1/SPTSSB/RNF125/CAMLG/RHBDD2/MAGT1/GPAA1/PIGH/RNF139/B2M/EMC4/EXT2
CC	GO:1905368	peptidase complex	99	-0.480027	-2.06262	9.56125e-07	0.00029679	0.000280982	4164	tags=62%, list=31%, signal=43%	PIGT/TAF12/SUPT3H/SPCS2/PSMD2/SGF29/TADA3/PSMD1/PSMA5/PSMD8/PIGK/USP14/PSMA1/UBE3C/CAPN2/HTRA2/SPCS1/PSMA2/TADA2A/PSME4/UBQLN1/CRADD/ADRM1/PSMD10/SUPT20H/TAF9/PSME3/SPCS3/PSMA6/TAF10/VCP/PSMB2/PSMC2/PSMC1/SEC11C/PSME2/PSMB3/PSMB7/PSMB8/UBR1/PSMD4/ZFAND2A/PSMC5/PSMD13/TADA1/TAF5L/PSME1/PSMD7/PSMB9/PSMD6/PSMD9/PSMA7/AFG3L2/PSMB10/TAF6/PSMB6/GPAA1/PSMB1/PSMD14/PSMC3/PSMB4
BP	GO:0030101	natural killer cell activation	61	-0.540808	-2.12354	1.08386e-06	0.000321813	0.000304672	3578	tags=56%, list=27%, signal=41%	RASGRP1/KAT7/IL23A/RAB27A/HLA-F/IL15/LAMP1/ELF4/AP1G1/VAMP7/ZNF683/CASP8/BLOC1S6/STAT5B/DCAF15/CD2/CD244/SP3/SLAMF1/IL18R1/KLRK1/CORO1A/FCGR3A/PRDM1/IL2RB/PTPRC/TOX/SLAMF7/NCR1/NKG7/KLRC2/PTPN22/KLRC4-KLRK1/HLA-E
MF	GO:0015453	oxidoreduction-driven active transmembrane transporter activity	55	-0.563167	-2.18272	1.51699e-06	0.000431647	0.000408656	2909	tags=55%, list=22%, signal=43%	NDUFV2/COX6B1/NDUFA7/NDUFB10/COX6A1/NDUFS8/COX5B/NDUFS3/CYC1/UQCRH/NDUFB1/SURF1/NDUFB9/NDUFC1/COX8A/NDUFA13/NDUFB2/NDUFA9/COX4I1/NDUFB7/UQCR10/CYB561D2/NDUFS7/NDUFS5/UQCRFS1/NDUFA4/NDUFB4/NDUFS1/NDUFB8/NDUFA1
MF	GO:0042287	MHC protein binding	41	-0.61712	-2.22122	1.96781e-06	0.000537526	0.000508895	3029	tags=54%, list=22%, signal=42%	KIR2DS4/TRBV7-9/BCAP31/CYRIB/TRAV8-4/VCP/TAP2/TRBV12-3/ATP5F1B/ATP5F1A/CD244/TRAV19/KLRK1/LAG3/CD8B/KLRD1/KIR3DL2/CD8A/CD81/FCRL6/KLRC4-KLRK1/HLA-E
MF	GO:0003954	NADH dehydrogenase activity	37	-0.633058	-2.23855	2.04722e-06	0.00053771	0.00050907	2909	tags=57%, list=22%, signal=45%	NDUFV2/NDUFA7/NDUFB10/NDUFS8/NDUFS3/NQO1/NDUFB1/NDUFB9/NDUFC1/NDUFA13/AIFM1/NDUFB2/NDUFA9/NDUFB7/NDUFS7/NDUFS5/NDUFA4/NDUFB4/NDUFS1/NDUFB8/NDUFA1
BP	GO:0022900	electron transport chain	127	-0.437606	-1.93324	2.38121e-06	0.00060227	0.000570191	3036	tags=39%, list=22%, signal=31%	NDUFAB1/ETFB/NDUFV2/FDX1/NDUFA7/SDHD/NDUFB10/COX6A1/NDUFS8/AIFM2/ADH5/COX5B/NDUFS3/GFUS/CDK1/CYC1/UQCRQ/SDHB/UQCRH/CYB561/NDUFB1/AKR7A2/DNAJC15/SURF1/NDUFB9/NDUFC1/NDUFA13/DLD/AKR1B1/DGUOK/NDUFB2/SDHA/NDUFA9/COX4I1/NDUFB7/UQCR10/SDHAF2/COX7C/NDUFS7/NDUFS5/UQCRFS1/NDUFA4/GHITM/CHCHD2/NDUFB4/NDUFS1/ISCU/NDUFB8/SDHC/NDUFA1
BP	GO:0019646	aerobic electron transport chain	64	-0.534544	-2.13437	2.75326e-06	0.000671499	0.000635733	3036	tags=55%, list=22%, signal=43%	NDUFAB1/NDUFV2/NDUFA7/SDHD/NDUFB10/COX6A1/NDUFS8/COX5B/NDUFS3/CYC1/UQCRQ/UQCRH/NDUFB1/DNAJC15/NDUFB9/NDUFC1/DLD/NDUFB2/SDHA/NDUFA9/COX4I1/NDUFB7/UQCR10/SDHAF2/COX7C/NDUFS7/NDUFS5/UQCRFS1/NDUFA4/NDUFB4/NDUFS1/ISCU/NDUFB8/SDHC/NDUFA1
CC	GO:0000502	proteasome complex	57	-0.555214	-2.17097	2.95959e-06	0.000696933	0.000659812	3451	tags=63%, list=26%, signal=47%	PSMD8/USP14/PSMA1/UBE3C/PSMA2/PSME4/UBQLN1/ADRM1/PSMD10/PSME3/PSMA6/VCP/PSMB2/PSMC2/PSMC1/PSME2/PSMB3/PSMB7/PSMB8/UBR1/PSMD4/ZFAND2A/PSMC5/PSMD13/PSME1/PSMD7/PSMB9/PSMD6/PSMD9/PSMA7/PSMB10/PSMB6/PSMB1/PSMD14/PSMC3/PSMB4
MF	GO:0050136	NADH dehydrogenase (quinone) activity	36	-0.626845	-2.18965	4.04213e-06	0.000920124	0.000871115	2909	tags=56%, list=22%, signal=44%	NDUFV2/NDUFA7/NDUFB10/NDUFS8/NDUFS3/NQO1/NDUFB1/NDUFB9/NDUFC1/NDUFA13/NDUFB2/NDUFA9/NDUFB7/NDUFS7/NDUFS5/NDUFA4/NDUFB4/NDUFS1/NDUFB8/NDUFA1
MF	GO:0008137	NADH dehydrogenase (ubiquinone) activity	35	-0.62204	-2.16113	6.1293e-06	0.00133691	0.0012657	2909	tags=54%, list=22%, signal=43%	NDUFV2/NDUFA7/NDUFB10/NDUFS8/NDUFS3/NDUFB1/NDUFB9/NDUFC1/NDUFA13/NDUFB2/NDUFA9/NDUFB7/NDUFS7/NDUFS5/NDUFA4/NDUFB4/NDUFS1/NDUFB8/NDUFA1
MF	GO:0003955	NAD(P)H dehydrogenase (quinone) activity	38	-0.594045	-2.10209	6.26461e-06	0.00133691	0.0012657	2909	tags=53%, list=22%, signal=41%	NDUFV2/NDUFA7/NDUFB10/NDUFS8/NDUFS3/NQO1/NDUFB1/NDUFB9/NDUFC1/NDUFA13/NDUFB2/NDUFA9/NDUFB7/NDUFS7/NDUFS5/NDUFA4/NDUFB4/NDUFS1/NDUFB8/NDUFA1
BP	GO:0015980	energy derivation by oxidation of organic compounds	242	-0.360596	-1.74206	7.99474e-06	0.00165443	0.00156631	2727	tags=32%, list=20%, signal=26%	NDUFA7/SDHD/PHKG1/SDHAF4/BLOC1S1/EPM2AIP1/NDUFB10/COX6A1/GFPT1/NDUFS8/AIFM2/ATP5PD/PCDH12/COX5B/NDUFS3/ANTKMT/VCP/DNAJC30/CDK1/CYC1/UQCRQ/UGP2/SDHB/HIF1A/ATP5ME/UQCRH/SUCLG2/IFNLR1/NOP53/NDUFB1/DNAJC15/SURF1/ATP5PF/SLC25A14/DYRK2/NDUFB9/NDUFC1/NNT/ATP5F1B/ATP5F1A/ATP5PO/ATP5MG/PPP1CC/DLAT/DLD/DGUOK/NDUFB2/SLC25A25/SDHA/NDUFA9/COX4I1/NDUFB7/UQCR10/NR1D1/SDHAF2/COX7C/NDUFS7/MDH1/NDUFS5/UQCRFS1/NDUF…
BP	GO:0046034	ATP metabolic process	214	-0.367292	-1.75171	9.01154e-06	0.00178083	0.00168597	2909	tags=34%, list=22%, signal=27%	NDUFV2/DDIT4/FIGNL1/NDUFA7/SDHD/GPI/TMSB4X/NDUFB10/COX6A1/FOXK1/NDUFS8/JMJD8/ATP5PD/COX5B/NDUFS3/ANTKMT/VCP/DNAJC30/CDK1/CYC1/UQCRQ/DMAC2L/HIF1A/ATP5MC3/ATP5ME/UQCRH/SPHK2/NDUFB1/ATP5MC1/DNAJC15/EIF6/ATP5PF/NDUFB9/SLC4A4/NUDT2/NDUFC1/ATP5F1B/ATP5F1A/ATP5PO/ALDOC/ATP5MG/DLD/ATP5MC2/DGUOK/NDUFB2/PGM1/SLC25A25/SDHA/NDUFA9/COX4I1/NDUFB7/UQCR10/SDHAF2/COX7C/NDUFS7/NDUFS5/UQCRFS1/NDUFA4/GHITM/FOXK2/ATP…
BP	GO:0006091	generation of precursor metabolites and energy	368	-0.321794	-1.62942	9.1271e-06	0.00178083	0.00168597	3648	tags=36%, list=27%, signal=27%	G6PD/RB1CC1/PTGES3/IREB2/RHOA/LOXL2/MSH2/PARK7/SLC25A23/ATP5F1C/DHTKD1/AKT1/PRKAA1/H6PD/UQCRC1/DHRS3/PFKL/PGK1/KHK/GIPR/GSR/NDUFAB1/DERA/ATPSCKMT/ETFB/NDUFV2/MTFR2/DDIT4/FDX1/NDUFA7/SDHD/GPI/PHKG1/SDHAF4/BLOC1S1/EPM2AIP1/NDUFB10/COX6A1/GFPT1/FOXK1/NDUFS8/AIFM2/ADH5/JMJD8/ATP5PD/PCDH12/COX5B/NDUFS3/ANTKMT/CYB5R4/VCP/DNAJC30/GFUS/CDK1/CYC1/UQCRQ/UGP2/SDHB/HIF1A/ATP5ME/UQCRH/SUCLG2/IFNLR1/SPHK2/CYB5…
BP	GO:0042255	ribosome assembly	58	-0.534289	-2.09645	1.04069e-05	0.00197412	0.00186897	3601	tags=53%, list=27%, signal=39%	MPV17L2/RPL11/RPL5/NLE1/MRPL20/RPS5/PWP2/RPS19/RPS15/RPS14/RPLP0/RPS28/NOP53/RPL24/BRIX1/EIF6/DDX3X/RPL23A/MRPS11/RPL6/RRS1/DHX37/RPL3/SBDS/RPLP0P6/RPS27/NIP7/XRCC5/RPL10/ABT1/DDX28
CC	GO:1905369	endopeptidase complex	73	-0.500782	-2.05037	1.10968e-05	0.0019869	0.00188107	3451	tags=56%, list=26%, signal=42%	PSMD8/PIGK/USP14/PSMA1/UBE3C/CAPN2/HTRA2/PSMA2/PSME4/UBQLN1/CRADD/ADRM1/PSMD10/PSME3/PSMA6/VCP/PSMB2/PSMC2/PSMC1/PSME2/PSMB3/PSMB7/PSMB8/UBR1/PSMD4/ZFAND2A/PSMC5/PSMD13/PSME1/PSMD7/PSMB9/PSMD6/PSMD9/PSMA7/PSMB10/PSMB6/GPAA1/PSMB1/PSMD14/PSMC3/PSMB4
BP	GO:0002228	natural killer cell mediated immunity	61	-0.512691	-2.01313	1.09863e-05	0.0019869	0.00188107	1746	tags=46%, list=13%, signal=40%	RNF19B/AP1G1/CD160/VAMP7/GZMB/STAT5B/PLEKHM2/SH2D1A/SLAMF6/KIR2DL4/HLA-A/CD96/CD226/KLRK1/LAG3/CORO1A/FCGR3A/KLRD1/SH2D1B/KLRC3/SLAMF7/NCR1/NKG7/KLRC2/KLRC4/HLA-B/KLRC4-KLRK1/HLA-E
CC	GO:1990204	oxidoreductase complex	101	-0.453706	-1.94847	1.13471e-05	0.0019869	0.00188107	3036	tags=38%, list=22%, signal=29%	NDUFAB1/ETFB/NDUFV2/NDUFA7/NDUFA11/SDHD/NDUFB10/NDUFS8/NDUFS3/CYC1/UQCRQ/SDHB/UQCRH/PDHX/NDUFB1/BCKDHB/DBT/NDUFB9/NDUFC1/NDUFA13/DLAT/DLD/NDUFB2/SDHA/NDUFA9/NDUFB7/UQCR10/NDUFS7/NDUFS5/UQCRFS1/NDUFA4/OGDH/NDUFB4/NDUFS1/PDK2/NDUFB8/SDHC/NDUFA1
MF	GO:0016655	oxidoreductase activity, acting on NAD(P)H, quinone or similar compound as acceptor	47	-0.552356	-2.04817	1.37488e-05	0.00234727	0.00222225	2909	tags=49%, list=22%, signal=39%	NDUFV2/NDUFA7/NDUFB10/NDUFS8/AIFM2/NDUFS3/NQO1/NDUFB1/DCXR/AKR1C3/NDUFB9/NDUFC1/NDUFA13/NDUFB2/NDUFA9/NDUFB7/NDUFS7/NDUFS5/NDUFA4/NDUFB4/NDUFS1/NDUFB8/NDUFA1
CC	GO:0005747	mitochondrial respiratory chain complex I	40	-0.586793	-2.101	2.41373e-05	0.00383334	0.00362916	3036	tags=52%, list=22%, signal=41%	NDUFAB1/NDUFV2/NDUFA7/NDUFA11/NDUFB10/NDUFS8/NDUFS3/NDUFB1/NDUFB9/NDUFC1/NDUFA13/NDUFB2/NDUFA9/NDUFB7/NDUFS7/NDUFS5/NDUFA4/NDUFB4/NDUFS1/NDUFB8/NDUFA1
CC	GO:0030964	NADH dehydrogenase complex	40	-0.586793	-2.101	2.41373e-05	0.00383334	0.00362916	3036	tags=52%, list=22%, signal=41%	NDUFAB1/NDUFV2/NDUFA7/NDUFA11/NDUFB10/NDUFS8/NDUFS3/NDUFB1/NDUFB9/NDUFC1/NDUFA13/NDUFB2/NDUFA9/NDUFB7/NDUFS7/NDUFS5/NDUFA4/NDUFB4/NDUFS1/NDUFB8/NDUFA1
CC	GO:0045271	respiratory chain complex I	40	-0.586793	-2.101	2.41373e-05	0.00383334	0.00362916	3036	tags=52%, list=22%, signal=41%	NDUFAB1/NDUFV2/NDUFA7/NDUFA11/NDUFB10/NDUFS8/NDUFS3/NDUFB1/NDUFB9/NDUFC1/NDUFA13/NDUFB2/NDUFA9/NDUFB7/NDUFS7/NDUFS5/NDUFA4/NDUFB4/NDUFS1/NDUFB8/NDUFA1
BP	GO:0002717	positive regulation of natural killer cell mediated immunity	25	-0.650714	-2.12277	5.23814e-05	0.00812983	0.00769681	1673	tags=80%, list=12%, signal=70%	RASGRP1/HLA-F/LAMP1/CADM1/AP1G1/CD160/STAT5B/SH2D1A/SLAMF6/KIR2DL4/CD226/KLRK1/LAG3/KLRD1/SH2D1B/KLRC3/KLRC2/KLRC4/KLRC4-KLRK1/HLA-E
CC	GO:0019866	organelle inner membrane	471	-0.294373	-1.51822	5.49534e-05	0.00833948	0.00789529	2957	tags=30%, list=22%, signal=24%	MRPS26/MTHFD2L/TMEM120A/ATP5MK/NDUFV2/SLC25A15/TMEM201/TMEM43/MTX3/COX6B1/NDUFA7/NDUFA11/SDHD/HIGD2A/PTPMT1/MICU2/SLC25A6/ECSIT/NDUFB10/MRPL9/SLC25A26/MRPL13/TIMM10/COX6A1/NDUFS8/ATP5PD/MICOS10/CDS2/RPS3/TIMM44/TMEM126B/RCC1L/MRPL4/COX5B/SLC25A1/NDUFS3/PTPN1/ATP11B/MRPL40/MCUB/SAMM50/DNAJC30/CYC1/COQ4/UQCRQ/MRPS12/GRPEL1/PARL/SDHB/SLC25A16/DMAC2L/ATP5MC3/ATP5ME/NDUFAF2/UQCRH/MRPL21/RNF13/SPHK2/PH…
CC	GO:0019774	proteasome core complex, beta-subunit complex	10	-0.832549	-2.07592	5.69895e-05	0.00846046	0.00800982	2174	tags=90%, list=16%, signal=76%	PSMB2/PSMB3/PSMB7/PSMB8/PSMB9/PSMB10/PSMB6/PSMB1/PSMB4
CC	GO:0022627	cytosolic small ribosomal subunit	41	-0.563447	-2.02803	8.03265e-05	0.0116713	0.0110496	3696	tags=68%, list=27%, signal=50%	RPS26/UBA52/RPS2/RPS11/RPS25/RPS5/RPS19/RPS3/RPS23/RPS15/RPS14/RPS15A/RPS3A/RPS28/RPS20/RPS17/RPS18/RPS10/RPS21/MRPS11/RPS9/RPS12/RPS16/RPS7/RPS29/RPS4X/RPS27A/RPS27
BP	GO:0042267	natural killer cell mediated cytotoxicity	59	-0.494714	-1.94469	9.88495e-05	0.0136358	0.0129095	1746	tags=44%, list=13%, signal=39%	RNF19B/AP1G1/CD160/VAMP7/GZMB/STAT5B/PLEKHM2/SH2D1A/SLAMF6/KIR2DL4/HLA-A/CD226/KLRK1/LAG3/CORO1A/FCGR3A/KLRD1/KLRC3/SLAMF7/NCR1/NKG7/KLRC2/KLRC4/HLA-B/KLRC4-KLRK1/HLA-E
BP	GO:0010498	proteasomal protein catabolic process	437	-0.303169	-1.55484	9.60576e-05	0.0136358	0.0129095	2961	tags=31%, list=22%, signal=25%	KLHL20/DMAC2/BCAP31/FAM8A1/MDM2/GCLC/ASB2/RNF187/PSMA2/PSME4/UBQLN1/WNT10B/UBE2D3/UBB/SEL1L/CDC20/RNF19B/PSMD10/SEC61B/FBXL14/KCTD2/TRPC4AP/TAF9/ARIH2/DTL/CUL4B/GID8/SPSB2/WWP2/EIF3H/PSME3/F8A3/SUMO1/PMAIP1/PSMA6/UBR2/SDF2L1/MARCHF6/VCP/PSMB2/FBXO4/PLAA/CUL5/PLK3/CALR/MAPK9/PSMC2/AREL1/GNA12/RACK1/RNF4/SHARPIN/PSMC1/HUWE1/ZFAND2B/PSME2/FBXW7/UBXN2A/PSMB3/PCBP2/NOP53/PSMB7/PSMB8/KLHDC3/UBR1/ARAF/A…
BP	GO:1901137	carbohydrate derivative biosynthetic process	470	-0.294098	-1.51486	9.98373e-05	0.0136358	0.0129095	3037	tags=29%, list=23%, signal=24%	FKTN/NME7/SRD5A3/MTAP/PAICS/TYW1B/GALNT10/ATPSCKMT/NME9/B3GNT7/GGTA1/MAN1A2/CHST2/RFT1/POFUT2/XXYLT1/B4GAT1/GALNT3/TMSB4X/GMPPB/PRPS1/OSTC/TBPL1/PIGQ/GFPT1/CHPF2/AMD1/ATP5PD/SLC39A8/DPM3/DSE/FCSK/SLC25A1/B4GALT6/ANTKMT/HEXA/B3GNT2/VCP/DNAJC30/TMEM258/GFUS/PRPSAP2/PDK3/AMDHD2/FAM20B/COG3/FKRP/LARGE1/PIGO/ACSL6/GCDH/SLC25A16/DMAC2L/GMDS/ATP5MC3/ATP5ME/CHST12/ST8SIA4/PHLDA1/ADSS2/ALG9/EXTL3/PDHX/SPH…
BP	GO:0002715	regulation of natural killer cell mediated immunity	41	-0.558166	-2.00903	0.000105454	0.0141205	0.0133684	1673	tags=44%, list=12%, signal=39%	STAT5B/SH2D1A/SLAMF6/KIR2DL4/HLA-A/CD96/CD226/KLRK1/LAG3/KLRD1/SH2D1B/KLRC3/NCR1/KLRC2/KLRC4/HLA-B/KLRC4-KLRK1/HLA-E
CC	GO:0005751	mitochondrial respiratory chain complex IV	14	-0.735116	-2.00941	0.00011881	0.0147518	0.0139661	2781	tags=71%, list=21%, signal=57%	COX6B1/COX6A1/COX5B/COX8A/COX4I1/COX7C/UQCRFS1/NDUFA4/COX6C/COX7A2
BP	GO:0010257	NADH dehydrogenase complex assembly	53	-0.501534	-1.92499	0.000117962	0.0147518	0.0139661	3036	tags=43%, list=22%, signal=34%	NDUFAB1/DMAC2/NDUFA11/NDUFB10/NDUFS8/TMEM126B/NDUFS3/NUBPL/NDUFAF2/NDUFB1/NDUFB9/NDUFC1/NDUFA13/NDUFB2/NDUFA9/NDUFB7/NDUFS7/NDUFS5/NDUFAF5/NDUFB4/NDUFS1/NDUFB8/NDUFA1
BP	GO:0032981	mitochondrial respiratory chain complex I assembly	53	-0.501534	-1.92499	0.000117962	0.0147518	0.0139661	3036	tags=43%, list=22%, signal=34%	NDUFAB1/DMAC2/NDUFA11/NDUFB10/NDUFS8/TMEM126B/NDUFS3/NUBPL/NDUFAF2/NDUFB1/NDUFB9/NDUFC1/NDUFA13/NDUFB2/NDUFA9/NDUFB7/NDUFS7/NDUFS5/NDUFAF5/NDUFB4/NDUFS1/NDUFB8/NDUFA1
CC	GO:0005743	mitochondrial inner membrane	425	-0.298869	-1.52546	0.000113336	0.0147518	0.0139661	2727	tags=29%, list=20%, signal=24%	NDUFA7/NDUFA11/SDHD/HIGD2A/PTPMT1/MICU2/SLC25A6/ECSIT/NDUFB10/MRPL9/SLC25A26/MRPL13/TIMM10/COX6A1/NDUFS8/ATP5PD/MICOS10/CDS2/RPS3/TIMM44/TMEM126B/RCC1L/MRPL4/COX5B/SLC25A1/NDUFS3/PTPN1/MRPL40/MCUB/SAMM50/DNAJC30/CYC1/COQ4/UQCRQ/MRPS12/GRPEL1/PARL/SDHB/SLC25A16/DMAC2L/ATP5MC3/ATP5ME/NDUFAF2/UQCRH/MRPL21/SPHK2/PHB2/NDUFB1/TYMS/ALDH18A1/ATP5MC1/MRPL43/UCP3/DNAJC15/SURF1/SLC25A5/ATP5PF/SLC25A14/SLC25…
BP	GO:0001909	leukocyte mediated cytotoxicity	104	-0.407157	-1.74467	0.000146282	0.0178385	0.0168884	1746	tags=29%, list=13%, signal=25%	GZMB/STAT5B/IGHG1/PLEKHM2/SH2D1A/SLAMF6/KIR2DL4/HLA-A/PRF1/CD226/KLRK1/LAG3/CORO1A/HPRT1/FCGR3A/KLRD1/KLRC3/HLA-DRB1/PTPRC/IL12RB1/SLAMF7/NCR1/NKG7/KLRC2/GZMM/B2M/KLRC4/HLA-B/KLRC4-KLRK1/HLA-E
MF	GO:0015399	primary active transmembrane transporter activity	115	-0.415922	-1.80912	0.000156414	0.0187395	0.0177413	2956	tags=38%, list=22%, signal=30%	ATP1A1/NDUFV2/COX6B1/NDUFA7/ABCC3/ABCD2/NDUFB10/COX6A1/NDUFS8/COX5B/NDUFS3/CYC1/UQCRH/ABCD3/TAP2/NDUFB1/ABCA2/SURF1/NDUFB9/NDUFC1/ATP5F1B/ABCB1/COX8A/ATP2B4/NDUFA13/ATP6V1G1/RALBP1/NDUFB2/ATP8A1/NDUFA9/COX4I1/NDUFB7/UQCR10/CYB561D2/ATP2B1/NDUFS7/NDUFS5/UQCRFS1/NDUFA4/ATP1A3/NDUFB4/NDUFS1/NDUFB8/NDUFA1
MF	GO:0042288	MHC class I protein binding	22	-0.647107	-2.05228	0.000171674	0.0202131	0.0191365	2180	tags=45%, list=16%, signal=38%	VCP/TAP2/ATP5F1B/ATP5F1A/CD244/KLRK1/CD8B/CD8A/KLRC4-KLRK1/HLA-E
CC	GO:0005753	mitochondrial proton-transporting ATP synthase complex	17	-0.68438	-1.994	0.000196255	0.0221749	0.0209938	3749	tags=82%, list=28%, signal=60%	ATP5MF/ATP5MJ/ATP5F1C/ATP5MK/ATP5PD/ATP5MC3/ATP5ME/ATP5MC1/ATP5PF/ATP5F1B/ATP5F1A/ATP5PO/ATP5MG/ATP5MC2
BP	GO:0001912	positive regulation of leukocyte mediated cytotoxicity	46	-0.511708	-1.89507	0.000198077	0.0221749	0.0209938	1673	tags=61%, list=12%, signal=54%	RASGRP1/CD1C/IL23A/HLA-F/LAMP1/CADM1/CYRIB/HLA-H/AP1G1/CD160/STAT5B/SH2D1A/SLAMF6/HLA-A/CD226/KLRK1/LAG3/KLRD1/KLRC3/HLA-DRB1/PTPRC/IL12RB1/KLRC2/B2M/KLRC4/HLA-B/KLRC4-KLRK1/HLA-E
BP	GO:0002708	positive regulation of lymphocyte mediated immunity	97	-0.41777	-1.79027	0.000191961	0.0221749	0.0209938	1843	tags=33%, list=14%, signal=29%	SHLD2/CLCF1/MAD2L2/TFRC/STAT5B/PAXIP1/SH2D1A/SASH3/SLAMF6/KIR2DL4/HLA-A/SHLD1/SLAMF1/IL18R1/CD226/TRAF6/KLRK1/LAG3/TBX21/KLRD1/SH2D1B/KLRC3/HLA-DRB1/PTPRC/IL12RB1/KLRC2/CD81/B2M/KLRC4/HLA-B/KLRC4-KLRK1/HLA-E
CC	GO:0045263	proton-transporting ATP synthase complex, coupling factor F(o)	11	-0.769973	-1.96543	0.000227776	0.0246902	0.0233751	2401	tags=82%, list=18%, signal=67%	ATP5PD/DMAC2L/ATP5MC3/ATP5ME/ATP5MC1/ATP5PF/ATP5PO/ATP5MG/ATP5MC2
CC	GO:0000151	ubiquitin ligase complex	268	-0.326987	-1.59525	0.000225164	0.0246902	0.0233751	2961	tags=32%, list=22%, signal=26%	KLHL20/DMAC2/FAM8A1/ANAPC11/ASB2/BRCA2/PHC2/SEL1L/ABTB1/CDC20/TMEM183A/RNF19B/FBXL14/SUGT1/KCTD2/TRPC4AP/FBXO21/ARIH2/YPEL5/ASB1/ASB6/DTL/CUL4B/RAD51/GID8/SPSB2/WWP2/ANAPC15/UBR2/MARCHF6/FBXO4/CUL5/FBXO11/KLHL24/DDB2/SHARPIN/KLHL7/TSPAN17/FBXW7/CBX4/KLHDC3/UBR1/DCAF15/DDB1/FBXL6/FBXO2/RNF7/KLHL21/FBXW11/DYRK2/ARMC8/FBXW5/FBXO31/RMND5A/KLHL12/FEM1B/MED27/SMURF2/CBX7/ANAPC10/ERCC8/WDTC1/DCAF11/DCAF…
BP	GO:0045089	positive regulation of innate immune response	117	-0.394636	-1.71475	0.000240244	0.0256348	0.0242694	2523	tags=33%, list=19%, signal=27%	TBK1/AIM2/PSPC1/AP1G1/MED1/CD160/PLCG2/NLRC5/STAT5B/CREBBP/SH2D1A/SLAMF6/KIR2DL4/ADAM8/ZBP1/CD226/SIN3A/TRAF6/KLRK1/LAG3/DHX9/TRIM41/MATR3/KLRD1/XRCC6/SH2D1B/KLRC3/HMGB1/PYHIN1/XRCC5/KLRC2/LSM14A/HMGB2/GBP5/KLRC4/CCL5/FYN/KLRC4-KLRK1/HLA-E
BP	GO:0031343	positive regulation of cell killing	51	-0.507264	-1.92173	0.000253999	0.0266855	0.0252641	1673	tags=37%, list=12%, signal=33%	STAT5B/SH2D1A/SLAMF6/HLA-A/PRF1/CD226/KLRK1/LAG3/KLRD1/KLRC3/HLA-DRB1/PTPRC/IL12RB1/KLRC2/B2M/KLRC4/HLA-B/KLRC4-KLRK1/HLA-E
BP	GO:2001233	regulation of apoptotic signaling pathway	271	-0.317613	-1.55573	0.000261188	0.0270251	0.0255856	3549	tags=35%, list=26%, signal=27%	PARK7/EEF1E1/TPT1/FBH1/HYOU1/AKT1/DEDD2/USP47/BBC3/NLE1/QARS1/HYAL2/CD44/PTPN2/GNAI3/PHIP/BCL10/HTRA2/TRIM39/ATF3/FAS/BCAP31/PLEKHF1/VDAC2/MDM2/GCLC/FIGNL1/TGFBR1/CTSC/MAGED1/BECN1/UBQLN1/CRADD/UBB/PTPMT1/SLC25A6/RPL26/PSMD10/TAF9/RPS3/DAPK2/ZC3HC1/NDUFS3/PTPN1/PSME3/NCK1/PMAIP1/HMOX1/PDIA3/SGMS1/NRP1/MAPK9/PARL/RELA/RACK1/NCK2/HIF1A/MAPK7/STK4/FBXW7/ACAA2/ITPRIP/PPP2R1A/BAX/ZMYND11/TMEM14A/SLC25…
MF	GO:0031490	chromatin DNA binding	74	-0.448064	-1.83488	0.000271998	0.0277235	0.0262468	4271	tags=55%, list=32%, signal=38%	HDAC1/NOTCH1/RUVBL2/HMGN3/SMAD3/SMARCB1/KDM5A/FOXO1/MBD2/SUZ12/MACROH2A2/CLOCK/ZNF276/SBNO1/RBBP4/KDM3A/CTCF/H3-3A/EZH2/RCC1/H1-10/RELA/ACTN4/PER1/TOX4/CREBBP/LEMD3/H2AZ1/POLE3/HMGN2/ZFX/DHX9/FOXO3/SMARCE1/SMARCC1/HMGN4/HNRNPC/H3-3B/TOX/THRA/KDM6A
BP	GO:0045954	positive regulation of natural killer cell mediated cytotoxicity	23	-0.636548	-2.04138	0.000293255	0.0294505	0.0278819	3578	tags=78%, list=27%, signal=58%	RASGRP1/HLA-F/LAMP1/CADM1/AP1G1/CD160/STAT5B/SH2D1A/SLAMF6/CD226/KLRK1/LAG3/KLRD1/KLRC3/KLRC2/KLRC4/KLRC4-KLRK1/HLA-E
BP	GO:0022618	ribonucleoprotein complex assembly	160	-0.36531	-1.66764	0.000300143	0.0297055	0.0281233	3435	tags=39%, list=25%, signal=30%	RPL5/SFSWAP/SF3A2/RPL13A/NLE1/XAB2/AAR2/MRPL20/EIF4B/SRSF10/RPS5/PWP2/RPS19/SNRNP200/ISY1/CELF2/POLR2D/LSM4/SNRPE/SNRPD1/USP39/TAF9/EIF5/RPS15/RPS14/RPLP0/RPS28/EIF2S3B/RUVBL1/SMN1/NOP53/SNU13/RPL24/ZRSR2/YJU2/BRIX1/PRPF31/EIF6/SNRPC/TXNL4A/RPL23A/MRPS11/NUDT21/RPL6/SNRPF/CD2BP2/COIL/RRS1/DHX9/RPL3/EIF3CL/RPLP0P6/SF3B1/EIF4H/RPS27/PUF60/SNRPD2/XRCC5/SNRPB/RPL10/SRSF9/ABT1/DDX28
BP	GO:0002218	activation of innate immune response	55	-0.478561	-1.8548	0.000307703	0.0300187	0.0284198	1065	tags=27%, list=8%, signal=25%	ZBP1/SIN3A/TRAF6/KLRK1/MATR3/KLRD1/XRCC6/KLRC3/HMGB1/PYHIN1/XRCC5/KLRC2/KLRC4/FYN/KLRC4-KLRK1
BP	GO:0042269	regulation of natural killer cell mediated cytotoxicity	39	-0.536093	-1.9179	0.000315521	0.0303478	0.0287313	1673	tags=41%, list=12%, signal=36%	STAT5B/SH2D1A/SLAMF6/KIR2DL4/HLA-A/CD226/KLRK1/LAG3/KLRD1/KLRC3/NCR1/KLRC2/KLRC4/HLA-B/KLRC4-KLRK1/HLA-E
CC	GO:0015935	small ribosomal subunit	67	-0.454101	-1.81891	0.000329563	0.0312582	0.0295932	4019	tags=58%, list=30%, signal=41%	MRPS7/MRPS6/MRPS35/RPS26/UBA52/MRPS15/RPS2/RPS11/MRPS21/RPS25/RPS5/MRPS26/RPS19/RPS3/RPS23/RPS15/RPS14/RPS15A/MRPS12/RPS3A/RPS28/RACK1/RPS20/RPS17/RPS18/RPS10/RPS21/MRPS11/RPS9/RPS12/RPS16/RPS7/MRPS34/MRPL42/MRPS24/RPS29/RPS4X/RPS27A/RPS27
CC	GO:0005839	proteasome core complex	18	-0.688564	-2.04499	0.000368084	0.0340994	0.0322831	3225	tags=72%, list=24%, signal=55%	PSMA1/PSMA2/PSMA6/PSMB2/PSMB3/PSMB7/PSMB8/PSMB9/PSMA7/PSMB10/PSMB6/PSMB1/PSMB4
CC	GO:0045277	respiratory chain complex IV	15	-0.711194	-1.99265	0.000369506	0.0340994	0.0322831	2781	tags=67%, list=21%, signal=53%	COX6B1/COX6A1/COX5B/COX8A/COX4I1/COX7C/UQCRFS1/NDUFA4/COX6C/COX7A2
CC	GO:0045259	proton-transporting ATP synthase complex	18	-0.686943	-2.04017	0.000383341	0.0347	0.0328518	3749	tags=83%, list=28%, signal=60%	ATP5MF/ATP5MJ/ATP5F1C/ATP5MK/ATP5PD/DMAC2L/ATP5MC3/ATP5ME/ATP5MC1/ATP5PF/ATP5F1B/ATP5F1A/ATP5PO/ATP5MG/ATP5MC2
BP	GO:0042776	proton motive force-driven mitochondrial ATP synthesis	16	-0.684734	-1.95979	0.000386177	0.0347	0.0328518	3749	tags=81%, list=28%, signal=59%	ATP5MF/ATP5F1C/ATPSCKMT/ATP5PD/ANTKMT/DNAJC30/ATP5ME/ATP5PF/ATP5F1B/ATP5F1A/ATP5PO/ATP5MG/STOML2
BP	GO:0001906	cell killing	128	-0.383304	-1.70254	0.000393919	0.034936	0.0330752	1746	tags=27%, list=13%, signal=24%	GZMB/STAT5B/IGHG1/RPL30/PLEKHM2/SH2D1A/SLAMF6/KIR2DL4/ROMO1/HLA-A/PRF1/CD226/KLRK1/HMGN2/LAG3/CORO1A/HPRT1/FCGR3A/KLRD1/CD59/KLRC3/HLA-DRB1/PTPRC/IL12RB1/SLAMF7/NCR1/NKG7/KLRC2/GNLY/GZMM/B2M/KLRC4/HLA-B/KLRC4-KLRK1/HLA-E
BP	GO:0071826	ribonucleoprotein complex subunit organization	167	-0.352997	-1.62797	0.000455512	0.0393759	0.0372786	3435	tags=39%, list=25%, signal=29%	RPL5/SFSWAP/SF3A2/RPL13A/NLE1/XAB2/AAR2/MRPL20/EIF4B/SRSF10/RPS5/PWP2/RPS19/SNRNP200/ISY1/CELF2/POLR2D/LSM4/SNRPE/SNRPD1/USP39/TAF9/EIF5/VCP/RPS15/RPS14/RPLP0/RPS28/EIF2S3B/RUVBL1/SMN1/NOP53/SNU13/RPL24/ZRSR2/YJU2/BRIX1/PRPF31/EIF6/SNRPC/TXNL4A/RPL23A/MRPS11/NUDT21/RPL6/SNRPF/CD2BP2/COIL/RRS1/ZFAND1/DHX9/RPL3/EIF3CL/RPLP0P6/SF3B1/EIF4H/RPS27/PUF60/SNRPD2/XRCC5/SNRPB/RPL10/SRSF9/ABT1/DDX28
CC	GO:0098797	plasma membrane protein complex	371	-0.297371	-1.50641	0.000449845	0.0393759	0.0372786	3141	tags=31%, list=23%, signal=24%	GNAI3/ERBB2/HTRA2/FAS/ITGB5/TRBV7-9/ITGB7/ATP1A1/TRBV10-3/TRAV13-1/TGFBR1/DAG1/HLA-DQB1/GNA13/TRBV28/TRBV11-2/CATSPERG/ATP1B3/GNB2/GP1BA/TRBV9/HLA-H/SKAP1/TRAV20/LRP6/TRAV8-4/TRAV25/TRBV19/TRBV4-1/TRDV1/TRGV8/ITGA4/PORCN/GNA12/TRBV7-3/TRBV24-1/TRBV2/CD247/ITGAL/CASP8/IFNLR1/KCNAB2/TFRC/TRBV5-4/GNGT2/TRBV27/TRAV12-2/ITGA7/SNTB2/HLA-C/TRBV6-5/ABCA2/AHNAK/TRBC2/TRBV12-3/TRBV5-6/TRBV14/PSENEN/TRAV38-…
MF	GO:0004298	threonine-type endopeptidase activity	12	-0.743096	-1.97134	0.000497399	0.041935	0.0397014	2174	tags=75%, list=16%, signal=63%	PSMB2/PSMB3/PSMB7/PSMB8/PSMB9/PSMB10/PSMB6/PSMB1/PSMB4
CC	GO:0098802	plasma membrane signaling receptor complex	176	-0.353864	-1.64149	0.000494581	0.041935	0.0397014	3114	tags=37%, list=23%, signal=29%	ERBB2/HTRA2/ITGB5/TRBV7-9/ITGB7/TRBV10-3/TRAV13-1/TGFBR1/TRBV28/TRBV11-2/GP1BA/TRBV9/SKAP1/TRAV20/TRAV8-4/TRAV25/TRBV19/TRBV4-1/TRDV1/TRGV8/ITGA4/PORCN/TRBV7-3/TRBV24-1/TRBV2/CD247/ITGAL/IFNLR1/TFRC/TRBV5-4/TRBV27/TRAV12-2/ITGA7/TRBV6-5/TRBC2/TRBV12-3/TRBV5-6/TRBV14/TRAV38-2DV8/TRAV17/TRBV12-4/TRAV19/IL18R1/TRGV2/ITGB1/TRAV21/TRAF6/TRAV22/TRGV10/ZAP70/CD8B/TRBV6-6/LIME1/IL2RB/TRBV5-1/BMPR1A/GRIN2…
BP	GO:0046942	carboxylic acid transport	137	0.328501	1.63945	0.000534226	0.0444906	0.0421209	2499	tags=31%, list=19%, signal=26%	PROCA1/SLC16A4/GABBR1/CLN8/ABAT/FOLR3/SLC43A1/CEACAM1/SLC38A7/SLC23A2/RAB3GAP1/MFSD12/SLC6A8/IL1B/KMO/AKR1C1/SLC19A1/TRPV1/ABCB4/SLC23A1/ADORA2A/SLC26A6/SLC26A2/PER2/SERINC3/SNCA/PLA2G4A/SLC38A2/SLC16A1/SERINC5/SFXN5/SLC38A5/ABCC6/SLC27A1/P2RX7/PSEN1/STXBP1/SV2A/MYC/SLC10A7/MIF/SLC19A2/SLC51A
BP	GO:0046631	alpha-beta T cell activation	132	-0.361674	-1.61705	0.000553801	0.0455651	0.0431382	1472	tags=23%, list=11%, signal=21%	SASH3/SLAMF6/CRACR2A/HLA-A/IL18R1/BCL11B/IRF1/ITPKB/ZC3H12A/ZAP70/RORA/PRKCQ/PRDM1/ABL1/TBX21/SMAD7/ZFPM1/BATF/EOMES/HLA-DRB1/HMGB1/RUNX3/PTPRC/TOX/IL12RB1/NKG7/RC3H2/PTPN22/CD81/STOML2/HLA-E
BP	GO:0050852	T cell receptor signaling pathway	114	-0.379265	-1.65315	0.000560949	0.0456038	0.0431748	3265	tags=39%, list=24%, signal=30%	WNK1/TXK/PTPN2/CD300A/BCL10/DENND1B/PRKD2/HLA-DQB1/SLA2/SKAP1/CD160/THEMIS/RPS3/PLCG2/PVRIG/CTLA4/ITK/RELA/PHPT1/CD247/PTPRJ/SH2D1A/BTN3A1/HLA-A/INPP5D/CD226/TRAF6/ZC3H12A/EZR/ZAP70/PDE4D/CD8B/ABL1/LIME1/CSK/HLA-DRB1/PTPRC/KHDRBS1/RC3H2/PTPN22/CD8A/CD81/STOML2/BTNL9/FYN
BP	GO:0006120	mitochondrial electron transport, NADH to ubiquinone	42	-0.521197	-1.88829	0.000615913	0.0489078	0.0463028	3036	tags=52%, list=22%, signal=41%	NDUFAB1/NDUFV2/NDUFA7/NDUFB10/NDUFS8/NDUFS3/NDUFB1/DNAJC15/NDUFB9/NDUFC1/DLD/NDUFB2/NDUFA9/NDUFB7/NDUFS7/NDUFS5/NDUFA4/NDUFB4/NDUFS1/ISCU/NDUFB8/NDUFA1
BP	GO:0002833	positive regulation of response to biotic stimulus	142	-0.360142	-1.62321	0.000613667	0.0489078	0.0463028	1673	tags=24%, list=12%, signal=21%	STAT5B/CREBBP/SH2D1A/SLAMF6/KIR2DL4/ADAM8/OASL/ZBP1/CD226/SIN3A/TRAF6/KLRK1/LAG3/DHX9/TRIM41/MATR3/KLRD1/PUM1/XRCC6/SH2D1B/KLRC3/HLA-DRB1/HMGB1/PYHIN1/XRCC5/KLRC2/LSM14A/HMGB2/GBP5/KLRC4/CCL5/FYN/KLRC4-KLRK1/HLA-E

## Sheet: gseaGO_female
ONTOLOGY	ID	Description	setSize	enrichmentScore	NES	pvalue	p.adjust	qvalue	rank	leading_edge	core_enrichment
CC	GO:0019814	immunoglobulin complex	153	-0.642791	-2.60524	9.73e-21	7.88e-17	7.36e-17	4656	tags=56%, list=17%, signal=47%	IGHV3-38/IGHV3-13/IGHV3-73/IGHV3-7/TRBC2/IGKV1D-39/IGHV1-69/IGKV2D-29/IGKV1D-12/IGLL1/IGKV1-27/IGKV3D-15/IGKV6-21/IGHV5-51/IGHV3-66/IGLV7-43/IGLC3/IGKV3-20/IGKV1-39/IGLV3-16/IGHV4-39/IGKV1D-17/IGHV3-49/IGKV1D-8/IGKV1-17/IGHV1-69-2/IGKC/IGHV3-20/CD79B/IGHV3-74/IGHD/IGKV1D-13/IGLV3-1/IGKV3-15/IGLV5-45/IGHV3-21/IGLV3-21/IGHV2-70/IGLV10-54/IGKV1-6/IGHV1-69D/IGHV1-3/JCHAIN/IGHM/IGLC1/IGLV1-44/IGLV2-23…
CC	GO:0044391	ribosomal subunit	176	-0.56185	-2.32455	2.44e-14	9.88e-11	9.23e-11	7867	tags=68%, list=29%, signal=49%	RPL23A/MRPS21/RPL35A/RPL7/MRPL39/MRPL9/B3GALT4/RPS15A/ZCCHC17/RPS16/EIF2A/RPS4Y2/MRPL17/DHX29/MRPL18/MRPS11/RPL30/RPLP0/MRPL27/MRPL10/RPL4/RPL3/RPS27A/RPL38/RPS27/RPL18A/MRPL21/RPS17/MRPS35/MRPL52/MRPS28/RPL27/MRPL35/MRPL2/RPS13/RPL37/MRPL55/FXR2/MRPL1/MRPL11/MRPS16/MRPL46/RPS11/MRPL32/DAP3/RPS15/RPL15/RPS4Y1/RPS8/RPS3/RPS28/RPL10A/RPL18/MRPL37/UBA52/MRPL20/RPLP2/MRPS15/MRPL30/RPL41/HBA1/RPS18/MR…
CC	GO:0005840	ribosome	211	-0.526636	-2.21844	4.92e-14	1.33e-10	1.24e-10	7867	tags=65%, list=29%, signal=47%	RPL23A/MRPS21/RPL35A/RPL7/NCK1/MRPL39/MRPL9/B3GALT4/RPS15A/ZCCHC17/RPS16/EIF2A/NUFIP2/RPS4Y2/MRPL17/DHX29/DNAJC21/MRPL18/MRPS11/RPL30/RPLP0/MRPL27/PNPT1/MRPL10/RPL4/RPL3/RPS27A/RPL38/RPS27/RPL18A/LINC01004/MRPL21/RPS17/MRPS35/MRPL52/MRPS28/RPL27/MRPL35/MRPL2/RPS13/RPL37/CANX/MRPL55/FXR2/MRPL1/MRPL11/MRPS16/MRPL46/RPS11/RPL37AP8/MTG2/MRPL32/ELAVL4/HSPA14/DAP3/RPS15/RPL15/RPS4Y1/RPS8/RPS3/RPS28/RPL…
MF	GO:0003735	structural constituent of ribosome	164	-0.554014	-2.27253	8.97e-13	1.82e-09	1.7e-09	6658	tags=62%, list=24%, signal=47%	MRPL18/MRPS11/RPL30/RPLP0/MRPL27/MRPL10/RPL4/RPL3/RPS27A/RPL38/RPS27/RPL18A/LINC01004/MRPL21/RPS17/MRPS35/MRPL52/RPL27/MRPL35/MRPL2/RPS13/RPL37/MRPL55/MRPL1/MRPL11/MRPS16/MRPL46/RPS11/RPL37AP8/MRPL32/DAP3/RPS15/RPL15/RPS4Y1/RPS8/RPS3/RPS28/RPL10A/RPL18/MRPL37/UBA52/MRPL20/RPLP2/MRPS15/MRPL30/RPL41/RPS18/MRPS18B/RPL22L1/RPL12/RPS23/MRPL24/RPL19/RPL8/RPS9/RPL39L/RPS24/MRPL16/RPL29/RPL13A/RPL32/MRPS…
MF	GO:0003823	antigen binding	165	-0.540104	-2.21105	2.9e-12	4.69e-09	4.38e-09	4656	tags=45%, list=17%, signal=38%	IGHV3-38/IGHV3-13/IGHV3-73/IGHV3-7/TRBC2/IGKV1D-39/TRBV28/IGHV1-69/IGKV1D-12/IGLL1/IGHV5-51/SLAMF1/TOPORS/IGHV3-66/IGLV7-43/IGLC3/IGKV3-20/IGKV1-39/TSPAN4/IGHV4-39/IGHV3-49/IGKV1-17/IGHV1-69-2/IGKC/IGHV3-20/CD1C/IGHV3-74/IGHD/IGLV3-1/IGKV3-15/HLA-DPB1/IGHV3-21/IGLV3-21/IGHV2-70/IGHV1-69D/IGHV1-3/JCHAIN/IGHM/IGLC1/IGLV1-44/IGLV2-23/IGHV4-34/SLC7A5/IGHG3/IGLV2-14/HLA-DRA/IGKV1-5/IGHG4/IGHA1/IGKV3D-…
BP	GO:0050853	B cell receptor signaling pathway	121	-0.571799	-2.25353	1.88e-11	2.54e-08	2.37e-08	5229	tags=54%, list=19%, signal=44%	FCGR2B/PTPRC/IGHV3-64/SYK/IGHV3-38/PLCL2/IGHV3-13/IGHV3-73/LPXN/IGHV3-7/TRBC2/PRKCH/CD19/IGHV1-69/CD22/CD81/IGLL1/GPS2/TEC/NFATC2/BLK/IGHV5-51/GCSAML/CD38/BANK1/IGHV3-66/IGLC3/IGHV4-39/IGHV3-49/FCRL3/IGHV1-69-2/VAV3/IGKC/IGHV3-20/CD79B/BLNK/IGHV3-74/IGHD/PLCG2/IGHV3-21/IGHV2-70/SH2B2/IGHV1-69D/IGHV1-3/IGHM/IGLC1/IGHV4-34/IGHG3/MEF2C/IGHG4/IGHA1/CD79A/IGHV1-24/IGHV3-33/IGHV1-45/IGHV3-11/IGHV3-30/I…
CC	GO:0022626	cytosolic ribosome	100	-0.604905	-2.32278	3.26e-11	3.78e-08	3.53e-08	7867	tags=75%, list=29%, signal=54%	RPL23A/RPL35A/RPL7/B3GALT4/RPS15A/ZCCHC17/RPS16/EIF2A/RPS4Y2/DHX29/MRPS11/RPL30/RPLP0/RPL4/RPL3/RPS27A/RPL38/RPS27/RPL18A/RPS17/RPL27/RPS13/RPL37/FXR2/MRPL1/RPS11/RPS15/RPL15/RPS4Y1/RPS8/RPS3/RPS28/RPL10A/RPL18/UBA52/RPLP2/RPL41/HBA1/RPS18/RPL12/RPS23/RPL19/RPL8/RPS9/RPL39L/RPS24/RPL29/RPL13A/RPL32/RPL7A/RPL23/RPL36/RPL17/RPL24/RPS7/RPS10/RPL28/RPL22/RPL11/HBA2/RPS19/RPL7L1/RPL37A/RPS2/RPL6/RPL35…
BP	GO:0002181	cytoplasmic translation	145	-0.539947	-2.17012	1.2e-10	1.22e-07	1.14e-07	6651	tags=54%, list=24%, signal=41%	SLBP/RPL30/EIF2B3/RPLP0/RPL4/RPL3/RPS27A/RPL38/RPS27/RPL18A/RBM4/RPS17/DPH5/RPL27/RPS13/RPL37/EIF4A2/MTOR/RPS11/DPH3P1/MCTS1/RPS15/EIF2S2/RPL15/RPS8/RPS3/RPS28/RPL10A/RPL18/UBA52/RPLP2/RPL41/RPS18/RPL22L1/RPL12/RPS23/RPL19/RPL8/RPS9/RPS24/RPL29/RPL13A/ZC3H15/EIF3CL/RPL32/RPL7A/RPL23/RPL36/RPL17/RPL24/RPS7/RPS10/RPL28/RPL22/RPL11/RPS19/DRG2/RPL37A/RPS2/RPL6/AARS1/RPL35/RPL21/YBX1/YTHDF2/RPS26/RPL2…
BP	GO:0002377	immunoglobulin production	213	-0.485487	-2.04681	1.89e-10	1.7e-07	1.59e-07	4251	tags=36%, list=16%, signal=31%	APLF/TRAF6/IGKV1D-39/PMS2P1/IGKV2D-29/CD22/IGKV1D-12/HLA-DOB/IGKV1-27/IGKV3D-15/IGKV6-21/RBP4/SWAP70/KMT5B/XBP1/IL2/IGLV7-43/IGKV3-20/IGKV1-39/IGLV3-16/IGKV1D-17/FCRL3/IGKV1D-8/IGKV1-17/CLCF1/IL4/IGKC/TRAV38-2DV8/PMS2P6/TNFSF4/TCF3/CCR6/LIG4/VPREB3/IGKV1D-13/IGLV3-1/IGKV3-15/IGLV5-45/HLA-DPB1/IGLV3-21/SHLD3/IGLV10-54/IGKV1-6/TP53BP1/IGLV1-44/TRDV2/IGLV2-23/IGLV2-14/HLA-DQA2/HLA-DRA/IGKV1-5/IL21/I…
BP	GO:0042254	ribosome biogenesis	302	-0.435327	-1.91	3.03e-10	2.45e-07	2.29e-07	7035	tags=48%, list=26%, signal=36%	DKC1/BYSL/RPF2/RPP38/DCAF13/DHX29/RRP8/SART1/GPATCH4/MRPS11/RPLP0/NIP7/UTP6/AATF/NAT10/ERAL1/RPL3/WDR18/RPL38/RPS27/XPO1/RPS17/PDCD11/ERI2/MTERF3/RPL27/EXOSC6/RRP9/NSUN5/DDX21/RPUSD2/LTO1/RRP1B/LAS1L/MRPL1/RAN/PES1/ERI1/DDX49/MTG2/MTREX/RPS15/REXO4/GAR1/RPS8/RPS28/LTV1/RPL10A/DDX10/METTL15P1/CHD7/GNL2/MRPL20/PIH1D2/RRP7A/FBL/GTPBP4/PWP1/PAK1IP1/UTP23/PINX1/METTL17/TRMT61B/SLX9/ISG20/EIF4A3/RPS24/…
CC	GO:0015934	large ribosomal subunit	110	-0.56269	-2.17528	7.54e-10	5.55e-07	5.18e-07	6658	tags=62%, list=24%, signal=47%	MRPL18/RPL30/RPLP0/MRPL27/MRPL10/RPL4/RPL3/RPL38/RPL18A/MRPL21/MRPL52/RPL27/MRPL35/MRPL2/RPL37/MRPL55/FXR2/MRPL1/MRPL11/MRPL46/MRPL32/RPL15/RPL10A/RPL18/MRPL37/UBA52/MRPL20/RPLP2/MRPL30/RPL41/RPL12/MRPL24/RPL19/RPL8/RPL39L/MRPL16/RPL29/RPL13A/RPL32/RPL7A/RPL23/RPL36/RPL17/RPL24/MRPL47/MRPL50/RPL28/RPL22/RPL11/RPL7L1/MRPL49/RPL37A/MRPL43/MRPL22/RPL6/RPL35/RPL21/MRPS30/MRPL28/RPL27A/MRPL3/MRPL13/MR…
BP	GO:0002440	production of molecular mediator of immune response	302	-0.423456	-1.85792	2.99e-09	2.02e-06	1.88e-06	5604	tags=38%, list=20%, signal=31%	CD160/TGFB3/HMCES/DDX21/SLC15A4/DENND1B/IL4R/B2M/IGKV1-13/FCGR2B/ANGPT1/PTPRC/DDX1/TGFB2/NHEJ1/MALT1/IL5/APLF/GPRC5B/TRAF6/IGKV1D-39/PMS2P1/IGKV2D-29/CD22/IGKV1D-12/HLA-DOB/CD81/IGKV1-27/TLR3/IGKV3D-15/IGKV6-21/RBP4/SWAP70/KMT5B/SLAMF1/XBP1/IL2/IGLV7-43/IGKV3-20/IGKV1-39/IGLV3-16/IGKV1D-17/FCRL3/IGKV1D-8/IGKV1-17/CD226/CLCF1/IL4/IGKC/TRAV38-2DV8/PMS2P6/TNFSF4/SIRT1/IL18R1/TCF3/CCR6/LIG4/ELANE/VPR…
BP	GO:0022613	ribonucleoprotein complex biogenesis	435	-0.385236	-1.74198	4.64e-09	2.89e-06	2.7e-06	6616	tags=41%, list=24%, signal=32%	GPATCH4/LUC7L2/MRPS11/CRNKL1/RPLP0/NIP7/UTP6/AATF/NAT10/ERAL1/CPSF7/RPL3/USP39/WDR18/WEE2-AS1/RPL38/RPS27/XPO1/RPS17/PDCD11/ERI2/MTERF3/RPL27/HSP90AA1/EXOSC6/RRP9/CDC73/NSUN5/DDX21/RPUSD2/LTO1/SNRPB/RRP1B/LAS1L/LSM2/MRPL1/RAN/PES1/MCTS1/ERI1/DDX49/DDX1/MTG2/MTREX/SRSF6/RPS15/EIF2S2/REXO4/GAR1/RPS8/RPS28/LTV1/NOPCHAP1/RPL10A/DDX10/METTL15P1/CHD7/GNL2/MRPL20/PIH1D2/RRP7A/FBL/GTPBP4/SNRPD2/SF3A1/PWP…
MF	GO:0034987	immunoglobulin receptor binding	73	-0.611943	-2.22491	8.69e-09	5.03e-06	4.7e-06	4656	tags=56%, list=17%, signal=47%	IGHV3-38/IGHV3-13/IGHV3-73/IGHV3-7/TRBC2/IGHV1-69/IGLL1/IGHV5-51/IGHV3-66/IGLC3/IGHV4-39/IGHV3-49/IGHV1-69-2/IGKC/IGHV3-20/IGHV3-74/IGHD/IGHV3-21/IGHV2-70/IGHV1-69D/IGHV1-3/JCHAIN/IGHM/IGLC1/IGHV4-34/IGHG3/IGHG4/IGHA1/IGHV1-24/IGHV3-33/IGHV1-45/IGHV3-11/IGHV3-30/IGHV4-31/TRDC/IGHV7-4-1/IGLL5/IGLC2/IGHV2-5/IGHV4-59/IGHV4-28
CC	GO:0022625	cytosolic large ribosomal subunit	56	-0.650321	-2.26793	1.31e-08	7.09e-06	6.63e-06	6569	tags=73%, list=24%, signal=56%	RPL30/RPLP0/RPL4/RPL3/RPL38/RPL18A/RPL27/RPL37/FXR2/MRPL1/RPL15/RPL10A/RPL18/UBA52/RPLP2/RPL41/RPL12/RPL19/RPL8/RPL39L/RPL29/RPL13A/RPL32/RPL7A/RPL23/RPL36/RPL17/RPL24/RPL28/RPL22/RPL11/RPL7L1/RPL37A/RPL6/RPL35/RPL21/RPL27A/RPL26/RPLP0P6/RPL14/RPLP1
CC	GO:0042571	immunoglobulin complex, circulating	70	-0.615266	-2.23146	1.55e-08	7.55e-06	7.06e-06	4656	tags=60%, list=17%, signal=50%	IGHV3-38/IGHV3-13/IGHV3-73/IGHV3-7/TRBC2/IGHV1-69/IGLL1/IGHV5-51/IGHV3-66/IGLC3/IGKV3-20/IGHV4-39/IGHV3-49/IGHV1-69-2/IGKC/IGHV3-20/IGHV3-74/IGHD/IGHV3-21/IGHV2-70/IGHV1-69D/IGHV1-3/JCHAIN/IGHM/IGLC1/IGHV4-34/IGHG3/IGHG4/IGHA1/IGHV1-24/IGHV3-33/IGHV1-45/IGHV3-11/IGHV3-30/IGHV4-31/TRDC/IGHV7-4-1/IGLL5/IGLC2/IGHV2-5/IGHV4-59/IGHV4-28
BP	GO:0032611	interleukin-1 beta production	91	0.548919	2.19962	1.77e-08	7.55e-06	7.06e-06	6670	tags=58%, list=24%, signal=44%	TMEM106A/P2RX7/STAT3/CARD8/NLRP1/CD36/EGR1/NOD2/USP50/FZD5/CARD16/CASP1/TLR8/S1PR3/LPL/NLRC4/GHSR/NLRP12/CCL3/LILRA2/CD33/TLR4/APOA1/JAK2/CLEC7A/GIT1/SIRPA/MYD88/ARRB2/TLR6/AIM2/MNDA/NLRP3/IL6/CASP8/CARD17/GSDMD/STMP1/IFI16/LILRA5/TYROBP/TREM2/MEFV/CX3CR1/TNF/FFAR4/PYCARD/PML/ARG2/GBP5/ORM2/IFNG/GHRL
BP	GO:0032651	regulation of interleukin-1 beta production	91	0.548919	2.19962	1.77e-08	7.55e-06	7.06e-06	6670	tags=58%, list=24%, signal=44%	TMEM106A/P2RX7/STAT3/CARD8/NLRP1/CD36/EGR1/NOD2/USP50/FZD5/CARD16/CASP1/TLR8/S1PR3/LPL/NLRC4/GHSR/NLRP12/CCL3/LILRA2/CD33/TLR4/APOA1/JAK2/CLEC7A/GIT1/SIRPA/MYD88/ARRB2/TLR6/AIM2/MNDA/NLRP3/IL6/CASP8/CARD17/GSDMD/STMP1/IFI16/LILRA5/TYROBP/TREM2/MEFV/CX3CR1/TNF/FFAR4/PYCARD/PML/ARG2/GBP5/ORM2/IFNG/GHRL
BP	GO:0006364	rRNA processing	225	-0.448099	-1.90722	1.74e-08	7.55e-06	7.06e-06	7179	tags=50%, list=26%, signal=37%	RPP40/UTP3/DKC1/BYSL/RPF2/RPP38/DCAF13/RRP8/SART1/MRPS11/UTP6/NAT10/WDR18/RPS27/RPS17/PDCD11/ERI2/RPL27/EXOSC6/RRP9/NSUN5/DDX21/RPUSD2/RRP1B/LAS1L/MRPL1/PES1/ERI1/DDX49/MTREX/RPS15/REXO4/GAR1/RPS8/RPS28/RPL10A/DDX10/METTL15P1/CHD7/PIH1D2/RRP7A/FBL/GTPBP4/PWP1/UTP23/TRMT61B/SLX9/ISG20/EIF4A3/RPS24/UTP4/POP4/RRS1/POP5/UTP18/MAK16/LYAR/NOP53/RPL7A/DDX18/RBFA/USP36/MRTO4/NOLC1/ABT1/SHQ1/RPS7/EXOSC9/N…
BP	GO:0042113	B cell activation	319	-0.40668	-1.78523	5.05e-08	2.05e-05	1.91e-05	6278	tags=42%, list=23%, signal=32%	ITGB1/IGHV6-1/IGHG1/FCRL1/MS4A1/PAXIP1/CD27/CASP3/NKX2-3/IGHV3-16/EXOSC6/ADGRG3/HMCES/LRRC8A/RABL3/MIR17HG/ADA/SLC15A4/IRS2/FCGR2B/LFNG/LAX1/PTPRC/CD180/DCLRE1C/IGHV3-64/NHEJ1/SYK/SYVN1/RC3H1/IGHV3-38/PLCL2/IGHV3-13/MALT1/IGHV3-73/ID2/IL5/IGHV3-7/ZBTB7A/TRBC2/HMGB3/TNFRSF13B/APLF/CD19/IGHV1-69/CD22/CD81/IGLL1/AKAP17A/SLC25A5/GPS2/SWAP70/NFATC2/BLK/ICOSLG/TNFRSF13C/IGHV5-51/IRF8/PAWR/CD38/KMT5B/XB…
BP	GO:0016072	rRNA metabolic process	263	-0.421508	-1.81689	6.56e-08	2.53e-05	2.36e-05	7219	tags=47%, list=26%, signal=35%	PELO/RPP40/UTP3/DKC1/BYSL/RPF2/RPP38/DCAF13/RRP8/MARS1/SART1/SMARCA4/MRPS11/UTP6/NAT10/WDR18/RPS27/RPS17/PDCD11/ERI2/RPL27/TRIR/EXOSC6/RRP9/NSUN5/DDX21/RPUSD2/RRP1B/LAS1L/MRPL1/MTOR/PES1/ERI1/DDX49/MTREX/RPS15/REXO4/GAR1/RPS8/RPS28/RPL10A/DDX10/METTL15P1/CHD7/PIH1D2/RRP7A/FBL/GTPBP4/POLR1B/PWP1/GTF3C4/UTP23/TRMT61B/SLX9/ISG20/EIF4A3/RPS24/UTP4/POP4/RRS1/POP5/UTP18/MAK16/LYAR/NOP53/RPL7A/DDX18/RBF…
BP	GO:0034470	ncRNA processing	412	-0.379396	-1.71073	7.55e-08	2.78e-05	2.6e-05	6575	tags=41%, list=24%, signal=32%	MRPS11/INTS6L/UTP6/TRMT10C/TRPT1/NAT10/LAGE3/THG1L/WDR18/RPS27/TSNAX/MTO1/RPS17/TUT4/PDCD11/ERI2/RPL27/AGO3/QTRT1/EXOSC6/RRP9/NSUN5/MOCS3/DDX21/RPUSD2/RRP1B/LAS1L/MRPL1/TRMT10B/TYW3/INTS5/SNIP1/PES1/ZCCHC8/DPH3P1/ERI1/DDX49/DDX1/RIPK1/MTREX/PUS3/RPS15/REXO4/GAR1/RPS8/RPS28/RPL10A/DDX10/METTL15P1/METTL8/OSGEP/CHD7/RNF113A/PIH1D2/PUS1/RRP7A/THUMPD1/TSEN2/FBL/GTPBP4/PWP1/TYW1B/TP53RK/UTP23/TARBP2/TR…
BP	GO:0050864	regulation of B cell activation	192	-0.454285	-1.89015	8.09e-08	2.85e-05	2.66e-05	5702	tags=45%, list=21%, signal=36%	IGHV3-16/EXOSC6/HMCES/MIR17HG/ADA/SLC15A4/IRS2/FCGR2B/PTPRC/IGHV3-64/SYK/RC3H1/IGHV3-38/IGHV3-13/IGHV3-73/ID2/IL5/IGHV3-7/TRBC2/HMGB3/TNFRSF13B/APLF/CD19/IGHV1-69/CD22/CD81/IGLL1/NFATC2/BLK/TNFRSF13C/IGHV5-51/PAWR/CD38/KMT5B/XBP1/BANK1/IGHV3-66/IL2/IGLC3/IGHV4-39/IGHV3-49/FCRL3/CLCF1/IGHV1-69-2/IL4/VAV3/IGKC/IGHV3-20/TNFSF4/IGHV3-74/CARD11/IGHD/FOXJ1/IGHV3-21/SHLD3/IGHV2-70/MIF/INPP5D/IGHV1-69D/I…
BP	GO:0050871	positive regulation of B cell activation	145	-0.477448	-1.91893	4.23e-07	0.000143	0.000133	5702	tags=49%, list=21%, signal=39%	IGHV3-16/EXOSC6/HMCES/ADA/IRS2/PTPRC/IGHV3-64/SYK/IGHV3-38/IGHV3-13/IGHV3-73/IL5/IGHV3-7/TRBC2/IGHV1-69/CD81/IGLL1/NFATC2/TNFRSF13C/IGHV5-51/CD38/KMT5B/XBP1/IGHV3-66/IL2/IGLC3/IGHV4-39/IGHV3-49/FCRL3/CLCF1/IGHV1-69-2/IL4/VAV3/IGKC/IGHV3-20/TNFSF4/IGHV3-74/CARD11/IGHD/IGHV3-21/SHLD3/IGHV2-70/MIF/INPP5D/IGHV1-69D/IGHV1-3/TP53BP1/IGHM/IGLC1/IL7/IGHV4-34/IGHG3/CD74/MEF2C/IL21/IGHG4/IGHA1/SHLD1/IGHV1-…
BP	GO:0032731	positive regulation of interleukin-1 beta production	60	0.591625	2.22654	4.64e-07	0.00015	0.00014	5846	tags=58%, list=21%, signal=46%	TMEM106A/P2RX7/STAT3/CARD8/NLRP1/CD36/EGR1/NOD2/USP50/FZD5/CASP1/TLR8/LPL/NLRC4/NLRP12/CCL3/LILRA2/TLR4/JAK2/CLEC7A/MYD88/TLR6/AIM2/MNDA/NLRP3/IL6/CASP8/GSDMD/STMP1/IFI16/LILRA5/TYROBP/MEFV/TNF/PYCARD
CC	GO:0098798	mitochondrial protein-containing complex	266	-0.402484	-1.73481	1.1e-06	0.000341	0.000319	7866	tags=47%, list=29%, signal=34%	COX5B/MRPS21/CYC1/ATP5MF/NDUFB11/MRPL39/SUCLG2/MRPL9/NDUFAF1/COX6A1/ATP5MJ/NDUFA9/MTCO2P12/PDHB/ATP5PB/MRPL17/NDUFS5/IDH3A/NDUFA4L2/NDUFC2-KCTD14/MFN1/MRPL18/NDUFS6/MRPS11/SLC25A6/TRMT10C/MRPL27/PNPT1/MRPL10/APOO/COX5A/NDUFB2/UQCRQ/COX6C/NDUFB8/NDUFA1/MRPL21/UQCRHL/MRPS35/MRPL52/MRPS28/VDAC1/MRPL35/ATP5F1E/ATP5MC1/MRPL2/NDUFB7/ATP5MC2/MRPL55/TRMT10B/ATP5MG/MRPL11/CLPX/MRPS16/MRPL46/ATP5PF/MRPL32/…
BP	GO:0032612	interleukin-1 production	108	0.484786	2.0009	1.31e-06	0.000379	0.000354	6670	tags=50%, list=24%, signal=38%	TMEM106A/P2RX7/STAT3/CARD8/NLRP1/CD36/EGR1/NOD2/USP50/FZD5/CARD16/CASP1/TLR8/S1PR3/LPL/NLRC4/GHSR/NLRP12/CCL3/LILRA2/CD33/TLR4/IL10/APOA1/JAK2/CLEC7A/GIT1/SIRPA/MYD88/ARRB2/TLR6/AIM2/MNDA/NLRP3/IL6/CASP8/CARD17/GSDMD/STMP1/IFI16/LILRA5/TYROBP/TREM2/MEFV/CX3CR1/TNF/FFAR4/PYCARD/PML/ARG2/GBP5/ORM2/IFNG/GHRL
BP	GO:0032652	regulation of interleukin-1 production	108	0.484786	2.0009	1.31e-06	0.000379	0.000354	6670	tags=50%, list=24%, signal=38%	TMEM106A/P2RX7/STAT3/CARD8/NLRP1/CD36/EGR1/NOD2/USP50/FZD5/CARD16/CASP1/TLR8/S1PR3/LPL/NLRC4/GHSR/NLRP12/CCL3/LILRA2/CD33/TLR4/IL10/APOA1/JAK2/CLEC7A/GIT1/SIRPA/MYD88/ARRB2/TLR6/AIM2/MNDA/NLRP3/IL6/CASP8/CARD17/GSDMD/STMP1/IFI16/LILRA5/TYROBP/TREM2/MEFV/CX3CR1/TNF/FFAR4/PYCARD/PML/ARG2/GBP5/ORM2/IFNG/GHRL
CC	GO:0015935	small ribosomal subunit	69	-0.568081	-2.05307	1.65e-06	0.000461	0.00043	7486	tags=65%, list=27%, signal=47%	B3GALT4/RPS15A/RPS16/EIF2A/RPS4Y2/DHX29/MRPS11/RPS27A/RPS27/RPS17/MRPS35/MRPS28/RPS13/MRPS16/RPS11/DAP3/RPS15/RPS4Y1/RPS8/RPS3/RPS28/UBA52/MRPS15/HBA1/RPS18/MRPS18B/RPS23/RPS9/RPS24/MRPS12/RPS7/RPS10/HBA2/RPS19/MRPS10/RPS2/MRPS17/MRPS6/RPS26/MRPS24/MRPS18C/RPS14/MRPS26/MRPS2/MRPS22
CC	GO:0140534	endoplasmic reticulum protein-containing complex	125	-0.483406	-1.91069	2.01e-06	0.000541	0.000506	6111	tags=50%, list=22%, signal=39%	ABCB9/RPN2/SEC61A1/EMC9/P4HB/MMGT1/EMC6/GANAB/OST4/B2M/PIGQ/DDOST/ORMDL3/GET1/EMC4/SYVN1/KRTCAP2/RNF125/ARL6IP1/SEC61B/FAF1/AMFR/MAGT1/CALR/PRKCSH/UFD1/OSTC/INSIG1/PIGT/SPCS1/CAMLG/DNAJC10/SDF2L1/HSPA5/EMC7/UBXN1/SRPRB/PDIA6/PIGP/DAD1/SSR4/PPIB/SPTSSB/STT3B/RYR1/DERL2/SEC61G/DNAJB11/SEC11C/DERL3/PDIA3/SELENOS/PIGK/PIGU/HSP90B1/SPCS2/TMEM258/MZB1/RHBDD2/SPTLC3/RP9/HYOU1
BP	GO:0006910	phagocytosis, recognition	93	-0.515014	-1.96295	2.54e-06	0.00066	0.000616	4656	tags=46%, list=17%, signal=38%	IGHV3-38/IGHV3-13/IGHV3-73/IGHV3-7/TRBC2/IGHV1-69/IGLL1/JMJD6/IGHV5-51/IGHV3-66/IGLC3/IGHV4-39/IGHV3-49/IGHV1-69-2/C4BPB/IGKC/IGHV3-20/IGHV3-74/IGHD/SCARB1/IGHV3-21/IGHV2-70/IGHV1-69D/IGHV1-3/IGHM/IGLC1/IGHV4-34/IGHG3/IGHG4/IGHA1/IGHV1-24/IGHV3-33/IGHV1-45/IGHV3-11/IGHV3-30/IGHV4-31/TRDC/IGHV7-4-1/IGLL5/IGLC2/IGHV2-5/IGHV4-59/IGHV4-28
BP	GO:0006958	complement activation, classical pathway	96	-0.510539	-1.94807	2.61e-06	0.00066	0.000616	4656	tags=46%, list=17%, signal=38%	IGHV3-38/IGHV3-13/IGHV3-73/IGHV3-7/TRBC2/IGHV1-69/IGLL1/IGHV5-51/IGHV3-66/IGLC3/IGHV4-39/IGHV3-49/IGHV1-69-2/C4BPB/IGKC/IGHV3-20/CR2/IGHV3-74/IGHD/IGHV3-21/IGHV2-70/IGHV1-69D/IGHV1-3/IGHM/IGLC1/IGHV4-34/C1R/IGHG3/IGHG4/IGHA1/C1QBP/IGHV1-24/IGHV3-33/IGHV1-45/IGHV3-11/IGHV3-30/IGHV4-31/TRDC/IGHV7-4-1/IGLL5/IGLC2/IGHV2-5/IGHV4-59/IGHV4-28
BP	GO:0006457	protein folding	206	-0.416737	-1.74616	3.2e-06	0.000785	0.000733	5730	tags=40%, list=21%, signal=32%	HSP90AA1/DNAJC2/CANX/TOR2A/PFDN4/BAG5/TOR1B/BAG2/ALG12/VBP1/ARL2/ERP29/B2M/DNAJB7/SACS/PEX19/CLPX/CHCHD4/TBCE/DFFA/TBCC/PPIAL4E/PPIAL4F/HSPA14/DNAJA4/HSPE1/CCT3/AHSA1/CSNK2A1/HSPA9/CALR/PTGES3/POFUT2/PDRG1/PDCL3/CCT8/LMAN1/PFDN1/DNAJC10/DNLZ/SDF2L1/HSPA5/TTC1/PPIA/HSPA4L/HSPA4/MESD/HSP90AB1/SELENOF/UNC45A/PPIG/CCT8L1P/DNAJC3/CCT4/HSP90B2P/DNAJB6/DNAJC1/QSOX2/PFDN6/RUVBL2/SIL1/PPIL6/PDIA6/DNAJC25/…
BP	GO:0042273	ribosomal large subunit biogenesis	71	-0.549116	-1.99271	5.25e-06	0.00124939	0.00116747	5430	tags=55%, list=20%, signal=44%	RPLP0/NIP7/RPL3/RPL38/LTO1/LAS1L/MRPL1/PES1/RPL10A/MRPL20/GTPBP4/PAK1IP1/RRS1/MAK16/NOP53/RPL7A/DDX18/RPL24/MRTO4/BRIX1/RPL11/RPL7L1/DDX28/ZNF622/RPL6/RPL35/ZNHIT6/RPL26/RPLP0P6/RPF1/RPL14/ZNHIT3/NPM1/RSL24D1/NSA2/NIFK/NHP2/EBNA1BP2/SNU13
BP	GO:0032732	positive regulation of interleukin-1 production	71	0.519734	1.98609	6.17e-06	0.0014279	0.00133427	5846	tags=49%, list=21%, signal=39%	TMEM106A/P2RX7/STAT3/CARD8/NLRP1/CD36/EGR1/NOD2/USP50/FZD5/CASP1/TLR8/LPL/NLRC4/NLRP12/CCL3/LILRA2/TLR4/JAK2/CLEC7A/MYD88/TLR6/AIM2/MNDA/NLRP3/IL6/CASP8/GSDMD/STMP1/IFI16/LILRA5/TYROBP/MEFV/TNF/PYCARD
BP	GO:0019724	B cell mediated immunity	204	-0.414461	-1.73668	7.54e-06	0.00169593	0.00158473	5754	tags=40%, list=21%, signal=32%	HLA-DMA/IGHV3-16/EXOSC6/HMCES/SLC15A4/IL4R/B2M/FCGR2B/PTPRC/IGHV3-64/IGHV3-38/IGHV3-13/IGHV3-73/IGHV3-7/TRBC2/APLF/CD19/IGHV1-69/HLA-DOB/CD81/IGLL1/SWAP70/IGHV5-51/KMT5B/IGHV3-66/IL2/SLA2/IGLC3/IGHV4-39/IGHV3-49/CD226/CLCF1/IGHV1-69-2/C4BPB/IL4/IGKC/IGHV3-20/CR2/TNFSF4/IGHV3-74/CCR6/LIG4/IGHD/FOXJ1/HLA-DPB1/IGHV3-21/FCER2/SHLD3/IGHV2-70/INPP5D/IGHV1-69D/IGHV1-3/TP53BP1/IGHM/IGLC1/IGHV4-34/C1R/IGH…
BP	GO:0050851	antigen receptor-mediated signaling pathway	232	-0.390968	-1.66892	9.83e-06	0.00215172	0.00201063	5728	tags=40%, list=21%, signal=32%	SPPL3/IGHV3-16/MAPK1/CD160/ADA/DENND1B/PDE4B/FCGR2B/LAX1/PTPRC/BTNL8/IGHV3-64/SYK/RC3H1/IGHV3-38/PLCL2/IGHV3-13/MALT1/IGHV3-73/LPXN/RPS3/IGHV3-7/TRBC2/TRAF6/PRKCH/CD19/IGHV1-69/CD22/CD81/IGLL1/SH2D1A/GPS2/TEC/NFATC2/BLK/ICOSLG/IGHV5-51/GCSAML/PAWR/CD38/BANK1/IGHV3-66/SLA2/IGLC3/IGHV4-39/IGHV3-49/FCRL3/CD226/IGHV1-69-2/VAV3/IGKC/IGHV3-20/CD79B/BLNK/KHDRBS1/IGHV3-74/CARD11/IGHD/PLCG2/HLA-DPB1/PDE4D…
CC	GO:0000313	organellar ribosome	81	-0.530784	-1.95575	1.13e-05	0.00224976	0.00210225	6658	tags=56%, list=24%, signal=42%	MRPL18/MRPS11/MRPL27/MRPL10/MRPL21/MRPS35/MRPL52/MRPS28/MRPL35/MRPL2/MRPL55/MRPL11/MRPS16/MRPL46/MTG2/MRPL32/DAP3/MRPL37/MRPL20/MRPS15/MRPL30/MRPS18B/MRPL24/MRPL16/MRPS12/MRPL47/MRPL50/MRPL49/MRPS10/MRPL43/MRPL22/MRPS17/MRPS6/MRPS30/MRPL28/MRPL3/MRPL13/MRPL45/MRPS24/MRPL36/MRPS18C/MTG1/MRPS26/MRPS2/MRPS22
CC	GO:0005761	mitochondrial ribosome	81	-0.530784	-1.95575	1.13e-05	0.00224976	0.00210225	6658	tags=56%, list=24%, signal=42%	MRPL18/MRPS11/MRPL27/MRPL10/MRPL21/MRPS35/MRPL52/MRPS28/MRPL35/MRPL2/MRPL55/MRPL11/MRPS16/MRPL46/MTG2/MRPL32/DAP3/MRPL37/MRPL20/MRPS15/MRPL30/MRPS18B/MRPL24/MRPL16/MRPS12/MRPL47/MRPL50/MRPL49/MRPS10/MRPL43/MRPL22/MRPS17/MRPS6/MRPS30/MRPL28/MRPL3/MRPL13/MRPL45/MRPS24/MRPL36/MRPS18C/MTG1/MRPS26/MRPS2/MRPS22
BP	GO:0099024	plasma membrane invagination	129	-0.461966	-1.83117	1.14e-05	0.00224976	0.00210225	4656	tags=41%, list=17%, signal=34%	IGHV3-38/IGHV3-13/IGHV3-73/IGHV3-7/TRBC2/IGHV1-69/IGLL1/HAVCR1/IGHV5-51/SNX9/IGHV3-66/IGLC3/GATA2/ANO6/IGHV4-39/IGHV3-49/RHOBTB2/IGHV1-69-2/RAC2/IGKC/IGHV3-20/VAMP7/ARHGAP25/IGHV3-74/IGHD/PLCG2/ALKBH4/IGHV3-21/IGHV2-70/IGHV1-69D/IGHV1-3/IGHM/IGLC1/IGHV4-34/IGHG3/DOCK1/IGHG4/IGHA1/IGHV1-24/IGHV3-33/IGHV1-45/IGHV3-11/IGHV3-30/IGHV4-31/TRDC/IGHV7-4-1/IGLL5/IGLC2/SPIRE2/IGHV2-5/ALOX15/IGHV4-59/IGHV4-…
BP	GO:0010324	membrane invagination	136	-0.444238	-1.77849	1.14e-05	0.00224976	0.00210225	4656	tags=40%, list=17%, signal=33%	IGHV3-38/IGHV3-13/IGHV3-73/IGHV3-7/TRBC2/IGHV1-69/IGLL1/HAVCR1/IGHV5-51/SNX9/IGHV3-66/IGLC3/GATA2/ANO6/IGHV4-39/IGHV3-49/RHOBTB2/IGHV1-69-2/RAC2/IGKC/IGHV3-20/VAMP7/ARHGAP25/IGHV3-74/IGHD/PLCG2/ALKBH4/IGHV3-21/IGHV2-70/IGHV1-69D/IGHV1-3/IGHM/IGLC1/CHMP4A/IGHV4-34/IGHG3/DOCK1/IGHG4/IGHA1/IGHV1-24/IGHV3-33/IGHV1-45/IGHV3-11/IGHV3-30/IGHV4-31/TRDC/IGHV7-4-1/IGLL5/IGLC2/SPIRE2/IGHV2-5/ALOX15/IGHV4-59…
BP	GO:0002455	humoral immune response mediated by circulating immunoglobulin	109	-0.479471	-1.85443	1.49e-05	0.00287805	0.00268934	5229	tags=46%, list=19%, signal=37%	FCGR2B/PTPRC/IGHV3-64/IGHV3-38/IGHV3-13/IGHV3-73/IGHV3-7/TRBC2/IGHV1-69/CD81/IGLL1/IGHV5-51/IGHV3-66/IGLC3/IGHV4-39/IGHV3-49/IGHV1-69-2/C4BPB/IGKC/IGHV3-20/CR2/IGHV3-74/IGHD/FOXJ1/IGHV3-21/FCER2/IGHV2-70/IGHV1-69D/IGHV1-3/IGHM/IGLC1/IGHV4-34/C1R/IGHG3/IGHG4/IGHA1/C1QBP/IGHV1-24/IGHV3-33/IGHV1-45/IGHV3-11/IGHV3-30/IGHV4-31/TRDC/IGHV7-4-1/IGLL5/IGLC2/IGHV2-5/IGHV4-59/IGHV4-28
BP	GO:0006911	phagocytosis, engulfment	120	-0.464747	-1.83186	1.54e-05	0.00290692	0.00271632	4656	tags=42%, list=17%, signal=35%	IGHV3-38/IGHV3-13/IGHV3-73/IGHV3-7/TRBC2/IGHV1-69/IGLL1/HAVCR1/IGHV5-51/IGHV3-66/IGLC3/GATA2/ANO6/IGHV4-39/IGHV3-49/RHOBTB2/IGHV1-69-2/RAC2/IGKC/IGHV3-20/VAMP7/ARHGAP25/IGHV3-74/IGHD/PLCG2/IGHV3-21/IGHV2-70/IGHV1-69D/IGHV1-3/IGHM/IGLC1/IGHV4-34/IGHG3/DOCK1/IGHG4/IGHA1/IGHV1-24/IGHV3-33/IGHV1-45/IGHV3-11/IGHV3-30/IGHV4-31/TRDC/IGHV7-4-1/IGLL5/IGLC2/IGHV2-5/ALOX15/IGHV4-59/IGHV4-28
BP	GO:0016064	immunoglobulin mediated immune response	201	-0.406195	-1.69812	2.02e-05	0.00371365	0.00347014	5754	tags=40%, list=21%, signal=32%	HLA-DMA/IGHV3-16/EXOSC6/HMCES/SLC15A4/IL4R/B2M/FCGR2B/PTPRC/IGHV3-64/IGHV3-38/IGHV3-13/IGHV3-73/IGHV3-7/TRBC2/APLF/CD19/IGHV1-69/HLA-DOB/CD81/IGLL1/SWAP70/IGHV5-51/KMT5B/IGHV3-66/IL2/IGLC3/IGHV4-39/IGHV3-49/CD226/CLCF1/IGHV1-69-2/C4BPB/IL4/IGKC/IGHV3-20/CR2/TNFSF4/IGHV3-74/CCR6/LIG4/IGHD/FOXJ1/HLA-DPB1/IGHV3-21/FCER2/SHLD3/IGHV2-70/INPP5D/IGHV1-69D/IGHV1-3/TP53BP1/IGHM/IGLC1/IGHV4-34/C1R/IGHG3/CD…
CC	GO:0101002	ficolin-1-rich granule	181	0.381151	1.70372	2.53e-05	0.00455223	0.00425374	6516	tags=48%, list=24%, signal=37%	KPNB1/MVP/FPR1/AP2A2/SIGLEC5/MAPK14/HK3/ATG7/QPCT/SERPINB6/FPR2/PFKL/ATAD3B/ITGAX/PKM/DDX3X/SERPINA1/SLC11A1/CD93/GLB1/HSPA6/ATP6V0A1/PSMA5/IDH1/FGL2/SIRPA/GAA/CTSB/CAB39/FCER1G/CTSH/CTSS/CR1/FCN1/MNDA/TCIRG1/DSP/DSC1/DOK3/ALOX5/A1BG/LAMTOR1/PYGL/TIMP2/CLEC4D/LAMP2/APAF1/ACTR10/COTL1/PSMA2/PSMD11/PGM2/ACTR2/CAPN1/GSDMD/PSMD2/CTSD/ATP6AP2/CD58/SLC2A3/NBEAL2/ASAH1/CRISPLD2/PTPRN2/LTA4H/GNS/PLEKHO2/…
BP	GO:0002449	lymphocyte mediated immunity	345	-0.353472	-1.56306	3.12e-05	0.00549257	0.00513242	5754	tags=36%, list=21%, signal=29%	HLA-DMA/IGHV3-16/TUBB/EXOSC6/CD160/HMCES/IL12A/CRTAM/SCART1/SLC15A4/SLAMF7/DENND1B/IL4R/HPRT1/KLRK1/B2M/FCGR2B/KLRC2/PTPRC/GZMB/IGHV3-64/EMP2/NKG7/KLRD1/IGHV3-38/IGHV3-13/MALT1/IGHV3-73/TUBB4B/IGHV3-7/ZBTB1/TRBC2/KDM5D/KLRC4/APLF/TRAF6/CD19/IGHV1-69/KLRF2/PRF1/HLA-DOB/CD81/IGLL1/SH2D1A/SWAP70/IGHV5-51/NCR3/KMT5B/STX7/SLAMF1/IGHV3-66/IL2/SLA2/IGLC3/IGHV4-39/IGHV3-49/SLAMF6/CD226/CLCF1/IGHV1-69-2/C…
CC	GO:0101003	ficolin-1-rich granule membrane	58	0.528376	1.96972	4.51e-05	0.00777142	0.00726185	6446	tags=60%, list=24%, signal=46%	FPR1/AP2A2/SIGLEC5/SERPINB6/FPR2/ATAD3B/ITGAX/SLC11A1/CD93/ATP6V0A1/SIRPA/GAA/FCER1G/CR1/TCIRG1/DSP/DSC1/DOK3/LAMTOR1/CLEC4D/LAMP2/ATP6AP2/CD58/SLC2A3/NBEAL2/PTPRN2/DIAPH1/NCKAP1L/FCAR/CD55/UBR4/VPS35L/SERPINB10/LILRB2/SIGLEC14
BP	GO:0006956	complement activation	115	-0.453737	-1.76254	5.67e-05	0.00956389	0.00893678	5043	tags=41%, list=18%, signal=33%	CFD/IGHV3-64/IGHV3-38/IGHV3-13/IGHV3-73/IGHV3-7/TRBC2/IGHV1-69/IGLL1/IGHV5-51/IGHV3-66/IGLC3/IGHV4-39/IGHV3-49/IGHV1-69-2/C4BPB/IGKC/IGHV3-20/CR2/IGHV3-74/IGHD/IGHV3-21/IGHV2-70/CD59/IGHV1-69D/IGHV1-3/IGHM/IGLC1/IGHV4-34/C1R/IGHG3/IGHG4/IGHA1/C1QBP/IGHV1-24/IGHV3-33/IGHV1-45/IGHV3-11/IGHV3-30/IGHV4-31/TRDC/IGHV7-4-1/IGLL5/IGLC2/IGHV2-5/IGHV4-59/IGHV4-28
MF	GO:0019843	rRNA binding	66	-0.536528	-1.92979	5.82e-05	0.00961933	0.00898859	8265	tags=67%, list=30%, signal=47%	FASTKD5/PPAN/MRPS18A/RPL23A/KDM2B/RPS4Y2/RPF2/MRPL18/MRPS11/RPLP0/ERAL1/RPL3/MDM2/RPS13/RPL37/DDX21/MRPL11/RPS11/ERI1/RPS4Y1/RPS3/MRPL20/RPS18/UTP23/RPL12/RPL8/RPS9/MRPL16/RRS1/NOP53/RPL23/BRIX1/RPL11/DDX28/MRPS17/MRPS6/TACO1/RPLP0P6/RPF1/CIRBP/MRPS18C/NGRN/RPS14/IMP4
BP	GO:0003159	morphogenesis of an endothelium	16	0.765749	2.11045	6.23e-05	0.00972438	0.00908675	1460	tags=31%, list=5%, signal=30%	CXCL10/ACVRL1/RBPJ/RHOB/ITGAX
BP	GO:0061154	endothelial tube morphogenesis	16	0.765749	2.11045	6.23e-05	0.00972438	0.00908675	1460	tags=31%, list=5%, signal=30%	CXCL10/ACVRL1/RBPJ/RHOB/ITGAX
BP	GO:0002443	leukocyte mediated immunity	436	-0.329598	-1.48995	6.25e-05	0.00972438	0.00908675	5809	tags=34%, list=21%, signal=28%	TUSC2/VAMP2/HLA-DMA/IGHV3-16/TUBB/EXOSC6/JAGN1/ADORA2B/F2/CD160/HMCES/IL12A/CRTAM/DDX21/SCART1/SLC15A4/SLAMF7/DENND1B/IL4R/HPRT1/KLRK1/B2M/FCGR2B/KLRC2/PTPRC/GZMB/IGHV3-64/EMP2/NKG7/DDX1/KLRD1/SYK/SNX4/IGHV3-38/IGHV3-13/MALT1/IGHV3-73/TUBB4B/IGHV3-7/ZBTB1/TRBC2/KDM5D/KLRC4/APLF/TRAF6/CD19/IGHV1-69/KLRF2/AZU1/PRF1/HLA-DOB/CD81/IGLL1/SH2D1A/TLR3/SWAP70/BLK/IGHV5-51/NCR3/KMT5B/STX7/SLAMF1/IGHV3-66/I…
BP	GO:0014002	astrocyte development	40	0.587955	2.02915	6.82e-05	0.010417	0.00973394	6551	tags=62%, list=24%, signal=48%	ROR2/S100A8/LAMC3/S100A9/C1QA/LAMB2/FPR2/KRAS/TLR4/GFAP/C5AR1/LRP1/IL6/MAPT/ROR1/CDK6/GRN/TREM2/IL1B/EIF2B5/TNF/PSEN1/DLL1/POU3F2/IFNG
CC	GO:0034663	endoplasmic reticulum chaperone complex	11	-0.839606	-1.98984	7.13e-05	0.0106836	0.00998312	2793	tags=82%, list=10%, signal=73%	DNAJC10/SDF2L1/HSPA5/PDIA6/PPIB/DNAJB11/HSP90B1/MZB1/HYOU1
CC	GO:0001650	fibrillar center	138	-0.426924	-1.71008	7.67e-05	0.0110916	0.0103643	6436	tags=41%, list=24%, signal=32%	CD2AP/TOP1/RPS6KA6/LEO1/EIF3L/PAK6/NRIP1/CILK1/EEF1D/NHEJ1/BTBD10/TAF4B/SAP30L/PAFAH1B2/MALT1/GAR1/AKNA/APEX2/RNMT/KDM5D/NONO/CDCA7L/USO1/FBL/SESN1/TERF1/POLR2F/SPATA2/DCLRE1A/WDR33/UTP4/NUFIP1/NOP53/DUSP11/IP6K2/NOLC1/SELENBP1/SIRT1/SNRPB2/CDK7/UTP15/COIL/E2F5/MLLT1/DSN1/IP6K1/TIMM13/EZR/TRAF4/MTDH/PAX5/POLR1E/KIT/ORC6/FBLIM1/RAI14/IMP4
BP	GO:0008037	cell recognition	203	-0.390002	-1.63275	7.63e-05	0.0110916	0.0103643	4656	tags=33%, list=17%, signal=27%	IGHV3-38/IGHV3-13/IGHV3-73/CCT3/IGHV3-7/TRBC2/ACR/IGHV1-69/SPACA3/PRF1/CD81/IGLL1/BSG/JMJD6/CCT8/DOCK8/IGHV5-51/NCR3/GAP43/IGHV3-66/IGLC3/IGHV4-39/IGHV3-49/CD226/IGHV1-69-2/C4BPB/PCSK4/IGKC/IGHV3-20/ATP8B3/PALLD/IGHV3-74/IGHD/CCT4/SCARB1/IGHV3-21/IGHV2-70/ASTL/IGHV1-69D/IGHV1-3/TNFRSF21/IGHM/IGLC1/EPHA4/IGHV4-34/YWHAZ/GLIPR1L2/IGHG3/ZP1/IGHG4/IGHA1/IGHV1-24/IGHV3-33/IGHV1-45/IGHV3-11/ST6GALNAC6/I…
BP	GO:0042255	ribosome assembly	60	-0.526186	-1.85074	8.05e-05	0.0114267	0.0106774	6923	tags=53%, list=25%, signal=40%	RPF2/DHX29/MRPS11/RPLP0/NIP7/ERAL1/RPL3/RPL38/RPS27/MTERF3/RPS15/RPS28/MRPL20/RRP7A/RRS1/NOP53/RPL24/MRTO4/ABT1/BRIX1/RPL11/RPS19/DDX28/PWP2/MRPL22/RPL6/RPLP0P6/NGRN/C1QBP/RPS14/NPM1/MRPS2
MF	GO:0051082	unfolded protein binding	117	-0.44023	-1.71596	8.87e-05	0.0123777	0.0115661	5730	tags=39%, list=21%, signal=31%	HSP90AA1/CANX/PFDN4/VBP1/DNAJB7/CLPX/SYVN1/HSPA14/DNAJA4/HSPE1/CCT3/TUBB4B/PET100/HSPA9/CALR/PTGES3/PDRG1/CCT8/LMAN1/PFDN1/NACA/HSPA5/TTC1/PPIA/SHQ1/HSP90AB1/TOMM20/CCT8L1P/CCT4/HSP90B2P/DNAJB6/PFDN6/SRSF12/RUVBL2/SIL1/CDC37L1/PPIB/NUDC/ERLEC1/DNAJB11/CCT6A/HSP90B1/NPM1/HYOU1/HSPA13/SERPINH1
BP	GO:0009451	RNA modification	165	-0.406922	-1.66584	9.09e-05	0.0124752	0.0116572	6504	tags=43%, list=24%, signal=33%	TRMT10C/VIRMA/NAT10/APOBEC3D/THG1L/MTO1/ALKBH5/QTRT1/NSUN5/MOCS3/RPUSD2/TRMT10B/TYW3/DPH3P1/MEPCE/APOBEC3B/PUS3/GAR1/RNMT/METTL15P1/METTL8/OSGEP/PUS1/THUMPD1/FBL/TYW1B/JMJD6/TRMT61B/PCIF1/METTL2A/FTO/ELP3/WTAP/TGS1/HSD17B10/QTRT2/WDR4/ZCCHC4/MRM2/METTL1/TRMT61A/METTL2B/METTL4/LCMT2/ZC3H13/DUS2/DTWD2/THUMPD3/CBLL1/TPRKB/AARS1/PUS7L/TRMT2B/FDXACB1/HENMT1/CMTR2/LARP7/ELP5/RPUSD1/CTU2/DNAJB11/TRMT6/A…
MF	GO:0043021	ribonucleoprotein complex binding	149	-0.409572	-1.65876	0.000112	0.0149264	0.0139477	6437	tags=43%, list=24%, signal=33%	DHX29/LETM2/XPO5/SECISBP2L/SEC61A2/ERAL1/MDM2/EEFSEC/RPN2/SEC61A1/BAG6/DNAJC2/ZNF598/PYM1/SNRPB/MTOR/SRPRA/PES1/GUF1/RBM3/ERI1/IMPACT/NME1/MTRFR/NEAT1/NOPCHAP1/YTHDF1/SEC61B/PHF6/TIMM50/TTC5/EIF4A3/STRAP/EEF2/EIF3K/HSPA5/NOLC1/MTIF3/SNRPB2/PRPF6/SND1/SMG6/NOMO1/TACO1/ITCH/DDX5/SRP68/EIF5AL1/UNK/DERL2/SRP19/SEC61G/DERL3/NAA15/C1QBP/PPIH/RPLP1/NPM1/PQBP1/SNRPD1/SRP72/OLA1/SERBP1/MAIP1
BP	GO:0006397	mRNA processing	477	-0.320989	-1.46541	0.000112	0.0149264	0.0139477	6694	tags=37%, list=24%, signal=29%	HNRNPR/SART1/SLBP/LUC7L2/CRNKL1/REST/DHX38/VIRMA/PNPT1/CPSF7/MAGOHB/USP39/PPARGC1A/WEE2-AS1/RBM27/RBM4/SCAF8/LEO1/BUD13/APP/PDCD11/RPRD2/CSTF2/WBP4/ALKBH5/KIN/SMNDC1/AURKAIP1/PTBP3/THOC5/CDC73/PRPF4/RNGTT/TTF2/PRPF38B/THRAP3/FXR2/SNRPB/RRP1B/LSM2/RSRC1/RBM8A/MFAP1/CDC5L/CDK13/HNRNPA1/SNIP1/ZCCHC8/RBM3/CWC22/SYF2/SF3B5/ZC3H14/ZPR1/DDX1/ELAVL4/MTREX/RBM38/SRSF6/PHRF1/RBMX2/TFIP11/NCBP2/ZBTB7A/RNMT/…
BP	GO:1900017	positive regulation of cytokine production involved in inflammatory response	22	0.681055	2.05234	0.000135	0.017576	0.0164236	6603	tags=73%, list=24%, signal=55%	STAT3/NOD2/IL17RA/CD6/IL17D/IL17B/TLR4/CLEC7A/MYD88/TLR6/CARD9/IL6/H19/TNF/GBP5/HIF1A
BP	GO:0140694	non-membrane-bounded organelle assembly	367	-0.333679	-1.48662	0.000178	0.0228206	0.0213243	7597	tags=41%, list=28%, signal=30%	NEBL/DYNC1H1/CHMP2A/HAUS6/MSN/KIF11/CEP192/MAPRE1/LZTS2/EIF2A/CHMP5/FITM1/NEK2/AURKC/PRKAR1A/AURKB/CLASP1/EDN1/CNOT7/LIMD1/CEP120/RPF2/STAG1/DHX29/DLGAP5/MRPS11/RPLP0/NIP7/SPAG5/POC1B/ERAL1/RPL3/ITGB1/RPL38/RPS27/ACTG1/PLK4/ASPM/DDX6/CEP135/PDGFRB/MTERF3/TMOD3/TUBB/MYH3/SYNPO2L/CEP295/TUBB1/MZT1/INO80/INCENP/BRCA1/CNOT6/NOCT/AAAS/SRF/RC3H1/RPS15/CSF2/RPS3/RPS28/IL5/CHMP4B/PLK2/HAUS3/YTHDF1/MRPL20…
BP	GO:0000470	maturation of LSU-rRNA	28	-0.641013	-1.9406	0.000183	0.0231509	0.0216329	5389	tags=61%, list=20%, signal=49%	LAS1L/MRPL1/PES1/RPL10A/GTPBP4/MAK16/RPL7A/DDX18/RPL7L1/RPL35/ZNHIT6/RPF1/ZNHIT3/NSA2/NIFK/NHP2/SNU13
BP	GO:0021782	glial cell development	107	0.422137	1.73854	0.000189	0.0234041	0.0218695	6551	tags=44%, list=24%, signal=34%	DICER1/ROR2/S100A8/LAMC3/S100A9/C1QA/LAMB2/FPR2/TLR2/OLIG1/KCNJ10/KRAS/ADGRG6/CNTNAP1/TLR4/AKT2/GFAP/WASF3/MAL/ZNF488/ILK/NRG1/C5AR1/LRP1/PLEC/IL6/NKX6-2/ARHGEF10/NTRK2/MYRF/EIF2B4/MAPT/ROR1/MXRA8/CDK6/GRN/TREM2/IL1B/EIF2B5/MDK/TNF/PSEN1/DLL1/ERCC2/NCMAP/POU3F2/IFNG
MF	GO:0140097	catalytic activity, acting on DNA	216	-0.37765	-1.59664	0.000191	0.0234041	0.0218695	5910	tags=39%, list=22%, signal=31%	CHTF18/CHRAC1/REXO2/POLN/HMGA2/HLTF/ENDOG/ZGRF1/HFM1/TOP1MT/TTF2/SLX1A/MCM3/INO80/MUTYH/DCLRE1C/TOP2A/DDX1/NAV2/MCM6/NME1/N6AMT1/RAD51D/RPS3/BPTF/POLA1/REV3L/APEX2/APLF/MCM2/CHD7/NEIL2/ERCC5/POLM/TERF2/ERCC6/PTGES3/TERF1/DCLRE1A/CECR2/RFC3/RAD54L/SUPV3L1/RBBP4/ISG20/CHD1/PCNA/PGBD5/FTO/TATDN1/RAD54B/XRCC6/MPG/MCM4/NTHL1/DFFB/TDG/DNASE1L3/SMARCAL1/CDK7/LIG4/SMC3/METTL4/APEX1/THAP9/FEN1/ALKBH4/TENT…
BP	GO:0006119	oxidative phosphorylation	124	-0.420727	-1.66624	0.000221	0.026665	0.0249166	7917	tags=48%, list=29%, signal=35%	UQCC3/COX5B/CYC1/GHITM/ATP5MF/MSH2/NDUFAF1/CDK1/COX6A1/NDUFA9/MTCO2P12/ATP5PB/NDUFS5/NDUFC2-KCTD14/CHCHD2/NDUFS6/COX5A/NDUFB2/UQCRQ/NDUFB8/NDUFA1/UQCRHL/PARK7/ATP5F1E/SDHAF2/NDUFB7/COX15/ATP5MG/ABCD1/ATP5PF/ANTKMT/COX7A2L/NDUFB10/NDUFA6/SHMT2/UQCRFS1P1/DNAJC30/NDUFV3/AFG1L/SLC25A33/NUPR1/NDUFA5/ACTN3/ATP5PO/CYCS/FXN/UQCRH/NDUFS3/NDUFS8/COX4I1/CHCHD10/NDUFC1/UQCRB/NDUFB6/UQCRC2/UQCC2/NDUFC2/ATP5ME…
BP	GO:0008380	RNA splicing	414	-0.32803	-1.47793	0.000249	0.0296265	0.0276839	5788	tags=34%, list=21%, signal=27%	SMNDC1/AHNAK/PTBP3/RPS13/THOC5/PRPF4/TTF2/PRPF38B/THRAP3/FXR2/SNRPB/RRP1B/LSM2/RSRC1/RBM8A/MFAP1/CDC5L/CDK13/PDCD7/HNRNPA1/SNIP1/ZCCHC8/RBM3/CWC22/SYF2/SF3B5/ZPR1/DDX1/ELAVL4/MTREX/RBM38/SRSF6/RBMX2/TFIP11/NCBP2/ZBTB7A/AHNAK2/RNF113A/NONO/GPKOW/PPP1R8/TSEN2/ZMAT2/RALY/DNAJC17/SNRPD2/SF3A1/HNRNPA3/GPATCH1/GEMIN6/AKAP17A/CDC40/ECD/AQR/SNRNP27/CELF6/JMJD6/TXNL4B/ZCRB1/THOC7/EIF4A3/C9orf78/CLK3/SNRNP…
BP	GO:0009615	response to virus	370	0.299832	1.44389	0.000253	0.0296265	0.0276839	6418	tags=38%, list=23%, signal=29%	GBP1/DDX60L/STAT1/XPR1/DUOX2/MX2/CARD8/CXCL10/NLRP1/MAPK14/SERINC5/PARP9/MAVS/GBP3/NLRC5/TBK1/DTX3L/ATG7/UNC13D/APOBEC3A/IL15/CLPB/LGALS8/HYAL1/HTRA1/LYST/IL17RA/TLR2/IL27/TLR8/ITGAX/IFIT3/NPC2/STAT2/SLFN11/SRC/DDX3X/USP15/MICA/IRF9/DDX17/IFIH1/TRIM56/SHFL/TRIM25/TRIM22/LILRB1/IRAK3/ZNFX1/ADAR/RNASE6/SAMHD1/NFKB1/DHX36/VWCE/PLSCR1/NMI/FGL2/AICDA/GBP7/CREBZF/MYD88/IFIT5/CXCL9/USP27X/AIM2/NLRP3/IRF…
BP	GO:0051251	positive regulation of lymphocyte activation	356	-0.330403	-1.46836	0.000268	0.0310373	0.0290022	5754	tags=33%, list=21%, signal=26%	HLA-DMA/IHH/IGHV3-16/EXOSC6/CD3E/CD160/HMCES/IL12A/ADA/IL4R/KLRK1/IRS2/B2M/KLRC2/PTPRC/IGHV3-64/RUNX1/SYK/IGHV3-38/IGHV3-13/RUNX3/MALT1/IGHV3-73/RPS3/IL5/IGHV3-7/SIRPG/ZBTB1/TRBC2/SOX12/TRAF6/IGHV1-69/HLA-DOB/CD81/IGLL1/EFNB2/NFATC2/MAP3K8/ICOSLG/TNFRSF13C/DOCK8/IGHV5-51/TOX/CD38/KMT5B/SPTA1/SLAMF1/XBP1/IGHV3-66/IL2/IGLC3/IGHV4-39/IGHV3-49/FCRL3/CLCF1/XRCC6/IGHV1-69-2/HES1/IL4/VAV3/IGKC/IGHV3-20/…
CC	GO:0030684	preribosome	77	-0.487282	-1.78954	0.000286	0.0321517	0.0300435	7175	tags=48%, list=26%, signal=36%	UTP3/BYSL/DCAF13/NIP7/UTP6/WDR37/PDCD11/RRP9/RRP1B/LAS1L/PES1/LTV1/RRP7A/FBL/UTP23/SLX9/UTP4/RRS1/UTP18/MAK16/MRTO4/RPS7/NOC4L/ZNF622/KRR1/PWP2/RIOK1/NOB1/RPF1/NSA2/EBNA1BP2/UTP14A/UTP11/FCF1/SNU13/MPHOSPH10/IMP4
BP	GO:0006302	double-strand break repair	268	-0.354816	-1.53016	0.000286	0.0321517	0.0300435	5330	tags=33%, list=19%, signal=27%	SLX1A/MCM3/INO80/BRCA1/DCLRE1C/RMI2/DDX1/MCM6/VPS72/INIP/NHEJ1/USP51/RAD51D/TFIP11/RAD52/POLA1/ZBTB7A/REV3L/SETD2/APLF/MCM2/ERCC5/RAD51AP1/POLM/RAD21/CIB1/SFR1/H2AX/PSMD14/ERCC6/UBR5/MBTD1/DCLRE1A/RAD54L/HSF2BP/NSMCE1/KASH5/SPIDR/TERF2IP/KMT5B/PAXX/MORF4L1/RAD54B/KLHL15/XRCC6/CDC45/MCM4/SMARCAL1/ABRAXAS1/FANCD2/LIG4/PPP4R3B/MRGBP/CHEK2/FEN1/HDGFL2/RPA2/MAGEF1/XRCC1/RUVBL2/NUCKS1/SHLD3/PARP1/TIMEL…
CC	GO:0022627	cytosolic small ribosomal subunit	43	-0.562032	-1.8603	0.000304	0.0334907	0.0312947	7486	tags=70%, list=27%, signal=51%	B3GALT4/RPS15A/RPS16/EIF2A/RPS4Y2/DHX29/MRPS11/RPS27A/RPS27/RPS17/RPS13/RPS11/RPS15/RPS4Y1/RPS8/RPS3/RPS28/UBA52/HBA1/RPS18/RPS23/RPS9/RPS24/RPS7/RPS10/HBA2/RPS19/RPS2/RPS26/RPS14
BP	GO:0007040	lysosome organization	73	0.461579	1.78132	0.00031	0.0334907	0.0312947	5339	tags=40%, list=20%, signal=32%	P2RX7/SYT7/TPCN2/RAB39A/TMEM165/ATP10B/LYST/SCARB2/LRRK2/FHIP1B/HOOK2/TMEM106B/MBTPS1/ACP3/GAA/SPG11/RAB34/PPT1/LAMTOR1/HPS1/HOOK1/MYO7A/WASHC5/ACP2/TMEM199/ATP6AP2/NAGPA/GRN/TASL
BP	GO:0080171	lytic vacuole organization	73	0.461579	1.78132	0.00031	0.0334907	0.0312947	5339	tags=40%, list=20%, signal=32%	P2RX7/SYT7/TPCN2/RAB39A/TMEM165/ATP10B/LYST/SCARB2/LRRK2/FHIP1B/HOOK2/TMEM106B/MBTPS1/ACP3/GAA/SPG11/RAB34/PPT1/LAMTOR1/HPS1/HOOK1/MYO7A/WASHC5/ACP2/TMEM199/ATP6AP2/NAGPA/GRN/TASL
CC	GO:0042788	polysomal ribosome	30	-0.622027	-1.91444	0.000345	0.0367323	0.0343237	6569	tags=67%, list=24%, signal=51%	RPL30/PNPT1/RPL38/RPL18A/ELAVL4/RPS28/RPL10A/RPL18/RPL41/RPS23/RPL19/BTF3/RPL8/RPL32/RPL7A/RPL36/RPL24/RPL11/RPL6/RPS26
CC	GO:0005743	mitochondrial inner membrane	469	-0.315172	-1.43506	0.000465	0.0489014	0.0456949	7072	tags=37%, list=26%, signal=28%	ATP5PB/MRPL17/NDUFS5/HIGD2A/SLC25A10/ABCB8/SFXN2/SLC25A21/NDUFA4L2/LETM2/NDUFC2-KCTD14/CYP24A1/MRPL18/NDUFS6/MRPS11/SLC25A6/MRPL27/PPOX/COQ8B/MRPL10/APOO/COX5A/ERAL1/NDUFB2/CPT2/UQCRQ/COX6C/NDUFB8/NDUFA1/MRPL21/UQCRHL/MRPS35/MRPL52/MRPS28/CIBAR1/TIMMDC1/MRPL35/ATP5F1E/ATP5MC1/AURKAIP1/ENDOG/MRPL2/NDUFB7/ATP5MC2/TMEM186/UCP3/MTLN/MRPL55/MRPL1/TRMT10B/COX15/ATP5MG/THEM4/MRPL11/CYP2U1/CLPX/MRPS16/GU…

## Sheet: gseaGO_cocktail
ONTOLOGY	ID	Description	setSize	enrichmentScore	NES	pvalue	p.adjust	qvalue	rank	leading_edge	core_enrichment
MF	GO:0008009	chemokine activity	25	-0.673594	-2.23977	1.84034e-05	0.00257145	0.0023669	1925	tags=48%, list=10%, signal=43%	CCL28/CXCL11/CCL5/CXCL10/CCL2/CXCL16/CXCL1/CXCL9/CXCL2/CCL3L1/CXCL8/CCL3
MF	GO:0042379	chemokine receptor binding	35	-0.543188	-1.96653	0.000333208	0.0200055	0.0184141	1925	tags=34%, list=10%, signal=31%	CCL28/CXCL11/CCL5/CXCL10/CCL2/CXCL16/CXCL1/CXCL9/CXCL2/CCL3L1/CXCL8/CCL3
BP	GO:0021670	lateral ventricle development	10	-0.777468	-1.96392	0.000513518	0.0283913	0.0261328	1933	tags=50%, list=10%, signal=45%	RPGRIP1L/KDM2B/NUMBL/UCHL5/CDK6
BP	GO:0021515	cell differentiation in spinal cord	25	-0.581489	-1.93351	0.00104646	0.0447455	0.0411862	2762	tags=36%, list=14%, signal=31%	MDGA1/GDF7/PTCH1/SOX13/DYNC2H1/SCYL3/ISL2/WNT1/LHX4
BP	GO:0043124	negative regulation of I-kappaB kinase/NF-kappaB signaling	44	-0.510704	-1.93074	0.000193151	0.0138726	0.0127691	1204	tags=30%, list=6%, signal=28%	NR1D1/MAPKBP1/ASH1L/ESR1/RORA/TNFAIP3/TNIP3/TRIM39/ZC3H12A/ABL1/OTUD7A/PER1/PPM1N
CC	GO:0042611	MHC protein complex	23	-0.578742	-1.89603	0.000975136	0.0436355	0.0401644	5374	tags=61%, list=28%, signal=44%	CD74/HLA-DRA/HLA-E/HLA-DMA/HLA-DOA/HLA-DMB/HLA-C/HLA-DOB/HLA-DRB1/HLA-DPB1/HLA-DPA1/HLA-DRB5/HLA-F/HLA-A
BP	GO:0071347	cellular response to interleukin-1	75	-0.434361	-1.84008	0.000198817	0.0139082	0.0128019	2166	tags=23%, list=11%, signal=20%	BMI1/MYLK3/TNIP2/CCL5/IL1B/CCL2/CD47/NR1D1/RORA/ZBP1/ADAMTS7/NKX3-1/ZC3H12A/EGR1/CCL3L1/CXCL8/CCL3
MF	GO:0004879	nuclear receptor activity	42	-0.478564	-1.80466	0.0010238	0.044704	0.041148	2336	tags=31%, list=12%, signal=27%	NR3C2/NR1H2/THRA/NR1D1/NR4A1/RARB/ESR1/RORA/ESR2/NR4A2/AHR/ESRRA/NKX3-1
MF	GO:0098531	ligand-activated transcription factor activity	42	-0.478564	-1.80466	0.0010238	0.044704	0.041148	2336	tags=31%, list=12%, signal=27%	NR3C2/NR1H2/THRA/NR1D1/NR4A1/RARB/ESR1/RORA/ESR2/NR4A2/AHR/ESRRA/NKX3-1
MF	GO:0005125	cytokine activity	145	-0.376238	-1.77893	5.28763e-05	0.0055665	0.00512371	2872	tags=28%, list=15%, signal=24%	ALKAL2/IL5/CLCF1/WNT3/GDF7/IL13/IL21/IL17C/IFNK/MSTN/IL12A/TNFSF4/CCL28/TGFB2/CXCL11/CSF1/WNT7A/BMP8B/HMGB1/CCL5/IL1B/CXCL10/CCL2/CXCL16/IFNE/OSM/WNT16/WNT10B/BMP3/IL15/CXCL1/WNT1/CRLF1/CXCL9/FAM3B/CXCL2/IFNG/CCL3L1/CXCL8/CNTF/CCL3
BP	GO:0035082	axoneme assembly	68	-0.421822	-1.75126	0.000440925	0.0252874	0.0232758	5980	tags=59%, list=31%, signal=41%	CFAP73/DNAAF2/DNAAF4/DNAL1/CCDC65/BBS2/RSPH9/TPGS1/CCDC39/CCDC40/DNAH8/NEURL1/TTLL3/HYDIN/IQCG/SPAG17/TTC12/DNAI2/CFAP43/UBE2B/SPAG6/ODAD3/CFAP44/CFAP91/DNAI3/RSPH1/LRGUK/PIERCE1/ARMC2/CC2D2A/CFAP58/DNAAF1/DNAJB13/DNAH7/CPLANE2/DNAH2/SPEF2/RSPH4A/CFAP69/DNAH1
BP	GO:0021953	central nervous system neuron differentiation	116	-0.373559	-1.7177	0.00026907	0.0171597	0.0157947	2926	tags=28%, list=15%, signal=24%	NIN/HES1/BMPR1B/BCL11B/RAC3/MDGA1/EMX1/GDF7/RAPGEF2/PTCH1/ADARB1/SECISBP2/DYNC2H1/SCYL3/WNT7A/ZNF335/KNDC1/EPHA4/CSF1R/SLIT2/BTG2/NTRK2/RORA/ARHGAP35/NR4A2/ISL2/GBA2/SPG11/NRP2/WNT1/LHX4/DCLK2/SZT2
BP	GO:0060294	cilium movement involved in cell motility	97	-0.372889	-1.65681	0.000841483	0.0409291	0.0376733	4340	tags=40%, list=22%, signal=31%	TTLL3/INPP5B/TTC21A/IQCG/ENKUR/CFAP45/TTC12/PGAM4/CFAP43/UBE2B/SPAG6/ODAD3/SLC22A16/SEPTIN4/MAFIP/CFAP44/TSSK4/ING2/SLC9C1/DNAI3/VPS13A/RNASE10/TCTE1/PLTP/C2CD6/CFAP20/ARMC2/CFAP58/ASH1L/TEKT3/BBS4/ADCY3/CACNA1I/SPEF2/RSPH4A/SLC9B2/CFAP69/TACR2/DNAH1
BP	GO:0001539	cilium or flagellum-dependent cell motility	109	-0.361364	-1.63575	0.00089634	0.0418766	0.0385455	3108	tags=31%, list=16%, signal=26%	CFAP43/UBE2B/SPAG6/ODAD3/SLC22A16/SEPTIN4/MAFIP/CFAP44/TSSK4/ING2/SLC9C1/DNAI3/VPS13A/RFX3/RNASE10/TCTE1/PLTP/C2CD6/CFAP20/ARMC2/CFAP58/DNAH7/ASH1L/TEKT3/BBS4/ADCY3/DNAH2/CACNA1I/SPEF2/RSPH4A/SLC9B2/CFAP69/TACR2/DNAH1
BP	GO:0060285	cilium-dependent cell motility	109	-0.361364	-1.63575	0.00089634	0.0418766	0.0385455	3108	tags=31%, list=16%, signal=26%	CFAP43/UBE2B/SPAG6/ODAD3/SLC22A16/SEPTIN4/MAFIP/CFAP44/TSSK4/ING2/SLC9C1/DNAI3/VPS13A/RFX3/RNASE10/TCTE1/PLTP/C2CD6/CFAP20/ARMC2/CFAP58/DNAH7/ASH1L/TEKT3/BBS4/ADCY3/DNAH2/CACNA1I/SPEF2/RSPH4A/SLC9B2/CFAP69/TACR2/DNAH1
MF	GO:0001664	G protein-coupled receptor binding	186	-0.32508	-1.59693	0.000477669	0.0266006	0.0244846	2816	tags=23%, list=15%, signal=19%	REEP1/NMB/DNM2/WNT3/CORT/RAPGEF2/PTCH1/NEDD4/CALCB/RPGRIP1L/CCL28/ARHGEF12/CXCL11/ARRDC3/SAV1/CLIC6/WNT7A/BAMBI/CCL5/ADRB1/CXCL10/CCL2/CXCL16/NECAB2/ADM5/MAGI2/PRKN/RNF43/GHRL/WNT16/WNT10B/CXCL1/ZNRF3/WNT1/TUB/CXCL9/CXCL2/GNAO1/CCL3L1/CXCL8/CCL3/RTP5
MF	GO:0022836	gated channel activity	213	-0.307326	-1.52764	0.00073004	0.0364309	0.033533	5183	tags=38%, list=27%, signal=28%	P2RX7/CHRNA7/TRPV1/CACNA1E/CACNA1C/SCN2A/HCN3/GRIA4/ASIC3/SCN11A/GRIK3/KCNV2/GABRG2/TMC2/KCNMB1/KCNH4/KCNJ12/KCNQ2/KCNK5/ITGAV/KCNG2/PKD2/CACNB4/CALHM1/CLCN4/CHRNA2/GRIN1/PEX5L/KCNB1/TRPM4/KCNK7/CLCN6/TRPM5/KCNA3/CACNA1F/KCNJ9/SCN4A/TMC8/TMEM63B/SCNN1D/GPR89A/KCNC3/P2RX5/TMC6/TTYH2/CHRNE/MCOLN3/ANO8/CACNA2D2/KCNIP2/CACNB1/GRIK1/KCND3/CLIC6/HTR3B/CLCN2/SCN5A/CLCN7/PIEZO1/KCNMA1/SCN3B/ITPR3/TRPA1/G…
MF	GO:0048018	receptor ligand activity	271	-0.288686	-1.47486	0.00104313	0.0447455	0.0411862	2872	tags=21%, list=15%, signal=18%	ALKAL2/NMB/IL5/SEMA6A/CLCF1/WNT3/EREG/CORT/GDF7/IL13/IL21/IL17C/CALCB/IFNK/MSTN/IL12A/TNFSF4/CCL28/THBS4/TGFB2/CXCL11/NENF/CSF1/WNT7A/BMP8B/HMGB1/EFNA5/CCL5/IL1B/CXCL10/CCL2/CXCL16/IFNE/CDNF/OSM/GHRL/WNT16/GH1/WNT10B/SEMA4F/HBEGF/CLEC11A/BMP3/IL15/CXCL1/WNT1/CRLF1/CXCL9/FAM3B/CXCL2/GMFB/APOA1/IFNG/CCL3L1/CXCL8/CNTF/CCL3
MF	GO:0030545	signaling receptor regulator activity	294	-0.282833	-1.45108	0.00103511	0.0447455	0.0411862	2872	tags=21%, list=15%, signal=18%	ALKAL2/NMB/IL5/FST/SEMA6A/CLCF1/WNT3/EREG/CORT/GDF7/IL13/IL21/IL17C/PXDN/CALCB/IFNK/MSTN/IL12A/TNFSF4/CCL28/THBS4/TGFB2/CXCL11/NENF/CSF1/WNT7A/BMP8B/HMGB1/IL18BP/EFNA5/CCL5/IL1B/CXCL10/CCL2/CXCL16/IFNE/DKK3/CDNF/OSM/ESR2/GHRL/WNT16/GH1/WNT10B/SEMA4F/HBEGF/CLEC11A/BMP3/IL15/CXCL1/WNT1/CRLF1/CXCL9/FAM3B/CXCL2/GMFB/APOA1/IFNG/CCL3L1/CXCL8/CNTF/CCL3
BP	GO:0051052	regulation of DNA metabolic process	493	0.250023	1.38047	0.0010699	0.0452533	0.0416535	5248	tags=34%, list=27%, signal=26%	PRIM2/CCT3/TAF2/FOXP3/PINX1/CCT4/TADA2B/TFPT/SUPT20H/KPNA2/IL27RA/BRD8/MCM3/RPA2/PCNA/NUDT16L1/ZRANB3/CCT5/SMC3/PTK2B/RAD52/TINF2/TAF12/PARP4/UBE2N/WRNIP1/EYA2/ACTR2/MAPK1/RUVBL2/FAF1/RNF8/TP53/TRRAP/MSH2/SF3B3/PARPBP/ING4/WAPL/ID3/GINS3/ERCC8/NEK7/DBF4B/WRAP53/ATF1/SMARCB1/CCT7/PARG/TIGAR/POLH/UBE2V2/DACH1/ANXA3/CD28/MAP2K4/SMARCE1/CCT8/GINS1/FBXO5/SMARCAD1/MRGBP/HDGFL2/TICRR/DBF4/WDR70/CCT6A/TN…
BP	GO:0009615	response to virus	356	0.272112	1.45144	0.00058	0.0305294	0.0281009	4458	tags=31%, list=23%, signal=24%	FOXP3/DDX1/EXOSC4/TRIM5/RTP4/NCBP1/MICB/CCT5/PQBP1/EXOSC5/DDX56/TRAF3IP2/BNIP3L/TSPAN6/MST1R/CARD8/PDE12/NDUFAF4/JAK1/BANF1/TRIM21/TRIM44/RNF185/DEFA1B/ITCH/TLR9/MICA/BCL2L1/RIGI/ATAD3A/BIRC2/FADD/GPATCH3/G3BP1/TRAF3IP1/VWCE/IFITM2/BECN1/SMPD1/AP1S1/TRIM27/IL23A/TRIM26/IFNAR2/UFD1/SETD2/DDX21/CCL8/PUM2/XCL1/PPM1B/TREX1/POLR3K/IL10RB/TICAM1/SERINC3/IRF2/GTF2F1/DEFA1/HYAL3/PTPRC/OAS1/ENO1/IL27/PRKR…
BP	GO:0044772	mitotic cell cycle phase transition	422	0.266827	1.45698	0.000274645	0.0171597	0.0157947	3689	tags=26%, list=19%, signal=22%	PKIA/CTDSP2/CUL2/ZWILCH/CCNJL/TAF2/NEK11/TRIP13/PINX1/GSPT1/RRM1/CRLF3/ACVR1/HINFP/ECD/RPA2/EIF4E/CDC34/ENSA/PPM1D/CDC26/CCNB1/ARPP19/CDK15/BUB3/VPS4B/IK/FBXL3/TP53/CALM3/PABIR1/PPP6C/ZNF207/CCNI/DBF4B/CKS2/NPAT/CDKN3/SMARCB1/FOXO4/ZW10/CUL3/RPS6KB1/CKS1B/TFAP4/RDX/PLRG1/NASP/PSME3/RAD51C/CHMP7/SMARCE1/INIP/LSM10/FBXO5/RCC1/MELK/ESRRB/RIOK2/CTDP1/RAB11A/TICRR/DBF4/SPAST/DTL/TREX1/E2F3/BRCA1/KCNA5…
MF	GO:0045296	cadherin binding	304	0.278962	1.46683	0.000923716	0.0421918	0.0388356	4527	tags=30%, list=23%, signal=24%	OLFM4/AHSA1/YWHAZ/PARVA/CIP2A/PCBP1/BAG3/ACVR1/PTPN11/STK38/SERBP1/NUDC/HSPA8/UNC45A/CBL/TMPO/VAPA/BZW2/LASP1/TXNDC9/UBAP2/CRKL/ERC1/OLA1/CAPZB/PACSIN2/PCMT1/RANBP1/DBNL/FLNB/JUP/RAB10/RDX/CGN/CCT8/CSNK1D/PTPRM/SNX1/PARK7/PDXDC1/TWF2/IST1/SH3GLB2/MARK2/IDH1/GIPC1/H3C6/HSPA1A/EPHA2/F11R/PFN1/RPL6/TES/CHMP5/VAPB/DAB2IP/S100P/ENO1/EPS8L1/MAPRE1/BMPR2/PTPRH/HNRNPK/YWHAB/CAPG/EIF3E/PKM/CDH1/SH3GL1/RUV…
BP	GO:0016050	vesicle organization	333	0.27983	1.48469	0.000303035	0.0183372	0.0168786	4835	tags=33%, list=25%, signal=25%	UBAP1/RAB8B/SERPINE2/AP3M1/TRAPPC1/PEF1/AP1M1/SNAP47/VTA1/VPS4B/SAMD9/RAB5B/TRAPPC2L/TRAPPC2B/YIPF5/VAPA/AKTIP/OSBP/ALS2CL/TBC1D20/PPP6C/SNCA/FASLG/BLOC1S5/VAMP7/ATP6AP2/AGFG1/CUL3/MIA3/CHMP1B/ATP6V1F/ACTL9/CHMP7/AP2M1/CSNK1D/FBXO5/ATP6V1D/RAB7A/ATP6V1H/AP1S1/RAB11A/RAB20/SNAP29/TMED2/STX1A/PI4K2A/CREB1/SEC23B/IST1/GOLPH3L/KLHL12/PIP4K2A/CHMP4A/PDCD6/STAM2/SNAPIN/VPS18/STX10/CHMP5/SYT1/VAPB/SEC23…
CC	GO:0005819	spindle	403	0.274416	1.48526	0.000227389	0.0151955	0.0139867	5033	tags=33%, list=26%, signal=25%	CXCR2/ZWILCH/TUBB/PINX1/CBX1/BORA/KIF20B/SPIN1/RAE1/SMC3/HAUS8/MAEA/MTUS1/CCNB1/TRAT1/NUDC/STAG2/SAC3D1/CEP19/ANXA11/VPS4B/NCOR1/TOPORS/PARP4/IK/MAPK1/TUBG1/CEP85/CALM3/INVS/WAPL/SPICE1/KIF15/PRC1/KNSTRN/SMC1A/NEK7/ZNF207/KIF18B/BCCIP/POLB/TTC28/ZW10/CUL3/CHMP1B/RTRAF/TADA2A/CHMP7/CSNK1D/KIF23/FBXO5/MAP7D3/CTDP1/RAB11A/NDEL1/CHAMP1/CSNK1A1/SPAST/NEDD1/OR2A4/ACOT13/SLC25A5/CDC20/MAPRE2/KIFC1/RGS14…
BP	GO:0098813	nuclear chromosome segregation	296	0.283299	1.49114	0.000696182	0.0349684	0.0321867	4942	tags=36%, list=25%, signal=27%	ZWILCH/TRIP13/PINX1/SPATA22/CENPQ/SMC3/CDC26/SGO2/CCNB1/NUDC/STAG2/ACTR3/NCAPG2/BUB3/PHF13/VPS4B/NIPBL/IK/TERB1/ACTR2/TUBG1/WAPL/SPICE1/PRC1/KNSTRN/SMC1A/ZNF207/KIF18B/SMARCB1/RRS1/ZW10/CUL3/NCAPD2/CHMP1B/TOP2A/RAD51C/CHMP7/SMARCE1/BECN1/KIF23/FBXO5/MUS81/RIOK2/RAB11A/CHAMP1/TOP2B/MCMBP/ZWINT/AXIN2/CDC20/DPF2/KIFC1/KIF14/CDC27/CHMP4A/NCAPG/CHMP5/BOD1/FEN1/BAZ1B/HECW2/RMI1/BCL7B/BIRC5/MAPRE1/CHMP2…
BP	GO:0072521	purine-containing compound metabolic process	432	0.273232	1.49164	0.000127933	0.00983169	0.00904961	5556	tags=37%, list=29%, signal=27%	PDHB/ATPSCKMT/SULT1B1/ELOVL3/BPGM/PDHA1/ADCY1/PRPS2/CARMIL1/NDUFA12/GIMAP7/ATP5PF/PNP/HSPA8/HMGCS1/PPAT/NDUFS8/ATP5MG/NCOR1/GART/ATP5F1C/ADSL/AK2/OXSM/NDUFA2/ADSS2/NUDT2/SNCA/HPRT1/SLC25A12/MACROD1/AHCY/ALDOC/OLA1/ACLY/PARG/TIGAR/TMSB4X/PDE8B/NUDT4B/NME7/NDUFB6/DLG2/ARL2/CLPX/NDUFB3/PRKAG1/DLD/SUCLG1/ATP5F1A/NDUFA8/ATP5MF/PANK2/TREX1/ELOVL4/HSPA1A/PRPSAP2/EPHA2/GMPR2/SLC4A1/ABCC6/FITM2/SLC35B3/GM…
BP	GO:0016032	viral process	379	0.278788	1.49619	0.000199077	0.0139082	0.0128019	4669	tags=35%, list=24%, signal=27%	HDAC1/ITGA5/KPNA2/TRIM5/CXADR/PCBP1/SELPLG/ST3GAL3/LAMP3/NCAM1/HSPA8/GPR15/GYPA/VTA1/POU2F3/VPS4B/DDX56/PDE12/VAPA/GTF2B/TP53/BANF1/TRIM21/TBC1D20/ITCH/BCL2L1/ZNF502/SMARCB1/PABPC1/CHMP1B/CD28/JPT2/TFAP4/KPNA3/IFITM2/LDLR/GSK3B/CD55/TOP2A/LEF1/CHMP7/HAVCR1/TRIM68/RCC1/SMPD1/RAB7A/CSDE1/CTDP1/ST6GAL1/TRIM27/CSNK1A1/TRIM26/CCNK/CCL8/TMEM250/TOP2B/IST1/CR1/SP1/LTF/INPP5K/PPIA/HSPA1A/REST/ST3GAL4/EPH…
BP	GO:0006354	DNA-templated transcription elongation	231	0.295681	1.51042	0.000910006	0.0418766	0.0385455	3689	tags=29%, list=19%, signal=24%	LEO1/TRIP13/AKIRIN1/DDX1/CTR9/SUPT20H/MED26/LPXN/NCBP1/PPRC1/MED11/ELOF1/TSFM/THRAP3/FHL3/TCEA1/INTS2/RNF8/TRRAP/INTS8/WDR82/INTS5/NPAT/ARID3A/SMARCB1/MAMSTR/TFB2M/INTS6/ZNF410/CTDP1/HDGF/HDGFL2/MTDH/AXIN1/CCNK/ELP4/SUPT16H/SETD2/MED20/INTS1/MED12/CAMTA2/DPF2/INTS13/MED19/GTF2F1/MED29/VHL/PPARGC1A/NRIP1/POLR1E/YY1AP1/AEBP2/ENY2/THOC5/NMI/MED13/GTF2F2/EWSR1/PIAS4/FBXL19/LARP7/INTS9/RSF1/NSD1/MED16…
BP	GO:0006163	purine nucleotide metabolic process	408	0.279031	1.51482	9.41689e-05	0.00781757	0.00719571	5556	tags=38%, list=29%, signal=27%	PDHB/ATPSCKMT/SULT1B1/ELOVL3/BPGM/PDHA1/ADCY1/PRPS2/NDUFA12/GIMAP7/ATP5PF/PNP/HSPA8/HMGCS1/PPAT/NDUFS8/ATP5MG/NCOR1/GART/ATP5F1C/ADSL/AK2/OXSM/NDUFA2/ADSS2/NUDT2/SNCA/HPRT1/SLC25A12/ALDOC/OLA1/ACLY/PARG/TIGAR/TMSB4X/PDE8B/NUDT4B/NME7/NDUFB6/DLG2/ARL2/CLPX/NDUFB3/PRKAG1/DLD/SUCLG1/ATP5F1A/NDUFA8/ATP5MF/PANK2/TREX1/ELOVL4/HSPA1A/PRPSAP2/EPHA2/GMPR2/SLC4A1/ABCC6/FITM2/SLC35B3/GMPR/BAAT/GUCY1A1/ZBTB7…
BP	GO:0009150	purine ribonucleotide metabolic process	388	0.281212	1.51694	7.02279e-05	0.00641572	0.00590537	5556	tags=38%, list=29%, signal=28%	PDHB/ATPSCKMT/SULT1B1/ELOVL3/BPGM/PDHA1/ADCY1/PRPS2/NDUFA12/GIMAP7/ATP5PF/PNP/HSPA8/HMGCS1/PPAT/NDUFS8/ATP5MG/NCOR1/GART/ATP5F1C/ADSL/AK2/OXSM/NDUFA2/ADSS2/NUDT2/SNCA/HPRT1/SLC25A12/ALDOC/OLA1/ACLY/PARG/TIGAR/TMSB4X/PDE8B/NUDT4B/NME7/NDUFB6/DLG2/ARL2/CLPX/NDUFB3/PRKAG1/DLD/SUCLG1/ATP5F1A/NDUFA8/ATP5MF/PANK2/TREX1/ELOVL4/HSPA1A/EPHA2/GMPR2/SLC4A1/ABCC6/FITM2/SLC35B3/BAAT/GUCY1A1/ZBTB7A/EIF6/ENO1/N…
BP	GO:0072594	establishment of protein localization to organelle	420	0.279121	1.52162	6.82441e-05	0.00641572	0.00590537	4223	tags=29%, list=22%, signal=23%	UBAP1/PKIA/RAB3GAP1/CCT3/NUP98/RAB8B/CCT4/AP3M1/KPNA2/HSPA1L/IPO9/HIKESHI/BAG3/CCT5/LAMP3/HSPA8/CHCHD4/TRAF3IP2/NIPBL/RAC2/SAE1/UBE2L3/BNIP3L/HSPD1/SNUPN/PPP3R1/RUVBL2/TP53/MTX2/CALM3/ELAVL1/TIMM9/PIK3R4/SRPRB/TIMM23/NCOA4/RANGRF/RANBP2/WRAP53/CCT7/IPO7/TIMM29/JUP/HAX1/POM121B/NOLC1/RAB10/TNPO3/KPNA3/ZFAND2B/DNAJC15/BECN1/CCT8/LEP/TSPAN10/RAB7A/PEX2/RAB11A/CSE1L/BCAP31/SREBF2/CCT6A/DNAJA1/TIMM10/…
BP	GO:0044403	biological process involved in symbiotic interaction	262	0.295506	1.53034	0.000421484	0.0249162	0.0229342	4669	tags=38%, list=24%, signal=29%	HDAC1/ITGA5/TRIM5/CXADR/SELPLG/NCAM1/HSPA8/GPR15/GYPA/POU2F3/VPS4B/DDX56/CBL/HSPD1/VAPA/TRIM21/TBC1D20/EXOC2/DEFA1B/ITCH/CAMP/BCL2L1/ARG1/ZNF502/SMARCB1/CHMP1B/PGLYRP1/JPT2/TFAP4/KPNA3/IFITM2/TUSC2/LDLR/CD55/THOC7/LEF1/CHMP7/HAVCR1/TRIM68/SMPD1/RAB7A/CTDP1/TRIM27/TRIM26/CCNK/CCL8/IST1/CR1/SP1/LTF/INPP5K/PPIA/HSPA1A/REST/EPHA2/F11R/CHMP4A/VPS18/DEFA1/CHMP5/CHMP2A/NAPEPLD/RAB29/FURIN/CFL1/GSN/IFIT1…
MF	GO:0019001	guanyl nucleotide binding	355	0.288326	1.53939	0.000109034	0.0087284	0.00803408	3656	tags=27%, list=19%, signal=23%	EIF2S3B/NOA1/GNL2/RAB8B/ANXA6/ARF4/GPN1/TUBB/UPRT/GSPT1/MTG2/PRPS2/GIMAP7/AGAP2/ARFRP1/ERAL1/LSG1/GIMAP6/GIMAP2/RAB25/RAC2/RAB5B/GIMAP8/RAB35/TUBA4A/GTPBP8/TUBG1/RAB19/MOCS1/SRPRB/ADSS2/RHOT1/NUDT2/BMS1/DAP3/RIGI/GIMAP4/RAB21/OLA1/RABL3/RRAGA/NOLC1/RAB10/ARL15/DRG2/ARL13B/ARL2/RAB6B/RAB7A/RAB11A/RNGTT/RAB20/SEPHS1/RTCB/RHOF/ARL6/GNA12/GIMAP1/PCK2/GTPBP4/TUBE1/GVINP1/GNA13/GPN3/RRAGC/GUCY1A1/GLUD1…
MF	GO:0032561	guanyl ribonucleotide binding	355	0.288326	1.53939	0.000109034	0.0087284	0.00803408	3656	tags=27%, list=19%, signal=23%	EIF2S3B/NOA1/GNL2/RAB8B/ANXA6/ARF4/GPN1/TUBB/UPRT/GSPT1/MTG2/PRPS2/GIMAP7/AGAP2/ARFRP1/ERAL1/LSG1/GIMAP6/GIMAP2/RAB25/RAC2/RAB5B/GIMAP8/RAB35/TUBA4A/GTPBP8/TUBG1/RAB19/MOCS1/SRPRB/ADSS2/RHOT1/NUDT2/BMS1/DAP3/RIGI/GIMAP4/RAB21/OLA1/RABL3/RRAGA/NOLC1/RAB10/ARL15/DRG2/ARL13B/ARL2/RAB6B/RAB7A/RAB11A/RNGTT/RAB20/SEPHS1/RTCB/RHOF/ARL6/GNA12/GIMAP1/PCK2/GTPBP4/TUBE1/GVINP1/GNA13/GPN3/RRAGC/GUCY1A1/GLUD1…
BP	GO:0051607	defense response to virus	269	0.29707	1.54194	0.000287475	0.0175337	0.016139	4431	tags=33%, list=23%, signal=26%	FOXP3/DDX1/EXOSC4/TRIM5/RTP4/NCBP1/MICB/PQBP1/EXOSC5/DDX56/TRAF3IP2/BNIP3L/TSPAN6/CARD8/PDE12/NDUFAF4/TRIM21/TRIM44/RNF185/DEFA1B/ITCH/TLR9/MICA/BCL2L1/RIGI/ATAD3A/BIRC2/FADD/GPATCH3/G3BP1/TRAF3IP1/IFITM2/BECN1/TRIM27/IL23A/TRIM26/IFNAR2/UFD1/SETD2/DDX21/PUM2/PPM1B/TREX1/POLR3K/IL10RB/TICAM1/SERINC3/IRF2/DEFA1/PTPRC/OAS1/IL27/AZI2/DEFA3/TRIM32/IFIT1/BNIP3/OAS2/NLRX1/IFIT2/IFIT3/RNASE6/RNASEL/POLR…
BP	GO:0140546	defense response to symbiont	269	0.29707	1.54194	0.000287475	0.0175337	0.016139	4431	tags=33%, list=23%, signal=26%	FOXP3/DDX1/EXOSC4/TRIM5/RTP4/NCBP1/MICB/PQBP1/EXOSC5/DDX56/TRAF3IP2/BNIP3L/TSPAN6/CARD8/PDE12/NDUFAF4/TRIM21/TRIM44/RNF185/DEFA1B/ITCH/TLR9/MICA/BCL2L1/RIGI/ATAD3A/BIRC2/FADD/GPATCH3/G3BP1/TRAF3IP1/IFITM2/BECN1/TRIM27/IL23A/TRIM26/IFNAR2/UFD1/SETD2/DDX21/PUM2/PPM1B/TREX1/POLR3K/IL10RB/TICAM1/SERINC3/IRF2/DEFA1/PTPRC/OAS1/IL27/AZI2/DEFA3/TRIM32/IFIT1/BNIP3/OAS2/NLRX1/IFIT2/IFIT3/RNASE6/RNASEL/POLR…
BP	GO:0009259	ribonucleotide metabolic process	406	0.284441	1.54217	4.07316e-05	0.00466971	0.00429825	5556	tags=38%, list=29%, signal=28%	PDHB/ATPSCKMT/SULT1B1/ELOVL3/BPGM/PDHA1/ADCY1/PRPS2/NDUFA12/GIMAP7/ATP5PF/PNP/HSPA8/HMGCS1/PPAT/NDUFS8/ATP5MG/NCOR1/GART/ENTPD5/ATP5F1C/ADSL/AK2/OXSM/NDUFA2/ADSS2/NUDT2/SNCA/HPRT1/SLC25A12/ALDOC/OLA1/ACLY/PARG/TIGAR/TMSB4X/PDE8B/NUDT4B/NME7/NDUFB6/UMPS/DLG2/ARL2/CLPX/NDUFB3/PRKAG1/DLD/SUCLG1/CDA/ATP5F1A/NDUFA8/ATP5MF/PANK2/DHODH/TREX1/ELOVL4/HSPA1A/EPHA2/GMPR2/SLC4A1/ABCC6/FITM2/SLC35B3/CTPS1/BAA…
BP	GO:0000209	protein polyubiquitination	227	0.303911	1.54607	0.000386708	0.0230376	0.021205	3571	tags=29%, list=18%, signal=24%	TRIM5/MARCHF7/CDC34/RNF40/CDC26/UBE4A/MKRN2/TRAF3IP2/CBL/TOPORS/DDA1/UBE2L3/UBE2N/RNF8/AKTIP/BFAR/TRIM21/TRIM58/WSB1/TRIM44/RNF185/ITCH/ERCC8/NHLRC1/SKP1/MGRN1/THOP1/BIRC2/RUSC1/CUL3/UBE2V2/RNF20/TRIM68/ANAPC10/AXIN1/RNF41/TRIM27/RNF5/KLHL3/DTL/BRCA1/PPIA/PRPF19/CDC27/TAF1/HECW2/WSB2/CDC23/TRIM2/UBE2G1/ARIH2/TRIM32/FBXL17/CBFB/RNF167/NMI/TRIM6/NHLRC4/DZIP3/DTX3L/UBE2K/OTUB1/RNF144A/UBE2D2/TRIM56
BP	GO:0006399	tRNA metabolic process	194	0.31426	1.56383	0.000665754	0.03366	0.0309825	5214	tags=39%, list=27%, signal=29%	TRMT6/MTO1/WARS2/DDX1/C9orf64/ALKBH8/TARS1/TPRKB/CTU1/RPP25L/TRMT1L/TRUB2/PUS7/LARS2/TRMT61B/MARS2/METTL2A/ELP6/TRMT12/LCMT2/MOCS3/GON7/RPP38/DTD2/RTRAF/TP53RK/POP4/ELP5/KARS1/TRMT10A/RTCB/ELP4/LAGE3/FARSA/POLR3K/HARS2/IARS1/RPP40/GATC/THUMPD2/URM1/LARS1/GTF3C6/HARS1/DARS2/EARS2/RPP21/BRF1/OSGEPL1/TRUB1/YARS2/IARS2/PARS2/PRORSD1P/ANKRD16/NARS2/FAM98B/PUS1/ELP3/AARS1/EXOSC8/TRMT112/EXOSC3/FAM98A/P…
BP	GO:0009141	nucleoside triphosphate metabolic process	236	0.305614	1.5639	0.000186443	0.0135171	0.0124419	6045	tags=44%, list=31%, signal=30%	ATPSCKMT/BPGM/NDUFA12/GIMAP7/ATP5PF/HSPA8/NDUFS8/ATP5MG/NCOR1/ATP5F1C/AK2/NDUFA2/NUDT2/SLC25A12/ALDOC/OLA1/PARG/TIGAR/TMSB4X/NME7/NDUFB6/ARL2/CLPX/NDUFB3/PRKAG1/ATP5F1A/NDUFA8/ATP5MF/TREX1/HSPA1A/SLC4A1/ABCC6/CTPS1/ZBTB7A/EIF6/ENO1/NUDT5/NDUFS4/PPARGC1A/ATP1A2/SDHC/ARNT/ATP5PB/PKM/ATP6V1B2/ENO4/CTNS/PGK1/UQCC3/ATP5MC1/MFN1/UCK1/AK7/HSPA1B/NDUFB2/PARP1/SDHB/APP/VCP/AK8/NDUFS6/NMNAT1/ATP5MC2/PINK1/…
BP	GO:0006091	generation of precursor metabolites and energy	434	0.288632	1.57227	1.93238e-05	0.00265184	0.0024409	5452	tags=39%, list=28%, signal=29%	PDHB/ATPSCKMT/DERA/NOA1/ADH5/BPGM/PDHA1/PNPT1/RPE/PRPS2/TACO1/NNT/NDUFA12/ATP5PF/ACADM/CCNB1/FECH/NDUFS8/ATP5MG/NCOR1/ALDH4A1/ATP5F1C/UQCC2/PDE12/DEGS1/NDUFAF1/TP53/ADSL/MSH2/ME2/NDUFA2/SNCA/NHLRC1/RPIA/SLC25A12/GBA1/ALDOC/GNPDA1/TIGAR/MAOB/COX6B1/GSK3B/ETFA/NDUFB6/DNAJC15/LEP/COX7B/ARL2/NDUFB3/CISD1/PRKAG1/DLD/SUCLG1/COX5A/GYS1/COX7A2L/ATP5F1A/NDUFA8/PARK7/ATP5MF/MRPS36/CAT/ENOX2/PANK2/PUM2/IDH1…
BP	GO:0019693	ribose phosphate metabolic process	414	0.289123	1.57294	4.73735e-05	0.00514177	0.00473276	5988	tags=42%, list=31%, signal=30%	PDHB/ATPSCKMT/SULT1B1/ELOVL3/BPGM/PDHA1/ADCY1/PRPS2/NDUFA12/GIMAP7/ATP5PF/PNP/HSPA8/HMGCS1/PPAT/NDUFS8/ATP5MG/NCOR1/GART/ENTPD5/ATP5F1C/ADSL/AK2/OXSM/NDUFA2/ADSS2/NUDT2/SNCA/RPIA/HPRT1/SLC25A12/ALDOC/OLA1/ACLY/PARG/TIGAR/TMSB4X/PDE8B/NUDT4B/NME7/NDUFB6/UMPS/DLG2/ARL2/CLPX/NDUFB3/PRKAG1/DLD/SUCLG1/CDA/ATP5F1A/NDUFA8/ATP5MF/PANK2/DHODH/TREX1/ELOVL4/HSPA1A/PRPSAP2/EPHA2/NUDT14/GMPR2/SLC4A1/ABCC6/FIT…
BP	GO:0009144	purine nucleoside triphosphate metabolic process	217	0.309777	1.57347	0.000435419	0.0252874	0.0232758	6045	tags=44%, list=31%, signal=31%	ATPSCKMT/BPGM/NDUFA12/GIMAP7/ATP5PF/HSPA8/NDUFS8/ATP5MG/NCOR1/ATP5F1C/AK2/NDUFA2/NUDT2/SLC25A12/ALDOC/OLA1/PARG/TIGAR/TMSB4X/NME7/NDUFB6/ARL2/CLPX/NDUFB3/PRKAG1/ATP5F1A/NDUFA8/ATP5MF/TREX1/HSPA1A/SLC4A1/ABCC6/ZBTB7A/EIF6/ENO1/NUDT5/NDUFS4/PPARGC1A/ATP1A2/SDHC/ARNT/ATP5PB/PKM/ATP6V1B2/ENO4/CTNS/PGK1/UQCC3/ATP5MC1/MFN1/HSPA1B/NDUFB2/PARP1/SDHB/APP/VCP/NDUFS6/NMNAT1/ATP5MC2/PINK1/GNAI3/SAMHD1/SDHD/P…
MF	GO:0005525	GTP binding	341	0.295815	1.57676	5.91676e-05	0.00614464	0.00565585	3656	tags=28%, list=19%, signal=23%	EIF2S3B/NOA1/GNL2/RAB8B/ANXA6/ARF4/GPN1/TUBB/UPRT/GSPT1/MTG2/GIMAP7/AGAP2/ARFRP1/ERAL1/LSG1/GIMAP6/GIMAP2/RAB25/RAC2/RAB5B/GIMAP8/RAB35/TUBA4A/GTPBP8/TUBG1/RAB19/MOCS1/SRPRB/ADSS2/RHOT1/NUDT2/BMS1/DAP3/RIGI/GIMAP4/RAB21/OLA1/RABL3/RRAGA/NOLC1/RAB10/ARL15/DRG2/ARL13B/ARL2/RAB6B/RAB7A/RAB11A/RNGTT/RAB20/SEPHS1/RTCB/RHOF/ARL6/GNA12/GIMAP1/PCK2/GTPBP4/TUBE1/GVINP1/GNA13/GPN3/RRAGC/GUCY1A1/GLUD1/RP2/R…
BP	GO:1901293	nucleoside phosphate biosynthetic process	267	0.305757	1.58592	7.88052e-05	0.00688203	0.00633458	6356	tags=46%, list=33%, signal=31%	PDHB/ATPSCKMT/ELOVL3/NMNAT2/PDHA1/AK6/RRM1/ADCY1/PRPS2/NDUFA12/ATP5PF/PNP/PPAT/NDUFS8/ATP5MG/GART/ATP5F1C/ADSL/AK2/NDUFA2/ADSS2/NUDT2/SNCA/HPRT1/SLC25A12/FLAD1/ACLY/TMSB4X/NME7/NDUFB6/UMPS/NDUFB3/KARS1/DLD/CDA/ATP5F1A/NDUFA8/ATP5MF/PANK2/DHODH/ELOVL4/PRPSAP2/SLC35B3/CTPS1/GUCY1A1/ENO1/NDUFS4/ELOVL6/PPARGC1A/ACSL3/PARP16/SDHC/ATP5PB/PANK4/PPCS/ACOT7/PRPSAP1/AMPD1/UQCC3/ATP5MC1/UCK1/PPT1/AK7/NUDT12…
BP	GO:0045766	positive regulation of angiogenesis	130	0.339964	1.59061	0.000891884	0.0418766	0.0385455	2581	tags=26%, list=13%, signal=23%	CXCR2/NFE2L2/WARS2/CHI3L1/ITGA5/ADAM12/PTK2B/CYSLTR1/XBP1/JAK1/CAMP/PGF/DDAH1/ANXA3/JUP/JCAD/GAB1/TGFBR2/HIPK1/TMIGD2/LRG1/WNT5A/MTDH/PDCL3/PIK3CD/SP1/BRCA1/ACVRL1/C3/RLN2/PDCD6/AGGF1/HIPK2/SERPINE1
BP	GO:1904018	positive regulation of vasculature development	130	0.339964	1.59061	0.000891884	0.0418766	0.0385455	2581	tags=26%, list=13%, signal=23%	CXCR2/NFE2L2/WARS2/CHI3L1/ITGA5/ADAM12/PTK2B/CYSLTR1/XBP1/JAK1/CAMP/PGF/DDAH1/ANXA3/JUP/JCAD/GAB1/TGFBR2/HIPK1/TMIGD2/LRG1/WNT5A/MTDH/PDCL3/PIK3CD/SP1/BRCA1/ACVRL1/C3/RLN2/PDCD6/AGGF1/HIPK2/SERPINE1
CC	GO:0098802	plasma membrane signaling receptor complex	255	0.308341	1.59348	0.000159951	0.0119342	0.0109849	4122	tags=33%, list=21%, signal=26%	TRBV11-3/TRBV4-2/TRAV2/TRAV9-2/TRBV7-7/ITGA5/CHRNB1/TRBV7-2/TRAV12-3/IL27RA/ACVR1/PTK2B/ITGA7/TRAT1/TRAV4/TRAV14DV4/TRBV20-1/APBB1IP/TRBV7-9/TRAV27/GRIK4/TRAV23DV6/TRBV7-3/CHRNA5/IL6R/ITGA1/TRBV5-6/BIRC2/TGFBR1/CPT1C/TRBV12-4/TGFBR2/TRBV7-4/TRBV6-5/TRBC1/TRBV6-6/TRAV41/TRAV12-1/ABHD12/TRAC/TRAV39/TRBC2/ITGA3/OLFM2/TRBV29-1/CD247/IL10RB/TRAV17/ACVRL1/CD3D/SHISA8/TRBV18/TRAV13-1/DIABLO/TRAV8-2/TRAV…
BP	GO:0015931	nucleobase-containing compound transport	206	0.317277	1.59507	0.00027786	0.0172206	0.0158508	5248	tags=42%, list=27%, signal=31%	NUP98/NXF3/PNPT1/MAGOH/SLC25A17/RAE1/NCBP1/SRSF1/MRPL18/LRRC8A/MAGOHB/SNUPN/PHAX/POLDIP3/RSC1A1/SLC25A19/IWS1/RANBP2/AGFG1/PARP11/POM121B/TGFBR2/THOC7/RTRAF/NOL6/SLC35A4/ZC3H3/YBX1/SETD2/CHTOP/CR1/LRPPRC/SLC25A5/RFTN2/NUP62CL/SLC29A4/ABCC6/SLC35B3/FLOT1/NRDE2/NUTF2/GLE1/G3BP2/SLC35C1/ADORA1/CETN3/SLC35A2/SLC35A5/ENY2/SLC29A3/DDX19A/NPM1/THOC5/NUP43/TOMM20/TST/NUP35/SARNP/CKAP5/NUP88/SLBP/NUP37/SL…
BP	GO:0007052	mitotic spindle organization	129	0.341382	1.5968	0.000982295	0.0436355	0.0401644	5279	tags=43%, list=27%, signal=31%	BORA/RAE1/SMC3/CCNB1/NUDC/STAG2/VPS4B/TUBG1/SPICE1/KIF15/PRC1/SMC1A/ZNF207/BCCIP/CHMP1B/CHMP7/KIF23/RCC1/RAB11A/SPAST/HSPA1A/CDC20/KIFC1/INTS13/CHMP4A/ARHGEF10/CHMP5/BIRC5/CHMP2A/FSD1/INCENP/CENPJ/CHEK2/DCTN2/AURKA/CKAP5/TPX2/HSPA1B/TPR/VCP/STMN1/POLDIP2/KPNB1/MAP10/NUMA1/TOGARAM1/NUP62/TACC3/DLGAP5/CDCA8/TOGARAM2/NEK2/RHOA/PTPA/RACGAP1
CC	GO:0005635	nuclear envelope	445	0.29269	1.598	4.6233e-06	0.000935001	0.000860625	3951	tags=31%, list=20%, signal=25%	TOR1B/NUP98/MRPS14/EI24/TUBB/AKIRIN1/MYORG/IPO9/SPIN1/RAE1/MRPS23/NOS1AP/ALOX5AP/TEX2/ANXA11/VPS4B/ABCF1/PGRMC2/MLX/TMPO/RAC2/BRAP/BNIP3L/TRAPPC2B/TERB1/INTS2/SNUPN/VAPA/TOR1AIP1/GRK5/FAF1/BANF1/TBC1D20/TMEM33/TOR1A/INTS5/CACYBP/DNASE1/RANBP2/CCNI/BCL2L1/LMNB1/AGFG1/PARP11/RANBP1/WDR3/IPO7/CHMP1B/HAX1/PSEN2/POM121B/KCNH1/TNPO3/KPNA3/RGS7/PLRG1/ARL6IP6/CHMP7/NEMP2/RCC1/NAV3/CSE1L/NDEL1/MTDH/TRIM27…
BP	GO:0009205	purine ribonucleoside triphosphate metabolic process	212	0.316837	1.60195	0.000241837	0.0158848	0.0146212	5988	tags=44%, list=31%, signal=31%	ATPSCKMT/BPGM/NDUFA12/GIMAP7/ATP5PF/HSPA8/NDUFS8/ATP5MG/NCOR1/ATP5F1C/AK2/NDUFA2/NUDT2/SLC25A12/ALDOC/OLA1/PARG/TIGAR/TMSB4X/NME7/NDUFB6/ARL2/CLPX/NDUFB3/PRKAG1/ATP5F1A/NDUFA8/ATP5MF/TREX1/HSPA1A/SLC4A1/ABCC6/ZBTB7A/EIF6/ENO1/NUDT5/NDUFS4/PPARGC1A/ATP1A2/SDHC/ARNT/ATP5PB/PKM/ATP6V1B2/ENO4/CTNS/PGK1/UQCC3/ATP5MC1/MFN1/HSPA1B/NDUFB2/PARP1/SDHB/APP/VCP/NDUFS6/NMNAT1/ATP5MC2/PINK1/GNAI3/SDHD/PSEN1/AN…
BP	GO:0050657	nucleic acid transport	153	0.333962	1.60358	0.00114151	0.0474191	0.0436471	5248	tags=41%, list=27%, signal=30%	NUP98/NXF3/PNPT1/MAGOH/RAE1/NCBP1/SRSF1/MRPL18/MAGOHB/SNUPN/PHAX/POLDIP3/IWS1/RANBP2/AGFG1/PARP11/POM121B/TGFBR2/THOC7/RTRAF/NOL6/ZC3H3/YBX1/SETD2/CHTOP/LRPPRC/RFTN2/NUP62CL/FLOT1/NRDE2/NUTF2/GLE1/G3BP2/CETN3/ENY2/DDX19A/NPM1/THOC5/NUP43/TOMM20/TST/NUP35/SARNP/CKAP5/NUP88/SLBP/NUP37/TPR/KPNB1/HNRNPA2B1/ZC3H11A/SMG5/NUP62/IGF2BP2/PCID2/QKI/IGF2BP3/THOC3/DHX9/BICD2/UPF3B/SMG6
BP	GO:0050658	RNA transport	153	0.333962	1.60358	0.00114151	0.0474191	0.0436471	5248	tags=41%, list=27%, signal=30%	NUP98/NXF3/PNPT1/MAGOH/RAE1/NCBP1/SRSF1/MRPL18/MAGOHB/SNUPN/PHAX/POLDIP3/IWS1/RANBP2/AGFG1/PARP11/POM121B/TGFBR2/THOC7/RTRAF/NOL6/ZC3H3/YBX1/SETD2/CHTOP/LRPPRC/RFTN2/NUP62CL/FLOT1/NRDE2/NUTF2/GLE1/G3BP2/CETN3/ENY2/DDX19A/NPM1/THOC5/NUP43/TOMM20/TST/NUP35/SARNP/CKAP5/NUP88/SLBP/NUP37/TPR/KPNB1/HNRNPA2B1/ZC3H11A/SMG5/NUP62/IGF2BP2/PCID2/QKI/IGF2BP3/THOC3/DHX9/BICD2/UPF3B/SMG6
BP	GO:0007369	gastrulation	147	0.335449	1.60637	0.00064076	0.0328283	0.0302169	2782	tags=29%, list=14%, signal=25%	LEO1/TXNRD1/GPC3/CTR9/ITGA5/SUPT20H/TENM4/MMP9/ACVR1/LAMA3/ITGA7/ARFRP1/MKKS/EYA2/TP53/TGIF2/RNF2/NOG/MESP1/EXT2/PRKAR1A/LAMB3/CUL3/POGLUT1/TGFBR2/LEF1/MMP8/WNT5A/DLD/LRP5L/WLS/AXIN1/SNAI1/ITGA3/SETD2/SMAD4/PLPP3/EPHA2/SRF/TBX6/BMPR2/SMAD2
BP	GO:0140694	non-membrane-bounded organelle assembly	355	0.301139	1.6078	1.63544e-05	0.00237139	0.00218276	4615	tags=32%, list=24%, signal=25%	TUBB/YTHDF3/ZFYVE1/DHX30/EIF2S1/SMC3/HAUS8/YTHDF1/ERAL1/STAG2/BSCL2/SAC3D1/CEP152/VPS4B/SQLE/MRPL20/NCOR1/FHOD3/ACTG1/YTHDF2/OGFOD1/MTERF3/SPICE1/WDR1/KIF15/PRC1/SMC1A/NEK7/BIN2/ZNF207/MYL9/TMOD1/BCCIP/PRKAR1A/G3BP1/RRS1/DBNL/CHMP1B/DDX28/TIA1/RPLP0P6/CHMP7/CSNK1D/KIF23/OBSCN/FBXO5/MPV17L2/RCC1/CSDE1/RAB11A/RPF2/CDS1/MYOM2/SMAD4/PUM2/BRCA1/HSPA1A/CDC20/MAPRE2/KIFC1/CNOT6/CHMP4A/ARHGEF10/RPL6/SRF/…
BP	GO:0009199	ribonucleoside triphosphate metabolic process	219	0.317266	1.61575	0.000113328	0.00888703	0.0081801	5988	tags=44%, list=31%, signal=31%	ATPSCKMT/BPGM/NDUFA12/GIMAP7/ATP5PF/HSPA8/NDUFS8/ATP5MG/NCOR1/ATP5F1C/AK2/NDUFA2/NUDT2/SLC25A12/ALDOC/OLA1/PARG/TIGAR/TMSB4X/NME7/NDUFB6/ARL2/CLPX/NDUFB3/PRKAG1/ATP5F1A/NDUFA8/ATP5MF/TREX1/HSPA1A/SLC4A1/ABCC6/CTPS1/ZBTB7A/EIF6/ENO1/NUDT5/NDUFS4/PPARGC1A/ATP1A2/SDHC/ARNT/ATP5PB/PKM/ATP6V1B2/ENO4/CTNS/PGK1/UQCC3/ATP5MC1/MFN1/UCK1/HSPA1B/NDUFB2/PARP1/SDHB/APP/VCP/NDUFS6/NMNAT1/ATP5MC2/PINK1/GNAI3/SD…
BP	GO:0015980	energy derivation by oxidation of organic compounds	287	0.307878	1.61577	4.68531e-05	0.00514177	0.00473276	5988	tags=44%, list=31%, signal=31%	PDHB/ATPSCKMT/NOA1/PDHA1/PNPT1/NNT/NDUFA12/ATP5PF/ACADM/CCNB1/NDUFS8/ATP5MG/ATP5F1C/UQCC2/PDE12/NDUFAF1/TP53/ADSL/MSH2/NDUFA2/SNCA/NHLRC1/SLC25A12/GBA1/TIGAR/COX6B1/GSK3B/ETFA/NDUFB6/DNAJC15/LEP/COX7B/ARL2/NDUFB3/CISD1/DLD/SUCLG1/COX5A/GYS1/COX7A2L/ATP5F1A/NDUFA8/PARK7/ATP5MF/MRPS36/CAT/PANK2/PUM2/IDH1/COX10/COX7A2/TREX1/KL/UQCRC1/IL10RB/INPP5K/OPN3/ACO1/PYGB/COX6A1/UQCR11/COA6/COX4I1/GPD2/NDUFS4…
BP	GO:0009165	nucleotide biosynthetic process	265	0.311609	1.61904	7.35343e-05	0.00657106	0.00604835	6356	tags=46%, list=33%, signal=31%	PDHB/ATPSCKMT/ELOVL3/NMNAT2/PDHA1/AK6/RRM1/ADCY1/PRPS2/NDUFA12/ATP5PF/PNP/PPAT/NDUFS8/ATP5MG/GART/ATP5F1C/ADSL/AK2/NDUFA2/ADSS2/NUDT2/SNCA/HPRT1/SLC25A12/FLAD1/ACLY/TMSB4X/NME7/NDUFB6/UMPS/NDUFB3/KARS1/DLD/CDA/ATP5F1A/NDUFA8/ATP5MF/PANK2/DHODH/ELOVL4/PRPSAP2/SLC35B3/CTPS1/GUCY1A1/ENO1/NDUFS4/ELOVL6/PPARGC1A/ACSL3/PARP16/SDHC/ATP5PB/PANK4/PPCS/ACOT7/PRPSAP1/AMPD1/UQCC3/ATP5MC1/UCK1/PPT1/AK7/NUDT12…
CC	GO:0030667	secretory granule membrane	283	0.312094	1.63406	3.67943e-05	0.00428431	0.00394351	5993	tags=42%, list=31%, signal=30%	CXCR2/MGAM/SELL/MME/CD177/CEACAM1/DBH/AP1M1/CPE/CXCR1/LAMP3/CPNE3/CA4/GPR84/RAB5B/VPS35L/DEGS1/LAMTOR3/VAPA/ITPR2/SNCA/LAIR1/VAMP7/ATP6AP2/FCGR3B/CLEC4C/PLAU/DNAJC5/RAB10/CEACAM8/CD55/ANXA7/MMP25/ADGRG3/ATP6V1D/RAB7A/ORMDL3/SIGLEC5/SNAP29/TMED2/CD38/CADPS/TMBIM1/CR1/RHOF/FPR2/CYSTM1/CD9/ADAM10/SYT1/OLR1/HYAL3/DYNLL1/PTPRC/LAMP2/ABCA13/FLOT2/RAB9B/SYNGR1/RAB3D/HMOX2/CD53/RAB6A/CEACAM6/SLCO4C1/TMED…
BP	GO:0007059	chromosome segregation	354	0.305789	1.6363	8.04474e-06	0.001472	0.0013549	4942	tags=37%, list=25%, signal=28%	ZWILCH/NEK11/TRIP13/PINX1/SPATA22/CENPQ/SMC3/CDC26/SGO2/CCNB1/NUDC/NTMT1/STAG2/ACTR3/NCAPG2/BUB3/PHF13/VPS4B/NIPBL/IK/TERB1/ACTR2/TUBG1/CEP85/BANF1/WAPL/SPICE1/PRC1/KNSTRN/SMC1A/ZNF207/KIF18B/TOP1/SMARCB1/RRS1/ZW10/CUL3/NCAPD2/CHMP1B/OIP5/TOP2A/RAD51C/CHMP7/SMARCE1/BECN1/KIF23/FBXO5/MUS81/SMARCAD1/RCC1/RIOK2/RAB11A/NDEL1/CSNK2A1/CHAMP1/TOP2B/PUM2/MCMBP/BRCA1/SLC25A5/ZWINT/RAD18/AXIN2/CDC20/DPF2/K…
BP	GO:0000819	sister chromatid segregation	230	0.321625	1.64204	9.22471e-05	0.00779031	0.00717062	4942	tags=39%, list=25%, signal=30%	ZWILCH/TRIP13/PINX1/SMC3/CDC26/SGO2/CCNB1/NUDC/STAG2/NCAPG2/BUB3/PHF13/VPS4B/NIPBL/IK/TUBG1/WAPL/PRC1/KNSTRN/SMC1A/ZNF207/KIF18B/SMARCB1/RRS1/ZW10/CUL3/NCAPD2/CHMP1B/TOP2A/RAD51C/CHMP7/SMARCE1/BECN1/KIF23/FBXO5/RIOK2/RAB11A/CHAMP1/TOP2B/MCMBP/ZWINT/AXIN2/CDC20/DPF2/KIFC1/KIF14/CDC27/CHMP4A/NCAPG/CHMP5/BOD1/FEN1/BAZ1B/HECW2/BCL7B/BIRC5/MAPRE1/CHMP2A/INCENP/CDC23/DSCC1/ANAPC15/STAG3/KIF2C/DCTN2/RAD…
BP	GO:0009152	purine ribonucleotide biosynthetic process	196	0.328652	1.64439	0.000211463	0.0145097	0.0133555	6327	tags=48%, list=33%, signal=33%	PDHB/ATPSCKMT/ELOVL3/PDHA1/ADCY1/PRPS2/NDUFA12/ATP5PF/PPAT/NDUFS8/ATP5MG/GART/ATP5F1C/ADSL/AK2/NDUFA2/ADSS2/NUDT2/SNCA/HPRT1/SLC25A12/ACLY/TMSB4X/NME7/NDUFB6/NDUFB3/DLD/ATP5F1A/NDUFA8/ATP5MF/PANK2/ELOVL4/SLC35B3/GUCY1A1/ENO1/NDUFS4/ELOVL6/PPARGC1A/ACSL3/SDHC/ATP5PB/PANK4/PPCS/ACOT7/AMPD1/UQCC3/ATP5MC1/PPT1/NDUFB2/PARP1/SDHB/VCP/NDUFS6/ADCY10/ATP5MC2/PINK1/ACACA/GUCY2D/SDHD/ELOVL1/ANTKMT/IL4/HACD2…
BP	GO:0006164	purine nucleotide biosynthetic process	209	0.327382	1.64824	6.19048e-05	0.00622292	0.00572791	6356	tags=47%, list=33%, signal=32%	PDHB/ATPSCKMT/ELOVL3/PDHA1/ADCY1/PRPS2/NDUFA12/ATP5PF/PPAT/NDUFS8/ATP5MG/GART/ATP5F1C/ADSL/AK2/NDUFA2/ADSS2/NUDT2/SNCA/HPRT1/SLC25A12/ACLY/TMSB4X/NME7/NDUFB6/NDUFB3/DLD/ATP5F1A/NDUFA8/ATP5MF/PANK2/ELOVL4/PRPSAP2/SLC35B3/GUCY1A1/ENO1/NDUFS4/ELOVL6/PPARGC1A/ACSL3/SDHC/ATP5PB/PANK4/PPCS/ACOT7/PRPSAP1/AMPD1/UQCC3/ATP5MC1/PPT1/NDUFB2/PARP1/SDHB/VCP/NDUFS6/ADCY10/ATP5MC2/PINK1/ACACA/GUCY2D/SDHD/ELOVL1/…
BP	GO:0007006	mitochondrial membrane organization	112	0.358727	1.64831	0.000909745	0.0418766	0.0385455	5513	tags=44%, list=28%, signal=31%	TMEM102/TMEM11/BNIP3L/RTL10/EYA2/TP53/APOOL/MTX2/CALM3/TIMM9/RHOT1/SNCA/AFG3L2/BCL2L1/IMMT/TIMM29/CNP/GSK3B/LETM1/TIMM10/SLC25A5/HSPA1A/GZMB/TOMM5/BOK/CHCHD6/MAIP1/AP3B1/BNIP3/TOMM20/APOO/UQCC3/OMA1/TIMM50/TOMM6/HSPA4/SLC25A6/PINK1/MICOS10/CHCHD3/GCLC/TRMT10B/ARHGAP11B/GHITM/HK2/NDUFA13/BID/SLC9A1/THEM4
CC	GO:0070820	tertiary granule	156	0.342918	1.65014	0.000531135	0.0287449	0.0264583	2859	tags=26%, list=15%, signal=22%	OLFM4/MGAM/CD177/CEACAM1/MMP9/LTA4H/CHIT1/GPR84/VPS35L/LAMTOR3/HBB/CAMP/CRISP3/LAIR1/ALDOC/ATP6AP2/STXBP3/DBNL/CLEC4C/PLAU/PGLYRP1/HP/CEACAM8/CD55/LRG1/MMP8/SIGLEC5/CDA/CR1/IDH1/FPR2/LTF/GOLGA7/CYSTM1/ADAM10/OLR1/DYNLL1/LAMP2/CTSD/TCN1
BP	GO:0072522	purine-containing compound biosynthetic process	218	0.32482	1.65136	0.000112097	0.00888111	0.00817465	6356	tags=47%, list=33%, signal=32%	PDHB/ATPSCKMT/ELOVL3/PDHA1/ADCY1/PRPS2/NDUFA12/ATP5PF/PNP/PPAT/NDUFS8/ATP5MG/GART/ATP5F1C/ADSL/AK2/NDUFA2/ADSS2/NUDT2/SNCA/HPRT1/SLC25A12/ACLY/TMSB4X/NME7/NDUFB6/NDUFB3/DLD/ATP5F1A/NDUFA8/ATP5MF/PANK2/ELOVL4/PRPSAP2/SLC35B3/GUCY1A1/ENO1/NDUFS4/ELOVL6/PPARGC1A/ACSL3/SDHC/ATP5PB/PANK4/PPCS/ACOT7/PRPSAP1/AMPD1/UQCC3/ATP5MC1/PPT1/NDUFB2/PARP1/SDHB/VCP/NDUFS6/ADCY10/ATP5MC2/PINK1/ACACA/GUCY2D/SDHD/ELO…
BP	GO:0051225	spindle assembly	125	0.356337	1.65587	0.000447296	0.0254627	0.0234373	5330	tags=41%, list=27%, signal=30%	TUBB/SMC3/HAUS8/STAG2/SAC3D1/VPS4B/NCOR1/SPICE1/KIF15/PRC1/SMC1A/NEK7/ZNF207/BCCIP/CHMP1B/CHMP7/CSNK1D/KIF23/FBXO5/RCC1/RAB11A/HSPA1A/CDC20/MAPRE2/KIFC1/CHMP4A/ARHGEF10/CHMP5/BIRC5/MAPRE1/CHMP2A/INCENP/CENPJ/CHEK2/AURKA/TPX2/HSPA1B/TPR/POLDIP2/KPNB1/LZTS2/MAP10/NUMA1/TOGARAM1/WASHC5/CDCA8/TOGARAM2/NEK2/RHOA/RACGAP1/CCNB2
BP	GO:0022900	electron transport chain	151	0.345563	1.6581	0.000170923	0.0126302	0.0116255	5988	tags=50%, list=31%, signal=35%	ADH5/NDUFA12/CCNB1/NDUFS8/ALDH4A1/DEGS1/NDUFAF1/ME2/NDUFA2/SNCA/SLC25A12/GBA1/MAOB/COX6B1/ETFA/NDUFB6/DNAJC15/COX7B/NDUFB3/DLD/COX5A/COX7A2L/NDUFA8/PARK7/ENOX2/PUM2/COX7A2/UQCRC1/DMGDH/COX6A1/GFUS/UQCR11/COA6/COX4I1/GPD2/NDUFS4/COQ9/FDX2/PPARGC1A/SDHC/UQCRC2/UQCC3/AKR7A2/COX7C/UQCR10/CYCS/FDX1/NDUFB2/SDHB/AKR1B1/NDUFS6/CHCHD2/GSR/PINK1/AOC2/SDHD/PDIA5/UQCRB/COX11/UQCRH/NDUFA7/PHGDH/NDUFA1/NDUFA10…
BP	GO:0009260	ribonucleotide biosynthetic process	209	0.330284	1.66285	4.9953e-05	0.00533179	0.00490767	6327	tags=49%, list=33%, signal=33%	PDHB/ATPSCKMT/ELOVL3/PDHA1/ADCY1/PRPS2/NDUFA12/ATP5PF/PPAT/NDUFS8/ATP5MG/GART/ATP5F1C/ADSL/AK2/NDUFA2/ADSS2/NUDT2/SNCA/HPRT1/SLC25A12/ACLY/TMSB4X/NME7/NDUFB6/UMPS/NDUFB3/DLD/CDA/ATP5F1A/NDUFA8/ATP5MF/PANK2/DHODH/ELOVL4/SLC35B3/CTPS1/GUCY1A1/ENO1/NDUFS4/ELOVL6/PPARGC1A/ACSL3/SDHC/ATP5PB/PANK4/PPCS/ACOT7/AMPD1/UQCC3/ATP5MC1/UCK1/PPT1/NDUFB2/PARP1/SDHB/VCP/NDUFS6/ADCY10/ATP5MC2/PINK1/ACACA/GUCY2D/SD…
BP	GO:0140014	mitotic nuclear division	307	0.317662	1.67276	9.43013e-06	0.00161046	0.00148235	5033	tags=38%, list=26%, signal=28%	ZWILCH/TRIP13/PINX1/BORA/KIF20B/SMC3/CDC26/SGO2/CCNB1/NUDC/STAG2/NSFL1C/NCAPG2/BUB3/PHF13/VPS4B/NIPBL/IK/TGFA/TUBG1/CEP85/BANF1/SPICE1/KIF15/PRC1/KNSTRN/SMC1A/ZNF207/KIF18B/BCCIP/SMARCB1/AURKAIP1/RRS1/RANBP1/ZW10/CUL3/NCAPD2/CHMP1B/CD28/CHMP7/SMARCE1/BECN1/KIF23/FBXO5/RCC1/RIOK2/CTDP1/RAB11A/NDEL1/CHAMP1/FBXO43/SPAST/ZWINT/HSPA1A/CDC20/DPF2/KIFC1/KIF14/CDC27/CHMP4A/ARHGEF10/RGCC/NCAPG/CHMP5/BOD1/…
BP	GO:0042273	ribosomal large subunit biogenesis	75	0.394437	1.67744	0.00121176	0.0497989	0.0458375	4983	tags=40%, list=26%, signal=30%	RPL7L1/DHX30/ZNHIT3/MRPL20/NHP2/PAK1IP1/NIFK/RRS1/DDX28/RPLP0P6/RPF2/NSA2/GTPBP4/RPL6/EIF6/URB1/SNU13/PES1/NPM1/GTF3A/MAK16/ZNHIT6/MRM2/WDR12/PPAN/EBNA1BP2/RSL1D1/C1orf109/CINP/RPL7
MF	GO:0051082	unfolded protein binding	108	0.368542	1.67797	0.00107171	0.0452533	0.0416535	3522	tags=33%, list=18%, signal=27%	CCT3/SHQ1/CCT4/HSPA1L/CCT5/NUDC/PFDN2/HSPA8/PFDN6/HSPD1/MKKS/RUVBL2/NDUFAF1/TOR1A/DNAJA3/AFG3L2/CCT7/DNAJA2/CCT8/CLPX/HSPE1/CCT6A/DNAJA1/PPIA/HSPA1A/CANX/TTC1/DNAJA4/RP2/NPM1/NUDCD3/TOMM20/HTRA2/HSPB1/NAP1L4/NACA
BP	GO:0046390	ribose phosphate biosynthetic process	215	0.332718	1.68526	6.12245e-05	0.00622292	0.00572791	6356	tags=49%, list=33%, signal=34%	PDHB/ATPSCKMT/ELOVL3/PDHA1/ADCY1/PRPS2/NDUFA12/ATP5PF/PPAT/NDUFS8/ATP5MG/GART/ATP5F1C/ADSL/AK2/NDUFA2/ADSS2/NUDT2/SNCA/HPRT1/SLC25A12/ACLY/TMSB4X/NME7/NDUFB6/UMPS/NDUFB3/DLD/CDA/ATP5F1A/NDUFA8/ATP5MF/PANK2/DHODH/ELOVL4/PRPSAP2/SLC35B3/CTPS1/GUCY1A1/ENO1/NDUFS4/ELOVL6/PPARGC1A/ACSL3/SDHC/ATP5PB/PANK4/PPCS/ACOT7/PRPSAP1/AMPD1/UQCC3/ATP5MC1/UCK1/PPT1/NDUFB2/PARP1/SDHB/VCP/NDUFS6/ADCY10/ATP5MC2/PINK1…
BP	GO:0046034	ATP metabolic process	189	0.341099	1.69473	6.7988e-05	0.00641572	0.00590537	5988	tags=47%, list=31%, signal=33%	ATPSCKMT/BPGM/NDUFA12/ATP5PF/HSPA8/NDUFS8/ATP5MG/NCOR1/ATP5F1C/AK2/NDUFA2/NUDT2/SLC25A12/ALDOC/OLA1/PARG/TIGAR/TMSB4X/NDUFB6/ARL2/CLPX/NDUFB3/PRKAG1/ATP5F1A/NDUFA8/ATP5MF/TREX1/HSPA1A/SLC4A1/ABCC6/ZBTB7A/EIF6/ENO1/NUDT5/NDUFS4/PPARGC1A/ATP1A2/SDHC/ARNT/ATP5PB/PKM/ATP6V1B2/ENO4/CTNS/PGK1/UQCC3/ATP5MC1/HSPA1B/NDUFB2/PARP1/SDHB/APP/VCP/NDUFS6/NMNAT1/ATP5MC2/PINK1/SDHD/PSEN1/ANTKMT/IL4/NDUFB11/DNAJC3…
CC	GO:0005925	focal adhesion	396	0.314119	1.70036	1.01729e-06	0.000236906	0.000218061	3665	tags=27%, list=19%, signal=22%	MTF2/MME/YWHAZ/IL16/ANXA6/PARVA/ITGA5/TLN2/RPL9/LIMS2/PRUNE1/LPXN/PTK2B/FGFR3/CAPN5/CPNE3/HSPA8/SH3KBP1/ACTR3/FHL3/PALLD/CBL/RAC2/APBB1IP/ACTG1/LAMTOR3/ACTR2/MAPK1/JAK1/LASP1/SYNPO2/REXO2/PRAG1/ITGA1/RAB21/G3BP1/PACSIN2/PABPC1/FLNB/JUP/PLAU/MCAM/CD151/ZFYVE21/RAB10/LAYN/RDX/MAP4K4/KIF23/ARL2/DAB2/PIP5K1A/ALOX15B/PTK2/ARHGAP22/ARL14EP/ITGA3/CAT/PROCR/CAP1/PPIA/AFAP1/HSPA1A/SRP68/GNA12/MAPRE2/EPHA2…
CC	GO:0042581	specific granule	156	0.354192	1.70439	0.000197774	0.0139082	0.0128019	4052	tags=33%, list=21%, signal=27%	OLFM4/CHI3L1/CD177/CEACAM1/AP1M1/CHIT1/GPR84/ANXA11/DEGS1/LAMTOR3/CAMP/CRISP3/LAIR1/LCN2/ARG1/STXBP3/ANXA3/JUP/PLAU/DNAJC5/PGLYRP1/RETN/HP/CEACAM8/LRG1/MMP8/MMP25/ADGRG3/ATP6V1D/ORMDL3/TMBIM1/FPR2/LTF/ADAM10/OLR1/CTSD/TCN1/DEFA4/HMOX2/CD53/NFKB1/QPCT/SLCO4C1/AOC1/CLEC5A/CLEC12A/CLCN3/PTX3/TARM1/ACAA1/ELANE/KPNB1
CC	GO:0015934	large ribosomal subunit	111	0.372286	1.70613	0.000630845	0.0325372	0.029949	6080	tags=48%, list=31%, signal=33%	MRPL16/RPL7L1/RPL9/MRPL18/MRPL46/MRPL20/MRPL57/MRPL30/MRPL39/MRPL48/MRPL47/MRPL51/ZCCHC17/RPLP0P6/MRPL50/MPV17L2/MRPL45/MRPL53/MRPS18A/NSUN4/MRPL23/MRPL19/MRPL3/RPL6/FXR2/MRPL17/RPL23/MRPL2/NPM1/MRPL27/MRPL24/RPL4/MRPL21/MRPL14/MRPL37/RPL22/MTERF4/MRPL13/MRPL34/RPL19/RPL7/RPL32/MRPL36/MRPL49/RPL5/UBA52/RPL27/RPL11/MRPL58/MRPL35/MRPL42/RPL26/MRPL15
BP	GO:0006397	mRNA processing	457	0.311355	1.70664	3.19486e-07	0.000102302	9.41643e-05	3924	tags=31%, list=20%, signal=25%	LEO1/RNVU1-7/NUP98/PPP1R8/CWC22/DDX1/PNPT1/RSRC1/CLNS1A/PHF5A/MAGOH/PRPF4/ECD/RBM24/NCBP1/RPUSD3/CPSF2/SRSF1/PQBP1/HNRNPF/RBM4/ZC3H14/HSPA8/ZC3H13/THRAP3/CSTF1/SNRPG/BUD13/MAGOHB/DNAJC17/FIP1L1/ZMAT2/IK/PDE12/SYNCRIP/TRUB2/PUS7/SF3A3/USP39/RAMAC/PRPF6/SF3B3/C9orf78/SMU1/LSM2/TRA2A/HNRNPM/RNPS1/BCAS2/KHDRBS3/IWS1/DDX20/GEMIN5/GEMIN6/AURKAIP1/LSM1/PABPC1/GPKOW/FRG1/MFAP1/CSTF2T/RNF113A/METTL14/PLRG…
BP	GO:0140029	exocytic process	78	0.398747	1.71551	0.00108247	0.045458	0.041842	4559	tags=41%, list=24%, signal=32%	OTOF/RAB8B/SNAP47/EXOC2/SNCA/VAMP7/STXBP3/RAB10/SNAP29/STX1A/RABEPK/EXOC5/SNAPIN/VPS18/SYT1/RAB15/DMTN/TRARG1/RAB3D/STX19/RALB/EXOC1/GRIK5/RAB8A/SEPTIN5/YKT6/VTI1B/SYNJ1/PSEN1/CTBP2/PRRT2/EXOC7
BP	GO:0000070	mitotic sister chromatid segregation	199	0.344908	1.72105	2.63858e-05	0.00337959	0.00311075	4942	tags=40%, list=25%, signal=30%	ZWILCH/TRIP13/PINX1/SMC3/CDC26/SGO2/CCNB1/NUDC/NCAPG2/BUB3/PHF13/VPS4B/NIPBL/IK/TUBG1/PRC1/KNSTRN/SMC1A/ZNF207/KIF18B/SMARCB1/RRS1/ZW10/CUL3/NCAPD2/CHMP1B/CHMP7/SMARCE1/BECN1/KIF23/FBXO5/RIOK2/RAB11A/CHAMP1/ZWINT/CDC20/DPF2/KIFC1/KIF14/CDC27/CHMP4A/NCAPG/CHMP5/BOD1/BAZ1B/HECW2/BCL7B/BIRC5/MAPRE1/CHMP2A/INCENP/CDC23/DSCC1/ANAPC15/KIF2C/DCTN2/RAD21/CENPF/SMARCA2/TPR/NCAPH/KPNB1/ANAPC11/SLF1/SMC4/NS…
BP	GO:0009145	purine nucleoside triphosphate biosynthetic process	102	0.384319	1.73806	0.000247466	0.0161167	0.0148347	6327	tags=52%, list=33%, signal=35%	ATPSCKMT/NDUFA12/ATP5PF/NDUFS8/ATP5MG/ATP5F1C/NDUFA2/NUDT2/SLC25A12/TMSB4X/NME7/NDUFB6/NDUFB3/ATP5F1A/NDUFA8/ATP5MF/ENO1/NDUFS4/PPARGC1A/SDHC/ATP5PB/UQCC3/ATP5MC1/NDUFB2/PARP1/SDHB/VCP/NDUFS6/ATP5MC2/PINK1/SDHD/ANTKMT/IL4/NDUFB11/DNAJC30/NDUFA7/IMPDH1/NDUFA1/NDUFA10/ATP6V1A/NDUFA13/LDHC/ATP5MC3/ATP5PD/ATP5PO/SDHA/NDUFB1/ATP6V0C/DGUOK/NDUFC1/ATP5ME/IMPDH2/NDUFS5
BP	GO:0019646	aerobic electron transport chain	76	0.409642	1.74862	0.000653658	0.0332673	0.030621	5152	tags=49%, list=27%, signal=36%	NDUFS8/NDUFAF1/NDUFA2/SNCA/COX6B1/NDUFB6/DNAJC15/COX7B/NDUFB3/DLD/COX5A/COX7A2L/NDUFA8/PARK7/COX7A2/UQCRC1/COX6A1/UQCR11/COX4I1/NDUFS4/COQ9/SDHC/UQCRC2/UQCC3/COX7C/UQCR10/CYCS/NDUFB2/SDHB/NDUFS6/PINK1/SDHD/UQCRB/UQCRH/NDUFA7/NDUFA1/NDUFA10
CC	GO:0030055	cell-substrate junction	404	0.322827	1.74924	8.60521e-08	3.00596e-05	2.76684e-05	3665	tags=27%, list=19%, signal=23%	MTF2/MME/YWHAZ/IL16/ANXA6/PARVA/ITGA5/TLN2/RPL9/HMCN1/LIMS2/LAMA3/PRUNE1/LPXN/PTK2B/FGFR3/COL17A1/CAPN5/CPNE3/HSPA8/SH3KBP1/ACTR3/FHL3/PALLD/CBL/RAC2/APBB1IP/ACTG1/LAMTOR3/ACTR2/MAPK1/JAK1/LASP1/SYNPO2/REXO2/PRAG1/ITGA1/RAB21/G3BP1/PACSIN2/PABPC1/FLNB/JUP/PLAU/MCAM/CD151/ZFYVE21/RAB10/LAYN/RDX/MAP4K4/KIF23/ARL2/DAB2/PIP5K1A/ALOX15B/PTK2/ARHGAP22/ARL14EP/ITGA3/CAT/PROCR/CAP1/PPIA/AFAP1/HSPA1A/SRP6…
BP	GO:0008380	RNA splicing	425	0.322122	1.75729	2.80863e-08	1.17528e-05	1.08179e-05	4255	tags=33%, list=22%, signal=27%	RNVU1-7/NUP98/PPP1R8/CWC22/TADA2B/DDX1/RSRC1/SUPT20H/CLNS1A/PHF5A/MAGOH/PRPF4/ECD/RBM24/NCBP1/SRSF1/PQBP1/HNRNPF/RBM4/HSPA8/ZC3H13/THRAP3/SNRPG/BUD13/MAGOHB/DNAJC17/TAF12/ZMAT2/IK/SYNCRIP/PUS7/SF3A3/USP39/TRRAP/PRPF6/SF3B3/C9orf78/SMU1/LSM2/PDCD7/TRA2A/HNRNPM/RNPS1/BCAS2/KHDRBS3/IWS1/DDX20/GEMIN5/GEMIN6/LSM1/PABPC1/GPKOW/FRG1/CLK4/MFAP1/RNF113A/METTL14/PLRG1/TIA1/THOC7/RTRAF/CDC5L/LSM10/PPIG/AFF2…
CC	GO:1905369	endopeptidase complex	78	0.411186	1.76902	0.000463693	0.0262021	0.0241178	5088	tags=44%, list=26%, signal=32%	PSMD14/PSMD8/PSMA5/CASP9/PSMB2/RAD23B/PSMD10/PSMD13/TXNL1/PLAU/PSME3/COLEC11/USP14/PSMC2/PIGK/THBD/PIGU/PSMB11/HTRA2/HSPB1/PSMA4/PSMB7/PSMB5/VCP/FCN1/PSMA3/PSMC6/PSMB3/PSMC1/PSMF1/PSMD1/PSMA8/PSMC3/PSMB6
CC	GO:0000315	organellar large ribosomal subunit	56	0.446633	1.77682	0.000980296	0.0436355	0.0401644	5209	tags=55%, list=27%, signal=41%	MRPL16/MRPL18/MRPL46/MRPL20/MRPL57/MRPL30/MRPL39/MRPL48/MRPL47/MRPL51/MRPL50/MPV17L2/MRPL45/MRPL53/MRPS18A/NSUN4/MRPL23/MRPL19/MRPL3/MRPL17/MRPL2/MRPL27/MRPL24/MRPL21/MRPL14/MRPL37/MTERF4/MRPL13/MRPL34/MRPL36/MRPL49
CC	GO:0005762	mitochondrial large ribosomal subunit	56	0.446633	1.77682	0.000980296	0.0436355	0.0401644	5209	tags=55%, list=27%, signal=41%	MRPL16/MRPL18/MRPL46/MRPL20/MRPL57/MRPL30/MRPL39/MRPL48/MRPL47/MRPL51/MRPL50/MPV17L2/MRPL45/MRPL53/MRPS18A/NSUN4/MRPL23/MRPL19/MRPL3/MRPL17/MRPL2/MRPL27/MRPL24/MRPL21/MRPL14/MRPL37/MTERF4/MRPL13/MRPL34/MRPL36/MRPL49
BP	GO:0000377	RNA splicing, via transesterification reactions with bulged adenosine as nucleophile	294	0.338022	1.78163	4.77745e-07	0.000125643	0.000115649	5195	tags=39%, list=27%, signal=29%	RNVU1-7/NUP98/CWC22/DDX1/RSRC1/CLNS1A/PHF5A/MAGOH/PRPF4/RBM24/NCBP1/SRSF1/PQBP1/HNRNPF/RBM4/HSPA8/THRAP3/SNRPG/BUD13/MAGOHB/DNAJC17/ZMAT2/IK/SYNCRIP/SF3A3/USP39/PRPF6/SF3B3/C9orf78/SMU1/LSM2/TRA2A/HNRNPM/RNPS1/BCAS2/KHDRBS3/DDX20/GEMIN5/GEMIN6/PABPC1/GPKOW/FRG1/MFAP1/RNF113A/METTL14/PLRG1/TIA1/CDC5L/CWC25/RBM20/WBP4/CWF19L2/SRSF4/PRPF38A/LSM8/HNRNPC/REST/HNRNPR/GEMIN4/PRPF19/YJU2/DDX46/CDC40/ZBTB…
BP	GO:0000398	mRNA splicing, via spliceosome	294	0.338022	1.78163	4.77745e-07	0.000125643	0.000115649	5195	tags=39%, list=27%, signal=29%	RNVU1-7/NUP98/CWC22/DDX1/RSRC1/CLNS1A/PHF5A/MAGOH/PRPF4/RBM24/NCBP1/SRSF1/PQBP1/HNRNPF/RBM4/HSPA8/THRAP3/SNRPG/BUD13/MAGOHB/DNAJC17/ZMAT2/IK/SYNCRIP/SF3A3/USP39/PRPF6/SF3B3/C9orf78/SMU1/LSM2/TRA2A/HNRNPM/RNPS1/BCAS2/KHDRBS3/DDX20/GEMIN5/GEMIN6/PABPC1/GPKOW/FRG1/MFAP1/RNF113A/METTL14/PLRG1/TIA1/CDC5L/CWC25/RBM20/WBP4/CWF19L2/SRSF4/PRPF38A/LSM8/HNRNPC/REST/HNRNPR/GEMIN4/PRPF19/YJU2/DDX46/CDC40/ZBTB…
BP	GO:0000375	RNA splicing, via transesterification reactions	298	0.339375	1.78206	6.5703e-07	0.00016288	0.000149923	5195	tags=39%, list=27%, signal=29%	RNVU1-7/NUP98/CWC22/DDX1/RSRC1/CLNS1A/PHF5A/MAGOH/PRPF4/RBM24/NCBP1/SRSF1/PQBP1/HNRNPF/RBM4/HSPA8/THRAP3/SNRPG/BUD13/MAGOHB/DNAJC17/ZMAT2/IK/SYNCRIP/SF3A3/USP39/PRPF6/SF3B3/C9orf78/SMU1/LSM2/TRA2A/HNRNPM/RNPS1/BCAS2/KHDRBS3/DDX20/GEMIN5/GEMIN6/LSM1/PABPC1/GPKOW/FRG1/MFAP1/RNF113A/METTL14/PLRG1/TIA1/CDC5L/CWC25/RBM20/WBP4/CWF19L2/SRSF4/PRPF38A/LSM8/HNRNPC/REST/HNRNPR/GEMIN4/PRPF19/YJU2/DDX46/CDC40…
BP	GO:0009206	purine ribonucleoside triphosphate biosynthetic process	101	0.395749	1.78536	0.000147925	0.0111451	0.0102586	6327	tags=52%, list=33%, signal=36%	ATPSCKMT/NDUFA12/ATP5PF/NDUFS8/ATP5MG/ATP5F1C/NDUFA2/NUDT2/SLC25A12/TMSB4X/NME7/NDUFB6/NDUFB3/ATP5F1A/NDUFA8/ATP5MF/ENO1/NDUFS4/PPARGC1A/SDHC/ATP5PB/UQCC3/ATP5MC1/NDUFB2/PARP1/SDHB/VCP/NDUFS6/ATP5MC2/PINK1/SDHD/ANTKMT/IL4/NDUFB11/DNAJC30/NDUFA7/IMPDH1/NDUFA1/NDUFA10/ATP6V1A/NDUFA13/LDHC/ATP5MC3/ATP5PD/ATP5PO/SDHA/NDUFB1/ATP6V0C/DGUOK/NDUFC1/ATP5ME/IMPDH2/NDUFS5
BP	GO:0090307	mitotic spindle assembly	72	0.419521	1.78545	0.00060668	0.0317166	0.0291936	5279	tags=49%, list=27%, signal=36%	SMC3/STAG2/VPS4B/SPICE1/KIF15/PRC1/SMC1A/ZNF207/BCCIP/CHMP1B/CHMP7/KIF23/RAB11A/HSPA1A/CDC20/KIFC1/CHMP4A/ARHGEF10/CHMP5/BIRC5/CHMP2A/INCENP/CHEK2/TPX2/HSPA1B/TPR/POLDIP2/KPNB1/MAP10/TOGARAM1/CDCA8/TOGARAM2/NEK2/RHOA/RACGAP1
BP	GO:0006403	RNA localization	192	0.359816	1.78572	9.33515e-06	0.00161046	0.00148235	3713	tags=33%, list=19%, signal=27%	CCT3/SHQ1/NUP98/NXF3/CCT4/PNPT1/MAGOH/RAE1/NCBP1/CCT5/SRSF1/ZNHIT3/MRPL18/MAGOHB/NHP2/SNUPN/PHAX/POLDIP3/RUVBL2/PRPF6/NOP10/IWS1/RANBP2/WRAP53/AGFG1/CCT7/PARP11/POM121B/TGFBR2/THOC7/RTRAF/NOL6/CCT8/ZC3H3/YBX1/CCT6A/SETD2/CHTOP/LRPPRC/FUBP3/RFTN2/NUP62CL/HNRNPAB/FLOT1/NRDE2/NUTF2/GLE1/G3BP2/CETN3/ENY2/DDX19A/RUVBL1/NPM1/THOC5/NUP43/TOMM20/TST/NUP35/SARNP/CKAP5/ZNHIT6/NUP88/SLBP/NUP37
BP	GO:0006457	protein folding	199	0.358294	1.78785	6.53179e-06	0.00122431	0.00112692	4114	tags=34%, list=21%, signal=27%	CCT3/AHSA1/TOR1B/CCT4/HSPA1L/BAG3/STIP1/SDF2/CCT5/NUDC/PFDN2/HSPA8/CHCHD4/UNC45A/PFDN6/ERP29/ENTPD5/HSPD1/MKKS/RUVBL2/MESD/TOR1A/DNAJA3/RANBP2/CCT7/DNAJC5/DNAJA2/CCT8/PPIG/ARL2/CLPX/HSPE1/CSNK2A1/PDCL3/CCT6A/ST13/DNAJC18/DNAJA1/PPIA/HSPA1A/DNAJC19/CANX/DFFA/TTC1/CHORDC1/DNAJA4/DNAJB12/DNAJC7/RP2/ALG12/FKBP1A/HSPH1/FKBP2/TBCA/HSPA4L/PPIL1/NUDCD3/HSPB1/FKBP4/ENGASE/HSPA14/HSPA1B/FKBP8/BAG1/GRN/VBP1…
BP	GO:0034470	ncRNA processing	421	0.328698	1.79263	2.72632e-08	1.17528e-05	1.08179e-05	4638	tags=36%, list=24%, signal=28%	TRMT6/SHQ1/MTO1/DDX1/EXOSC4/RPL7L1/UTP14A/C9orf64/ALKBH8/NCBP1/DROSHA/RPUSD3/TPRKB/UTP6/CTU1/ZNHIT3/RPP25L/EXOSC5/C1D/TRMT1L/RRP36/DDX56/NCOR1/METTL18/GAR1/PDCD11/NHP2/INTS2/TRUB2/PUS7/YTHDF2/TRMT61B/TP53/UTP4/INTS8/TSN/EMG1/RCL1/INTS5/BMS1/METTL2A/RIOK1/NOP10/ELP6/TRMT12/NOL11/LCMT2/MOCS3/NIFK/RRS1/GON7/WDR3/FRG1/NOB1/RPP38/TFB2M/NOLC1/RNF113A/HENMT1/RTRAF/NOL6/INTS6/TP53RK/POP4/ELP5/KARS1/RIOK2…
CC	GO:0030532	small nuclear ribonucleoprotein complex	82	0.41311	1.79688	0.000222836	0.0150219	0.0138269	5078	tags=40%, list=26%, signal=30%	RNVU1-7/PHF5A/PRPF4/SNRPG/BUD13/ZMAT2/SF3A3/USP39/PRPF6/SF3B3/LSM2/LSM10/ARFGEF1/LSM8/GEMIN4/DDX46/PRPF18/SNU13/LSM7/SF3B4/LARP7/RNU5A-1/WEE2-AS1/TXNL4A/SF3B6/AAR2/SNRPC/EFTUD2/TGS1/SF3A1/PRPF39/SNRPN/LSM6
MF	GO:0019843	rRNA binding	66	0.430769	1.79885	0.000470779	0.0264083	0.0243076	3501	tags=36%, list=18%, signal=30%	MRPL16/RPL9/TACO1/MRPL18/ERAL1/MRPL20/MRPS6/EMG1/NOL12/RRS1/DDX28/RPLP0P6/RPF2/DDX21/MRPS18A/NSUN4/RPS5/MRPS18C/RPL23/RNASEL/NPM1/GTF3A/TST/MRPS17
BP	GO:0042776	proton motive force-driven mitochondrial ATP synthesis	57	0.449655	1.80158	0.00054348	0.0292073	0.0268839	6327	tags=58%, list=33%, signal=39%	ATPSCKMT/NDUFA12/ATP5PF/NDUFS8/ATP5MG/ATP5F1C/NDUFA2/NDUFB6/NDUFB3/ATP5F1A/NDUFA8/ATP5MF/NDUFS4/SDHC/ATP5PB/NDUFB2/SDHB/NDUFS6/SDHD/ANTKMT/NDUFB11/DNAJC30/NDUFA7/NDUFA1/NDUFA10/NDUFA13/ATP5PD/ATP5PO/SDHA/NDUFB1/NDUFC1/ATP5ME/NDUFS5
BP	GO:0009201	ribonucleoside triphosphate biosynthetic process	107	0.395977	1.80194	7.62631e-05	0.00673657	0.0062007	6327	tags=52%, list=33%, signal=35%	ATPSCKMT/NDUFA12/ATP5PF/NDUFS8/ATP5MG/ATP5F1C/NDUFA2/NUDT2/SLC25A12/TMSB4X/NME7/NDUFB6/NDUFB3/ATP5F1A/NDUFA8/ATP5MF/CTPS1/ENO1/NDUFS4/PPARGC1A/SDHC/ATP5PB/UQCC3/ATP5MC1/UCK1/NDUFB2/PARP1/SDHB/VCP/NDUFS6/ATP5MC2/PINK1/SDHD/ANTKMT/IL4/NDUFB11/DNAJC30/NDUFA7/IMPDH1/NDUFA1/NDUFA10/ATP6V1A/CAD/NDUFA13/LDHC/ATP5MC3/ATP5PD/ATP5PO/SDHA/NDUFB1/ATP6V0C/DGUOK/NDUFC1/ATP5ME/IMPDH2/NDUFS5
BP	GO:0051310	metaphase plate congression	70	0.428292	1.80609	0.000623282	0.0323643	0.0297899	3416	tags=39%, list=18%, signal=32%	PINX1/CENPQ/CCNB1/NUDC/VPS4B/SPICE1/RRS1/ZW10/CUL3/CHMP1B/CHMP7/BECN1/RAB11A/CHAMP1/KIFC1/KIF14/CHMP4A/CHMP5/BOD1/BIRC5/MAPRE1/CHMP2A/INCENP/CDC23/KIF2C/DCTN2/CENPF
CC	GO:1905368	peptidase complex	110	0.394492	1.80623	0.000102	0.00833908	0.00767574	5240	tags=43%, list=27%, signal=31%	PSMD14/TADA2B/SUPT20H/PSMD8/TAF12/TRRAP/SF3B3/PSMA5/CASP9/PSMB2/RAD23B/AFG3L2/PSMD10/PSMD13/TXNL1/PLAU/PSME3/TADA2A/COLEC11/USP14/PSMC2/PIGK/THBD/TAF9/PIGU/PSMB11/ENY2/USP22/HTRA2/HSPB1/PSMA4/PSMB7/PSMB5/VCP/FCN1/PSMA3/PSMC6/PSMB3/PSMC1/PSMF1/SEC11A/PSMD1/PSMA8/PSMC3/PSMB6/TAF10/TAF6
BP	GO:0009142	nucleoside triphosphate biosynthetic process	118	0.391071	1.81468	8.08026e-05	0.00697717	0.00642216	6327	tags=52%, list=33%, signal=35%	ATPSCKMT/NDUFA12/ATP5PF/NDUFS8/ATP5MG/ATP5F1C/NDUFA2/NUDT2/SLC25A12/TMSB4X/NME7/NDUFB6/NDUFB3/ATP5F1A/NDUFA8/ATP5MF/CTPS1/ENO1/NDUFS4/PPARGC1A/SDHC/ATP5PB/UQCC3/ATP5MC1/UCK1/AK7/NDUFB2/PARP1/SDHB/VCP/AK8/NDUFS6/ATP5MC2/PINK1/SDHD/ANTKMT/IL4/CMPK2/NDUFB11/DNAJC30/NDUFA7/IMPDH1/NDUFA1/NDUFA10/ATP6V1A/CAD/NDUFA13/LDHC/ATP5MC3/ATP5PD/ATP5PO/CMPK1/SDHA/NDUFB1/ATP6V0C/DGUOK/NDUFC1/ATP5ME/IMPDH2/DTYMK/N…
CC	GO:0098800	inner mitochondrial membrane protein complex	137	0.384443	1.82103	2.71405e-05	0.00341926	0.00314727	5988	tags=51%, list=31%, signal=36%	NDUFA12/ATP5PF/NDUFS8/ATP5MG/ATP5F1C/NDUFAF1/APOOL/MTX2/TIMM9/NDUFA2/TIMM23/AFG3L2/IMMT/TIMM29/COX6B1/NDUFB6/DNAJC15/COX7B/NDUFB3/COX5A/COX7A2L/ATP5F1A/NDUFA8/ATP5MF/TIMM10/COX7A2/UQCRC1/TIMM21/DNAJC19/COX6A1/UQCR11/COX4I1/NDUFS4/SDHC/CHCHD6/ATP5PB/IMMP1L/UQCRC2/APOO/ATP5MC1/COX7C/UQCR10/PHB1/TIMM50/NDUFB2/SDHB/NDUFS6/ATP5MC2/SLC25A6/NDUFA4L2/SDHD/UQCRB/UQCRH/MICOS10/NDUFB11/CHCHD3/NDUFA7/NDUFA1/…
BP	GO:0030490	maturation of SSU-rRNA	54	0.463535	1.82833	0.000439636	0.0252874	0.0232758	6232	tags=54%, list=32%, signal=37%	UTP6/RRP36/UTP4/RCL1/BMS1/RIOK1/NOL11/RRS1/WDR3/NOB1/RIOK2/BYSL/UTP3/RPP40/WDR46/SNU13/MPHOSPH10/FCF1/MRPS11/DDX52/NOP14/LSM6/DCAF13/WDR43/TBL3/RPS16/RPS8/IMP3/RPS14
CC	GO:0030684	preribosome	74	0.430078	1.83084	0.00023565	0.0156118	0.0143699	4988	tags=47%, list=26%, signal=35%	UTP14A/UTP6/RRP36/PDCD11/UTP4/EMG1/BMS1/RIOK1/RRS1/WDR3/NOB1/NOL6/RIOK2/BYSL/NSA2/UTP3/WDR46/EIF6/SNU13/PES1/UTP18/MPHOSPH10/MAK16/RRP7A/FCF1/WDR12/PPAN/EBNA1BP2/UTP11/WDR36/RRP1B/RSL1D1/LTV1/UTP14C/NOP14
BP	GO:0051303	establishment of chromosome localization	78	0.425751	1.83168	0.000184334	0.0134915	0.0124183	3416	tags=37%, list=18%, signal=31%	PINX1/CENPQ/CCNB1/NUDC/VPS4B/TERB1/SPICE1/RRS1/ZW10/CUL3/CHMP1B/CHMP7/BECN1/RAB11A/NDEL1/CHAMP1/KIFC1/KIF14/CHMP4A/CHMP5/BOD1/BIRC5/MAPRE1/CHMP2A/INCENP/CDC23/KIF2C/DCTN2/CENPF
BP	GO:0070199	establishment of protein localization to chromosome	26	0.558543	1.84105	0.00104804	0.0447455	0.0411862	1931	tags=35%, list=10%, signal=31%	CCT3/CCT4/CCT5/NIPBL/RUVBL2/WRAP53/CCT7/CCT8/CCT6A
CC	GO:0005758	mitochondrial intermembrane space	81	0.429601	1.85918	7.03735e-05	0.00641572	0.00590537	4518	tags=44%, list=23%, signal=34%	PNPT1/SUOX/CHCHD4/UQCC2/AK2/TIMM9/TIMM23/REXO2/IMMT/THOP1/TIMM29/HAX1/NBR1/FBXL4/ARL2/NDUFA8/PARK7/CAT/PANK2/TIMM10/DIABLO/SIRT5/COA6/CHCHD7/HTRA2/CPOX/SDHAF3/CEP89/CYCS/STMP1/GOLPH3/CHCHD2/PINK1/COA7/CDC25C/CLPB
BP	GO:0050000	chromosome localization	84	0.42829	1.85939	9.20731e-05	0.00779031	0.00717062	3416	tags=37%, list=18%, signal=31%	PINX1/CENPQ/CCNB1/NUDC/ACTR3/VPS4B/TERB1/ACTR2/SPICE1/RRS1/ZW10/CUL3/CHMP1B/CHMP7/BECN1/RAB11A/NDEL1/CHAMP1/KIFC1/KIF14/CHMP4A/CHMP5/BOD1/BIRC5/MAPRE1/CHMP2A/INCENP/CDC23/KIF2C/DCTN2/CENPF
BP	GO:0007080	mitotic metaphase plate congression	57	0.465489	1.86502	0.000221928	0.0150219	0.0138269	3318	tags=42%, list=17%, signal=35%	PINX1/CCNB1/NUDC/VPS4B/RRS1/ZW10/CUL3/CHMP1B/CHMP7/BECN1/RAB11A/CHAMP1/KIFC1/KIF14/CHMP4A/CHMP5/BOD1/BIRC5/MAPRE1/CHMP2A/INCENP/CDC23/KIF2C/DCTN2
BP	GO:0022904	respiratory electron transport chain	104	0.412313	1.86787	4.13195e-05	0.00466971	0.00429825	5988	tags=55%, list=31%, signal=38%	NDUFA12/CCNB1/NDUFS8/NDUFAF1/NDUFA2/SNCA/SLC25A12/GBA1/COX6B1/ETFA/NDUFB6/DNAJC15/COX7B/NDUFB3/DLD/COX5A/COX7A2L/NDUFA8/PARK7/PUM2/COX7A2/UQCRC1/COX6A1/UQCR11/COA6/COX4I1/GPD2/NDUFS4/COQ9/PPARGC1A/SDHC/UQCRC2/UQCC3/COX7C/UQCR10/CYCS/NDUFB2/SDHB/NDUFS6/CHCHD2/PINK1/SDHD/UQCRB/UQCRH/NDUFA7/NDUFA1/NDUFA10/CDK1/GHITM/BID/SLC25A51/IMMP2L/SDHA/SLC25A22/NDUFB1/DGUOK/NDUFC1
BP	GO:0018196	peptidyl-asparagine modification	24	0.578983	1.87075	0.000764827	0.0379206	0.0349042	3956	tags=50%, list=20%, signal=40%	DPM1/TUSC3/ST6GAL1/STT3A/NUDT14/STT3B/DAD1/FUT8/OST4/DDOST/RPN2/MGAT2
BP	GO:0018279	protein N-linked glycosylation via asparagine	23	0.588479	1.87172	0.000927835	0.0421918	0.0388356	3956	tags=52%, list=20%, signal=42%	DPM1/TUSC3/ST6GAL1/STT3A/NUDT14/STT3B/DAD1/FUT8/OST4/DDOST/RPN2/MGAT2
CC	GO:0042101	T cell receptor complex	116	0.405495	1.87489	2.89265e-05	0.00358549	0.00330027	4122	tags=43%, list=21%, signal=34%	TRBV11-3/TRBV4-2/TRAV2/TRAV9-2/TRBV7-7/TRBV7-2/TRAV12-3/TRAT1/TRAV4/TRAV14DV4/TRBV20-1/APBB1IP/TRBV7-9/TRAV27/TRAV23DV6/TRBV7-3/TRBV5-6/TRBV12-4/TRBV7-4/TRBV6-5/TRBC1/TRBV6-6/TRAV41/TRAV12-1/TRAC/TRAV39/TRBC2/TRBV29-1/CD247/TRAV17/CD3D/TRBV18/TRAV13-1/TRAV8-2/TRAV1-2/TRAV5/TRBV30/TRBV27/TRAV10/TRAV21/TRBV9/TRAV3/TRAV18/CD4/TRAV30/SKAP1/TRAV38-1/TRBV5-4/TRAV19/TRBV19
BP	GO:0009060	aerobic respiration	168	0.384246	1.87564	4.97012e-06	0.000979368	0.000901463	5988	tags=51%, list=31%, signal=36%	PDHB/ATPSCKMT/PDHA1/NNT/NDUFA12/ATP5PF/CCNB1/NDUFS8/ATP5MG/ATP5F1C/UQCC2/PDE12/NDUFAF1/ADSL/MSH2/NDUFA2/SNCA/COX6B1/NDUFB6/DNAJC15/COX7B/ARL2/NDUFB3/DLD/SUCLG1/COX5A/COX7A2L/ATP5F1A/NDUFA8/PARK7/ATP5MF/MRPS36/CAT/PANK2/IDH1/COX10/COX7A2/UQCRC1/ACO1/COX6A1/UQCR11/COA6/COX4I1/NDUFS4/COQ9/SDHC/ATP5PB/BNIP3/UQCRC2/UQCC3/COX7C/UQCR10/CYCS/NDUFB2/SDHB/VCP/NDUFS6/CHCHD2/PINK1/SDHD/UQCRB/UQCRH/ANTKMT/NDU…
BP	GO:0009112	nucleobase metabolic process	30	0.554827	1.87706	0.000559946	0.0298832	0.0275061	6356	tags=63%, list=33%, signal=43%	PPAT/GART/MAPK1/HPRT1/UMPS/CDA/DHODH/GMPR2/ALDH6A1/CTPS1/GMPR/APRT/KDM1A/SHMT2/CAD/PAICS/CMPK1/GMPS/PRPS1
BP	GO:0042773	ATP synthesis coupled electron transport	84	0.432696	1.87852	7.09611e-05	0.00641572	0.00590537	5988	tags=57%, list=31%, signal=40%	NDUFA12/CCNB1/NDUFS8/NDUFAF1/NDUFA2/SNCA/COX6B1/NDUFB6/DNAJC15/COX7B/NDUFB3/DLD/COX5A/COX7A2L/NDUFA8/PARK7/COX7A2/UQCRC1/COX6A1/UQCR11/COA6/COX4I1/NDUFS4/COQ9/SDHC/UQCRC2/UQCC3/COX7C/UQCR10/CYCS/NDUFB2/SDHB/NDUFS6/CHCHD2/PINK1/SDHD/UQCRB/UQCRH/NDUFA7/NDUFA1/NDUFA10/CDK1/GHITM/BID/SDHA/NDUFB1/DGUOK/NDUFC1
BP	GO:0042775	mitochondrial ATP synthesis coupled electron transport	84	0.432696	1.87852	7.09611e-05	0.00641572	0.00590537	5988	tags=57%, list=31%, signal=40%	NDUFA12/CCNB1/NDUFS8/NDUFAF1/NDUFA2/SNCA/COX6B1/NDUFB6/DNAJC15/COX7B/NDUFB3/DLD/COX5A/COX7A2L/NDUFA8/PARK7/COX7A2/UQCRC1/COX6A1/UQCR11/COA6/COX4I1/NDUFS4/COQ9/SDHC/UQCRC2/UQCC3/COX7C/UQCR10/CYCS/NDUFB2/SDHB/NDUFS6/CHCHD2/PINK1/SDHD/UQCRB/UQCRH/NDUFA7/NDUFA1/NDUFA10/CDK1/GHITM/BID/SDHA/NDUFB1/DGUOK/NDUFC1
BP	GO:0045333	cellular respiration	212	0.372503	1.8834	4.90474e-07	0.000125643	0.000115649	5988	tags=50%, list=31%, signal=35%	PDHB/ATPSCKMT/NOA1/PDHA1/PNPT1/NNT/NDUFA12/ATP5PF/CCNB1/NDUFS8/ATP5MG/ATP5F1C/UQCC2/PDE12/NDUFAF1/ADSL/MSH2/NDUFA2/SNCA/SLC25A12/GBA1/COX6B1/ETFA/NDUFB6/DNAJC15/COX7B/ARL2/NDUFB3/CISD1/DLD/SUCLG1/COX5A/COX7A2L/ATP5F1A/NDUFA8/PARK7/ATP5MF/MRPS36/CAT/PANK2/PUM2/IDH1/COX10/COX7A2/TREX1/UQCRC1/IL10RB/OPN3/ACO1/COX6A1/UQCR11/COA6/COX4I1/GPD2/NDUFS4/COQ9/PPARGC1A/MTLN/SDHC/ATP5PB/BNIP3/UQCRC2/UQCC3/COQ…
MF	GO:0003735	structural constituent of ribosome	161	0.390207	1.8849	3.54222e-06	0.000735728	0.000677203	6238	tags=48%, list=32%, signal=33%	MRPL16/MRPS31/MRPS14/RPL7L1/RPL9/MRPS23/MRPL18/MRPL46/MRPL20/MRPL57/MRPS6/MRPS35/MRPL30/MRPS5/DAP3/MRPL47/MRPL51/RPLP0P6/MRPS22/MRPS18A/MRPS15/MRPS18B/MRPL23/MRPL19/MRPL3/MRPS12/RPL6/RPS5/MRPS18C/MRPL17/RPL23/MRPL2/RPS23/MRPS9/MRPL27/MRPS34/MRPS17/RPS6/MRPL24/MRPS11/MRPS2/RPL4/MRPL21/MRPL14/MRPL37/RPL22/RPSA/MRPS16/MRPL13/MRPL34/RPL19/NDUFA7/RPS17/RPL7/RPL32/ISG15/MRPL36/MRPL49/RPS15A/RPS13/RPL5/…
CC	GO:0035578	azurophil granule lumen	87	0.432353	1.88885	6.3658e-05	0.00622292	0.00572791	4140	tags=37%, list=21%, signal=29%	TUBB/TRAPPC1/ACTR2/MAPK1/DEFA1B/ARG1/ACLY/RNASE3/PADI2/RETN/ACTR10/CCT8/IST1/CAP1/PLAC8/PYGB/C3/DEFA1/ARSB/DEFA3/HRNR/MNDA/RNASE2/GCA/CTSC/PRTN3/FUCA1/SDCBP/VCP/ELANE/GRN/AZU1
BP	GO:0015986	proton motive force-driven ATP synthesis	65	0.454841	1.88934	0.000273521	0.0171597	0.0157947	6327	tags=58%, list=33%, signal=40%	ATPSCKMT/NDUFA12/ATP5PF/NDUFS8/ATP5MG/ATP5F1C/NDUFA2/NDUFB6/NDUFB3/ATP5F1A/NDUFA8/ATP5MF/NDUFS4/SDHC/ATP5PB/ATP5MC1/NDUFB2/SDHB/NDUFS6/ATP5MC2/SDHD/ANTKMT/NDUFB11/DNAJC30/NDUFA7/NDUFA1/NDUFA10/ATP6V1A/NDUFA13/ATP5MC3/ATP5PD/ATP5PO/SDHA/NDUFB1/ATP6V0C/NDUFC1/ATP5ME/NDUFS5
BP	GO:0042274	ribosomal small subunit biogenesis	77	0.442532	1.89713	9.46043e-05	0.00781757	0.00719571	6238	tags=51%, list=32%, signal=34%	UTP6/ERAL1/RRP36/UTP4/EMG1/RCL1/BMS1/RIOK1/NOL11/RRS1/WDR3/NOB1/RIOK2/BYSL/UTP3/RPP40/WDR46/RPS5/SNU13/NPM1/MPHOSPH10/RPS6/RRP7A/FCF1/MRPS11/DDX52/RPSA/LTV1/RPS17/NOP14/LSM6/DCAF13/WDR43/TBL3/RPS16/RPS8/IMP3/RPS14/MRPS7
BP	GO:0046033	AMP metabolic process	23	0.597165	1.89934	0.000571331	0.0302805	0.0278718	1140	tags=35%, list=6%, signal=33%	PRPS2/PPAT/GART/ADSL/AK2/ADSS2/NUDT2/HPRT1
CC	GO:0032039	integrator complex	17	0.626896	1.90365	0.000887956	0.0418766	0.0385455	2356	tags=47%, list=12%, signal=41%	NIPBL/INTS2/INTS8/INTS5/INTS6/INTS15/INTS1/INTS13
BP	GO:0070200	establishment of protein localization to telomere	17	0.629197	1.91064	0.000833867	0.040817	0.0375702	2853	tags=47%, list=15%, signal=40%	CCT3/CCT4/CCT5/WRAP53/CCT7/CCT8/CCT6A/ACD
BP	GO:0034063	stress granule assembly	27	0.578852	1.9139	0.000428942	0.0251635	0.0231618	2880	tags=41%, list=15%, signal=35%	YTHDF3/EIF2S1/YTHDF1/YTHDF2/OGFOD1/G3BP1/TIA1/CSDE1/PUM2/G3BP2/RPS23
CC	GO:0031983	vesicle lumen	300	0.364754	1.91776	1.10638e-08	6.07326e-06	5.59015e-06	5142	tags=40%, list=27%, signal=30%	XRCC6/OLFM4/DERA/PSMD14/TUBB/CHI3L1/TRAPPC1/DBH/ARHGAP9/CHIT1/PNP/HSPA8/LEFTY2/ACTR2/MAPK1/APOOL/PSMA5/DEFA1B/BIN2/CAMP/FASLG/CRISP3/LCN2/ARG1/ALDOC/PSMD13/OLA1/ACLY/DBNL/TMSB4X/S100A12/JUP/PGLYRP1/OSTF1/RNASE3/PADI2/RETN/ACTR10/HP/LRG1/CAB39/MMP8/CCT8/CDA/PSMC2/CAT/IST1/CAP1/IDH1/LTF/PPIA/PLAC8/PYGB/C3/CLEC3B/DEFA1/SERPINE1/VWF/S100P/ACTN1/S100A8/S100A9/CTSD/TCN1/ARSB/DEFA3/DEFA4/GSN/MIF/ARPC5/P…
CC	GO:0060205	cytoplasmic vesicle lumen	300	0.364754	1.91776	1.10638e-08	6.07326e-06	5.59015e-06	5142	tags=40%, list=27%, signal=30%	XRCC6/OLFM4/DERA/PSMD14/TUBB/CHI3L1/TRAPPC1/DBH/ARHGAP9/CHIT1/PNP/HSPA8/LEFTY2/ACTR2/MAPK1/APOOL/PSMA5/DEFA1B/BIN2/CAMP/FASLG/CRISP3/LCN2/ARG1/ALDOC/PSMD13/OLA1/ACLY/DBNL/TMSB4X/S100A12/JUP/PGLYRP1/OSTF1/RNASE3/PADI2/RETN/ACTR10/HP/LRG1/CAB39/MMP8/CCT8/CDA/PSMC2/CAT/IST1/CAP1/IDH1/LTF/PPIA/PLAC8/PYGB/C3/CLEC3B/DEFA1/SERPINE1/VWF/S100P/ACTN1/S100A8/S100A9/CTSD/TCN1/ARSB/DEFA3/DEFA4/GSN/MIF/ARPC5/P…
BP	GO:0006364	rRNA processing	227	0.377261	1.91922	6.56502e-08	2.40248e-05	2.21137e-05	6028	tags=49%, list=31%, signal=34%	SHQ1/EXOSC4/RPL7L1/UTP14A/DROSHA/RPUSD3/UTP6/ZNHIT3/EXOSC5/C1D/RRP36/DDX56/METTL18/GAR1/PDCD11/NHP2/YTHDF2/TRMT61B/UTP4/EMG1/RCL1/BMS1/RIOK1/NOP10/NOL11/NIFK/RRS1/WDR3/FRG1/NOB1/RPP38/TFB2M/NOLC1/NOL6/POP4/RIOK2/BYSL/RPF2/DDX21/NSA2/NOL8/NSUN4/GEMIN4/UTP3/DIS3/RPP40/GTPBP4/WDR46/XRN2/PIN4/EIF6/URB1/SNU13/PES1/RNASEL/UTP18/MPHOSPH10/MAK16/ZNHIT6/RPS6/MRM2/RRP7A/NPM3/FCF1/NSUN5P2/RRP8/DDX10/DDX27/W…
BP	GO:0035739	CD4-positive, alpha-beta T cell proliferation	21	0.617294	1.9202	0.000909525	0.0418766	0.0385455	2086	tags=38%, list=11%, signal=34%	FOXP3/ITCH/LGALS9C/CD28/TGFBR2/CD55/LGALS9B/XCL1
BP	GO:2000561	regulation of CD4-positive, alpha-beta T cell proliferation	21	0.617294	1.9202	0.000909525	0.0418766	0.0385455	2086	tags=38%, list=11%, signal=34%	FOXP3/ITCH/LGALS9C/CD28/TGFBR2/CD55/LGALS9B/XCL1
CC	GO:0042470	melanosome	102	0.425297	1.92338	1.20314e-05	0.00190656	0.0017549	7141	tags=63%, list=37%, signal=40%	YWHAZ/ANXA6/CCT4/CALU/ATP6V1G2/HSPA8/ANXA11/ERP29/RAB5B/RAB35/TMEM33/AHCY/ATP1B3/DNAJC5/CNP/RAB7A/CANX/FLOT1/GNA13/RAB29/CTSD/DCT/YWHAB/SYNGR1/CAPG/ATP6V1B2/TMED10/CTNS/SDCBP/RAB9A/RAB5C/HSP90AB1/CTSB/SYPL1/BSG/RAB27A/FASN/PDCD6IP/MFSD12/LAMP1/ATP7A/TPP1/SLC1A4/SND1/SYTL2/BACE2/MYO7A/ATP1A1/RAB2A/SERPINF1/MYRIP/ABCB6/YWHAE/CD63/PMEL/PDIA4/RAN/RAB38/SEC22B/CLTC/ITGB3/HSP90B1/GGH/RPN1
CC	GO:0048770	pigment granule	102	0.425297	1.92338	1.20314e-05	0.00190656	0.0017549	7141	tags=63%, list=37%, signal=40%	YWHAZ/ANXA6/CCT4/CALU/ATP6V1G2/HSPA8/ANXA11/ERP29/RAB5B/RAB35/TMEM33/AHCY/ATP1B3/DNAJC5/CNP/RAB7A/CANX/FLOT1/GNA13/RAB29/CTSD/DCT/YWHAB/SYNGR1/CAPG/ATP6V1B2/TMED10/CTNS/SDCBP/RAB9A/RAB5C/HSP90AB1/CTSB/SYPL1/BSG/RAB27A/FASN/PDCD6IP/MFSD12/LAMP1/ATP7A/TPP1/SLC1A4/SND1/SYTL2/BACE2/MYO7A/ATP1A1/RAB2A/SERPINF1/MYRIP/ABCB6/YWHAE/CD63/PMEL/PDIA4/RAN/RAB38/SEC22B/CLTC/ITGB3/HSP90B1/GGH/RPN1
BP	GO:0090114	COPII-coated vesicle budding	43	0.519916	1.92888	0.000202125	0.013994	0.0128808	3438	tags=47%, list=18%, signal=38%	TRAPPC1/PEF1/TRAPPC2L/TRAPPC2B/VAPA/TBC1D20/PPP6C/CUL3/MIA3/CSNK1D/TMED2/SEC23B/KLHL12/PDCD6/VAPB/SEC23A/SEC31A/SEC16A/TMED10/SAR1B
BP	GO:0006754	ATP biosynthetic process	92	0.43272	1.93065	3.04795e-05	0.00371801	0.00342226	5988	tags=52%, list=31%, signal=36%	ATPSCKMT/NDUFA12/ATP5PF/NDUFS8/ATP5MG/ATP5F1C/NDUFA2/NUDT2/SLC25A12/TMSB4X/NDUFB6/NDUFB3/ATP5F1A/NDUFA8/ATP5MF/ENO1/NDUFS4/PPARGC1A/SDHC/ATP5PB/UQCC3/ATP5MC1/NDUFB2/PARP1/SDHB/VCP/NDUFS6/ATP5MC2/PINK1/SDHD/ANTKMT/IL4/NDUFB11/DNAJC30/NDUFA7/NDUFA1/NDUFA10/ATP6V1A/NDUFA13/LDHC/ATP5MC3/ATP5PD/ATP5PO/SDHA/NDUFB1/ATP6V0C/DGUOK/NDUFC1
CC	GO:0005681	spliceosomal complex	191	0.389222	1.93178	2.81966e-07	9.42135e-05	8.67191e-05	4248	tags=38%, list=22%, signal=30%	PPP1R8/CWC22/CLNS1A/PHF5A/MAGOH/PRPF4/SRSF1/HNRNPF/HSPA8/SNRPG/BUD13/MAGOHB/DNAJC17/ZMAT2/IK/SYNCRIP/SF3A3/USP39/PRPF6/SF3B3/C9orf78/SMU1/LSM2/PDCD7/TRA2A/HNRNPM/BCAS2/PABPC1/GPKOW/FRG1/MFAP1/RNF113A/PLRG1/CDC5L/CWC25/YBX1/WBP4/CWF19L2/PRPF38A/LSM8/HNRNPC/HNRNPR/PRPF19/SNRNP48/YJU2/DDX46/CDC40/PRPF18/AQR/RHEB/HNRNPK/SNU13/RBM5/SNRNP35/RBMX/LSM7/SF3B4/GEMIN2/TTF2/PRKRIP1/PPIL1/ZNF830/SNW1/WAC/TXNL…
CC	GO:0005684	U2-type spliceosomal complex	91	0.434763	1.93185	1.77635e-05	0.00252802	0.00232692	5078	tags=45%, list=26%, signal=33%	CWC22/PHF5A/PRPF4/SNRPG/BUD13/MAGOHB/ZMAT2/IK/SF3A3/PRPF6/SF3B3/SMU1/LSM2/BCAS2/MFAP1/RNF113A/PLRG1/CDC5L/CWC25/WBP4/PRPF38A/LSM8/PRPF19/YJU2/CDC40/PRPF18/AQR/SNU13/LSM7/SF3B4/PPIL1/SNW1/TXNL4A/SF3B6/CCDC12/SNRPC/EFTUD2/SF3A1/PRPF39/SNRPN/LSM6
CC	GO:0034774	secretory granule lumen	297	0.367695	1.93199	9.80752e-09	6.07326e-06	5.59015e-06	5142	tags=40%, list=27%, signal=30%	XRCC6/OLFM4/DERA/PSMD14/TUBB/CHI3L1/TRAPPC1/DBH/ARHGAP9/CHIT1/PNP/HSPA8/LEFTY2/ACTR2/MAPK1/APOOL/PSMA5/DEFA1B/BIN2/CAMP/CRISP3/LCN2/ARG1/ALDOC/PSMD13/OLA1/ACLY/DBNL/TMSB4X/S100A12/JUP/PGLYRP1/OSTF1/RNASE3/PADI2/RETN/ACTR10/HP/LRG1/CAB39/MMP8/CCT8/CDA/PSMC2/CAT/IST1/CAP1/IDH1/LTF/PPIA/PLAC8/PYGB/C3/CLEC3B/DEFA1/SERPINE1/VWF/S100P/ACTN1/S100A8/S100A9/CTSD/TCN1/ARSB/DEFA3/DEFA4/GSN/MIF/ARPC5/PKM/VEG…
BP	GO:0046112	nucleobase biosynthetic process	18	0.633159	1.93262	0.0011554	0.047738	0.0439406	6356	tags=72%, list=33%, signal=49%	PPAT/GART/HPRT1/UMPS/DHODH/CTPS1/APRT/SHMT2/CAD/PAICS/CMPK1/GMPS/PRPS1
BP	GO:0016072	rRNA metabolic process	265	0.372333	1.93455	1.81396e-08	9.29355e-06	8.55428e-06	5078	tags=42%, list=26%, signal=32%	SHQ1/EXOSC4/RPL7L1/UTP14A/SPIN1/DROSHA/RPUSD3/UTP6/ZNHIT3/EXOSC5/C1D/RRP36/DDX56/METTL18/GAR1/PDCD11/NHP2/YTHDF2/TRMT61B/TP53/UTP4/EMG1/RCL1/BMS1/RIOK1/NOP10/NOL11/SMARCB1/NIFK/PELO/RRS1/WDR3/FRG1/NOB1/RPP38/TFB2M/NOLC1/NOL6/POP4/RIOK2/BYSL/RPF2/DDX21/NSA2/NOL8/NSUN4/GEMIN4/UTP3/POLR1G/DIS3/RPP40/GTPBP4/WDR46/XRN2/PIN4/EIF6/GTF3C6/URB1/SNU13/POLR1E/PES1/DEDD2/RNASEL/GTF3A/UTP18/MPHOSPH10/BRF1/MAK…
CC	GO:0101002	ficolin-1-rich granule	180	0.39295	1.93455	7.42883e-07	0.000178408	0.000164216	6233	tags=48%, list=32%, signal=33%	XRCC6/DERA/MGAM/PSMD14/MMP9/LTA4H/PNP/HSPA8/VPS35L/ACTR2/MAPK1/HBB/PSMA5/BIN2/ALDOC/ATP6AP2/PSMD13/ACLY/DBNL/CLEC4C/JUP/OSTF1/ACTR10/CD55/LRG1/CAB39/CCT8/SIGLEC5/CDA/PSMC2/CAT/CR1/IDH1/FPR2/PPIA/HSPA1A/DYNLL1/LAMP2/CTSD/ARSB/GSN/MIF/ARPC5/PKM/QPCT/APEH/MNDA/PSMB7/HSPA1B/VCP/FCN1/PTPRN2/SERPINB10/KPNB1/PLEKHO2/APAF1/ATG7/HSP90AB1/CTSB/LAMTOR1/EEF1A1/AMPD3/HK3/LAMP1/ALAD/PSMC3/IMPDH1/RHOA/CANT1/UBR…
CC	GO:0043596	nuclear replication fork	33	0.55392	1.94212	0.000261356	0.0168783	0.0155357	3964	tags=55%, list=20%, signal=43%	PRIM2/MCM3/RPA2/PCNA/ZRANB3/RPA1/MUS81/SMARCAD1/TREX1/TONSL/BAZ1B/POLD3/POLD2/POLA1/MCM10/EME1/PARP1/POLA2
CC	GO:0005766	primary lysosome	151	0.405019	1.94339	4.14132e-07	0.000117874	0.000108498	5730	tags=45%, list=30%, signal=32%	TUBB/TRAPPC1/CPNE3/ANXA11/VAPA/ACTR2/MAPK1/DEFA1B/VAMP7/ARG1/ACLY/DNAJC5/RNASE3/PADI2/RETN/ACTR10/CEACAM8/CCT8/SNAP29/IST1/CAP1/PLAC8/PYGB/C3/DEFA1/LAMP2/ABCA13/ARSB/SYNGR1/DEFA3/RAB3D/DEFA4/CEACAM6/SLCO4C1/HRNR/MNDA/RNASE2/GCA/CTSC/PRTN3/FUCA1/SDCBP/DDOST/VCP/ELANE/CD68/GRN/MGST1/AZU1/PSEN1/RAB5C/RAP1B/GLIPR1/LAMTOR1/CPNE1/CYB5R3/PSMD1/LAMP1/HLA-H/IMPDH1/FRK/HEXA/CMTM6/BPI/STX7/FAF2/B4GALT1/AGA
CC	GO:0042582	azurophil granule	151	0.405019	1.94339	4.14132e-07	0.000117874	0.000108498	5730	tags=45%, list=30%, signal=32%	TUBB/TRAPPC1/CPNE3/ANXA11/VAPA/ACTR2/MAPK1/DEFA1B/VAMP7/ARG1/ACLY/DNAJC5/RNASE3/PADI2/RETN/ACTR10/CEACAM8/CCT8/SNAP29/IST1/CAP1/PLAC8/PYGB/C3/DEFA1/LAMP2/ABCA13/ARSB/SYNGR1/DEFA3/RAB3D/DEFA4/CEACAM6/SLCO4C1/HRNR/MNDA/RNASE2/GCA/CTSC/PRTN3/FUCA1/SDCBP/DDOST/VCP/ELANE/CD68/GRN/MGST1/AZU1/PSEN1/RAB5C/RAP1B/GLIPR1/LAMTOR1/CPNE1/CYB5R3/PSMD1/LAMP1/HLA-H/IMPDH1/FRK/HEXA/CMTM6/BPI/STX7/FAF2/B4GALT1/AGA
BP	GO:0006119	oxidative phosphorylation	124	0.420353	1.9462	2.21303e-06	0.00047242	0.00043484	5988	tags=56%, list=31%, signal=39%	ATPSCKMT/NDUFA12/ATP5PF/CCNB1/NDUFS8/ATP5MG/ATP5F1C/UQCC2/PDE12/NDUFAF1/MSH2/NDUFA2/SNCA/COX6B1/NDUFB6/DNAJC15/COX7B/NDUFB3/DLD/COX5A/COX7A2L/ATP5F1A/NDUFA8/PARK7/ATP5MF/COX7A2/UQCRC1/COX6A1/UQCR11/COA6/COX4I1/NDUFS4/COQ9/SDHC/ATP5PB/UQCRC2/UQCC3/COX7C/UQCR10/CYCS/NDUFB2/SDHB/VCP/NDUFS6/CHCHD2/PINK1/SDHD/UQCRB/UQCRH/ANTKMT/NDUFB11/DNAJC30/NDUFA7/SLC25A33/ATP7A/NDUFA1/RHOA/NDUFA10/CDK1/GHITM/SHMT2…
CC	GO:0034719	SMN-Sm protein complex	18	0.639726	1.95266	0.00100511	0.0443923	0.0408611	3492	tags=44%, list=18%, signal=36%	SNRPG/DDX20/GEMIN5/GEMIN6/GEMIN4/GEMIN2/GEMIN8/STRAP
BP	GO:0033523	histone H2B ubiquitination	10	0.756666	1.95267	0.000802068	0.0395121	0.0363691	3689	tags=80%, list=19%, signal=65%	LEO1/CTR9/RNF40/RNF8/RNF20/DTX3L/WAC/CDC73
BP	GO:1903405	protein localization to nuclear body	12	0.736254	1.97423	0.000526329	0.0286868	0.0264049	1931	tags=58%, list=10%, signal=53%	CCT3/CCT4/CCT5/WRAP53/CCT7/CCT8/CCT6A
BP	GO:1904867	protein localization to Cajal body	12	0.736254	1.97423	0.000526329	0.0286868	0.0264049	1931	tags=58%, list=10%, signal=53%	CCT3/CCT4/CCT5/WRAP53/CCT7/CCT8/CCT6A
BP	GO:0022618	ribonucleoprotein complex assembly	209	0.394119	1.98423	2.43018e-08	1.16724e-05	1.07439e-05	4622	tags=37%, list=24%, signal=29%	RNVU1-7/EIF2S3B/SHQ1/DDX1/CLNS1A/PHF5A/DHX30/NCBP1/SRSF1/ZNHIT3/ERAL1/SNRPG/BUD13/MRPL20/EIF3K/RUVBL2/SF3A3/USP39/RAMAC/PRPF6/SF3B3/LSM2/DDX20/GEMIN5/EIF3I/GEMIN6/RRS1/DDX28/RPLP0P6/EIF3J/RPF2/EIF2S2/GEMIN4/PRPF19/RPL6/TAF9/YJU2/DENR/DDX46/RPS5/EIF3F/PRPF18/EIF6/EIF2D/SNU13/CPSF7/RBM5/EIF3CL/RBMX/EIF3E/SF3B4/GEMIN2/RUVBL1/NUDT21/GEMIN8/ZNHIT6/STRAP/MRM2/RRP7A/CDC73/AGO1/EIF3C/RNU5A-1/WEE2-AS1/TXN…
BP	GO:1990173	protein localization to nucleoplasm	14	0.704594	1.98633	0.000271707	0.0171597	0.0157947	1931	tags=50%, list=10%, signal=45%	CCT3/CCT4/CCT5/WRAP53/CCT7/CCT8/CCT6A
BP	GO:0071826	ribonucleoprotein complex subunit organization	217	0.392894	1.99566	2.9057e-08	1.17528e-05	1.08179e-05	4622	tags=37%, list=24%, signal=28%	RNVU1-7/EIF2S3B/SHQ1/DDX1/CLNS1A/PHF5A/DHX30/NCBP1/SRSF1/ZNHIT3/ERAL1/SNRPG/BUD13/DNAJC17/MRPL20/EIF3K/RUVBL2/SF3A3/USP39/RAMAC/PRPF6/SF3B3/LSM2/DDX20/GEMIN5/EIF3I/GEMIN6/RRS1/DDX28/RPLP0P6/EIF3J/RPF2/EIF2S2/GEMIN4/PRPF19/RPL6/TAF9/YJU2/DENR/DDX46/RPS5/EIF3F/PRPF18/EIF6/EIF2D/SNU13/CPSF7/RBM5/EIF3CL/RBMX/EIF3E/SF3B4/GEMIN2/RUVBL1/NUDT21/GEMIN8/ZNHIT6/STRAP/MRM2/RRP7A/CDC73/AGO1/EIF3C/RNU5A-1/WEE2…
BP	GO:0061077	chaperone-mediated protein folding	67	0.48058	2.00703	1.20743e-05	0.00190656	0.0017549	3981	tags=46%, list=21%, signal=37%	CCT3/TOR1B/CCT4/HSPA1L/SDF2/CCT5/HSPA8/UNC45A/TOR1A/CCT7/DNAJC5/CCT8/HSPE1/CSNK2A1/PDCL3/CCT6A/ST13/DNAJC18/HSPA1A/DFFA/CHORDC1/DNAJB12/DNAJC7/FKBP1A/HSPH1/FKBP2/HSPB1/FKBP4/HSPA14/HSPA1B/BAG1
BP	GO:0042254	ribosome biogenesis	306	0.381948	2.00849	2.54936e-10	2.79884e-07	2.5762e-07	5078	tags=41%, list=26%, signal=31%	GNL2/SHQ1/PINX1/EXOSC4/RPL7L1/MTG2/UTP14A/DHX30/DROSHA/RPUSD3/UTP6/ZNHIT3/ERAL1/LSG1/EXOSC5/C1D/RRP36/DDX56/MRPL20/METTL18/GAR1/PDCD11/NHP2/YTHDF2/TRMT61B/UTP4/MTERF3/ZNF658/GRWD1/EMG1/RCL1/BMS1/RIOK1/NOP10/NOL11/PAK1IP1/NIFK/RRS1/WDR3/FRG1/NOB1/DDX28/RPP38/TFB2M/NOLC1/RPLP0P6/NOL6/RIOX2/MPV17L2/POP4/RIOK2/BYSL/RPF2/DDX21/NSA2/NOL8/NSUN4/GEMIN4/UTP3/DIS3/RPP40/GTPBP4/WDR46/RPL6/XRN2/GPATCH4/PIN4/…
CC	GO:0120114	Sm-like protein family complex	93	0.449998	2.01069	8.34445e-06	0.00149133	0.0013727	5078	tags=44%, list=26%, signal=33%	RNVU1-7/CLNS1A/PHF5A/PRPF4/SNRPG/BUD13/ZMAT2/SF3A3/USP39/PRPF6/SF3B3/LSM2/DDX20/GEMIN5/GEMIN6/LSM1/LSM10/ARFGEF1/LSM8/GEMIN4/DDX46/PRPF18/SNU13/LSM7/SF3B4/GEMIN2/GEMIN8/STRAP/LARP7/RNU5A-1/WEE2-AS1/TXNL4A/SF3B6/AAR2/SNRPC/EFTUD2/TGS1/SF3A1/PRPF39/SNRPN/LSM6
CC	GO:0071011	precatalytic spliceosome	53	0.511769	2.02946	3.41773e-05	0.00410395	0.0037775	3065	tags=40%, list=16%, signal=33%	CWC22/PHF5A/PRPF4/SNRPG/BUD13/MAGOHB/ZMAT2/IK/SF3A3/PRPF6/SF3B3/SMU1/LSM2/MFAP1/RNF113A/WBP4/PRPF38A/LSM8/SNU13/LSM7/SF3B4
CC	GO:1904813	ficolin-1-rich granule lumen	123	0.439147	2.03386	3.69526e-07	0.000113592	0.000104557	5142	tags=44%, list=27%, signal=32%	XRCC6/DERA/PSMD14/MMP9/LTA4H/PNP/HSPA8/ACTR2/MAPK1/HBB/PSMA5/BIN2/ALDOC/PSMD13/ACLY/DBNL/JUP/OSTF1/ACTR10/LRG1/CAB39/CCT8/CDA/PSMC2/CAT/IDH1/PPIA/HSPA1A/CTSD/ARSB/GSN/MIF/ARPC5/PKM/QPCT/APEH/MNDA/PSMB7/HSPA1B/VCP/FCN1/KPNB1/PLEKHO2/APAF1/ATG7/HSP90AB1/CTSB/EEF1A1/AMPD3/HK3/ALAD/PSMC3/IMPDH1/CANT1
CC	GO:0031970	organelle envelope lumen	90	0.459596	2.03787	6.4811e-06	0.00122431	0.00112692	4572	tags=48%, list=24%, signal=37%	TUBB/PNPT1/SUOX/CHCHD4/UQCC2/AK2/TIMM9/TIMM23/REXO2/CACYBP/IMMT/THOP1/TIMM29/HAX1/NBR1/FBXL4/ARL2/NDUFA8/PARK7/CAT/PANK2/TIMM10/DIABLO/SIRT5/COA6/PLAAT1/CHCHD7/HTRA2/CPOX/SDHAF3/PTGES/CEP89/CYCS/CCAR1/STMP1/APP/GOLPH3/CHCHD2/PINK1/COA7/CDC25C/CLPB/IGF2R
CC	GO:0005840	ribosome	215	0.402944	2.04097	1.06623e-08	6.07326e-06	5.59015e-06	6080	tags=50%, list=31%, signal=35%	MRPL16/MRPS31/MRPS14/PNPT1/RPL7L1/MTG2/RPL9/MRPS23/MRPL18/MRPL46/MRPL20/MRPL57/MRPS6/MRPS35/MRPL30/MRPL39/MRPS5/CHCHD1/DAP3/MRPL48/AURKAIP1/MRPL47/MRPL51/ZCCHC17/RPLP0P6/MRPS22/MRPL50/MPV17L2/MRPL45/MRPL53/MRPS18A/FUBP3/SRP68/MRPS28/MRPS15/MRPS18B/NSUN4/MRPL23/MRPL19/CANX/HBA2/LARP4B/MRPL3/MRPS12/RPL6/RPS5/APEX1/MRPS18C/FXR2/MRPL17/RPL23/MRPL2/RPS23/MRPS10/MRPS9/NPM1/MRPL27/HBA1/MRPS34/MRPS17/RPS…
CC	GO:0005759	mitochondrial matrix	459	0.372085	2.04248	7.76571e-14	1.98932e-10	1.83107e-10	4146	tags=35%, list=21%, signal=28%	PDHB/MRPL16/AMT/MRPS31/MRPS14/WARS2/PDHA1/ATXN3/MTHFS/FAHD1/PNPT1/HSPA1L/MTG2/DHX30/MRPS23/RPUSD3/PRDX5/ACADM/CCNB1/TSFM/SUOX/MRPL18/ERAL1/FECH/NDUFS8/MRPL46/OAT/MRPL20/MRPL57/ALDH4A1/ETHE1/MRPS6/MRPS35/ATP5F1C/UQCC2/HSPD1/MRPL30/PDE12/TRUB2/LARS2/TRMT61B/NDUFAF1/TP53/HYKK/ME2/MRPL39/MARS2/MRPS5/HAGH/DNAJA3/NUDT2/CHCHD1/DAP3/REXO2/MRPL48/ACP6/BCL2L1/ATAD3A/FLAD1/AURKAIP1/PARG/SDHAF1/DDX28/MRPL47/…
BP	GO:0006167	AMP biosynthetic process	14	0.725079	2.04408	0.000126098	0.0097885	0.00900986	1140	tags=50%, list=6%, signal=47%	PRPS2/PPAT/GART/ADSL/ADSS2/NUDT2/HPRT1
CC	GO:0071005	U2-type precatalytic spliceosome	50	0.532082	2.05763	2.41572e-05	0.00314658	0.00289628	3065	tags=42%, list=16%, signal=35%	CWC22/PHF5A/PRPF4/SNRPG/BUD13/MAGOHB/ZMAT2/IK/SF3A3/PRPF6/SF3B3/SMU1/LSM2/MFAP1/RNF113A/WBP4/PRPF38A/LSM8/SNU13/LSM7/SF3B4
BP	GO:1904816	positive regulation of protein localization to chromosome, telomeric region	12	0.779261	2.08955	6.249e-05	0.00622292	0.00572791	1931	tags=58%, list=10%, signal=53%	CCT3/CCT4/CCT5/WRAP53/CCT7/CCT8/CCT6A
BP	GO:0022613	ribonucleoprotein complex biogenesis	462	0.38129	2.09386	2.60461e-15	2.00164e-11	1.84242e-11	4988	tags=40%, list=26%, signal=30%	RNVU1-7/EIF2S3B/GNL2/SHQ1/PINX1/DDX1/EXOSC4/RPL7L1/CLNS1A/MTG2/UTP14A/PHF5A/DHX30/NCBP1/DROSHA/RPUSD3/SRSF1/UTP6/ZNHIT3/ERAL1/LSG1/SNRPG/BUD13/EXOSC5/C1D/RRP36/DDX56/MRPL20/METTL18/GAR1/PDCD11/NHP2/EIF3K/YTHDF2/TRMT61B/RUVBL2/SF3A3/UTP4/USP39/RAMAC/PRPF6/MTERF3/SF3B3/ZNF658/GRWD1/EMG1/RCL1/LSM2/BMS1/RIOK1/NOP10/DDX20/GEMIN5/NOL11/EIF3I/PAK1IP1/NIFK/GEMIN6/RRS1/WDR3/FRG1/NOB1/DDX28/RPP38/TFB2M/NOL…
BP	GO:0000463	maturation of LSU-rRNA from tricistronic rRNA transcript (SSU-rRNA, 5.8S rRNA, LSU-rRNA)	15	0.716696	2.09492	0.000144224	0.0109739	0.0101009	3953	tags=60%, list=20%, signal=48%	RPL7L1/ZNHIT3/NIFK/RPF2/GTPBP4/URB1/PES1/ZNHIT6/WDR12
BP	GO:0000470	maturation of LSU-rRNA	28	0.629909	2.10105	3.63504e-05	0.00428431	0.00394351	4983	tags=57%, list=26%, signal=43%	RPL7L1/ZNHIT3/NHP2/NIFK/RPF2/NSA2/GTPBP4/EIF6/URB1/SNU13/PES1/MAK16/ZNHIT6/WDR12/RSL1D1/RPL7
CC	GO:0005743	mitochondrial inner membrane	456	0.383404	2.10321	5.42236e-15	2.08354e-11	1.9178e-11	4874	tags=42%, list=25%, signal=32%	MRPL16/ATPSCKMT/MRPS31/NOA1/MRPS14/SLC41A3/MTG2/NNT/MRPS23/NDUFA12/ATP5PF/TMEM11/MRPL18/ERAL1/FECH/NDUFS8/ATP5MG/MRPL46/MRPL20/MRPL57/MRPS6/MRPS35/ATP5F1C/UQCC2/HSPD1/MRPL30/NDUFAF1/APOOL/NDUFAF4/MTX2/TMEM177/NDUFAF3/MRPL39/TIMM9/NDUFA2/MRPS5/SLC25A19/TMEM223/TIMM23/CHCHD1/YME1L1/DAP3/AFG3L2/MRPL48/SLC25A39/SLC25A12/BCL2L1/ATAD3A/SLC25A10/IMMT/TAMM41/AURKAIP1/MRS2/TIMM29/CNP/PSEN2/COX6B1/MRPL47/M…
CC	GO:0101031	chaperone complex	39	0.578176	2.10475	1.58672e-05	0.00234499	0.00215845	1931	tags=33%, list=10%, signal=30%	CCT3/CCT4/BAG3/STIP1/SDF2/CCT5/PFDN2/HSPA8/PFDN6/RUVBL2/CCT7/CCT8/CCT6A
CC	GO:0044391	ribosomal subunit	183	0.426531	2.11357	4.21759e-09	4.05152e-06	3.72924e-06	6080	tags=51%, list=31%, signal=35%	MRPL16/MRPS31/MRPS14/RPL7L1/RPL9/MRPS23/MRPL18/MRPL46/MRPL20/MRPL57/MRPS6/MRPS35/MRPL30/MRPL39/MRPS5/CHCHD1/DAP3/MRPL48/AURKAIP1/MRPL47/MRPL51/ZCCHC17/RPLP0P6/MRPS22/MRPL50/MPV17L2/MRPL45/MRPL53/MRPS18A/MRPS28/MRPS15/MRPS18B/NSUN4/MRPL23/MRPL19/HBA2/MRPL3/MRPS12/RPL6/RPS5/MRPS18C/FXR2/MRPL17/RPL23/MRPL2/RPS23/MRPS10/MRPS9/NPM1/MRPL27/HBA1/MRPS34/MRPS17/RPS6/MRPL24/MRPS11/MRPS2/RPL4/MRPL21/MRPL14/…
BP	GO:1904851	positive regulation of establishment of protein localization to telomere	10	0.820348	2.11701	4.75037e-05	0.00514177	0.00473276	1931	tags=70%, list=10%, signal=63%	CCT3/CCT4/CCT5/WRAP53/CCT7/CCT8/CCT6A
BP	GO:1904874	positive regulation of telomerase RNA localization to Cajal body	15	0.733871	2.14512	6.39702e-05	0.00622292	0.00572791	1931	tags=67%, list=10%, signal=60%	CCT3/SHQ1/CCT4/CCT5/NHP2/RUVBL2/NOP10/CCT7/CCT8/CCT6A
BP	GO:1904814	regulation of protein localization to chromosome, telomeric region	14	0.76534	2.15758	2.25268e-05	0.0029848	0.00274737	1931	tags=50%, list=10%, signal=45%	CCT3/CCT4/CCT5/WRAP53/CCT7/CCT8/CCT6A
BP	GO:0070203	regulation of establishment of protein localization to telomere	11	0.820327	2.15944	2.23916e-05	0.0029848	0.00274737	1931	tags=64%, list=10%, signal=57%	CCT3/CCT4/CCT5/WRAP53/CCT7/CCT8/CCT6A
BP	GO:0070202	regulation of establishment of protein localization to chromosome	12	0.809901	2.17171	1.21563e-05	0.00190656	0.0017549	1931	tags=58%, list=10%, signal=53%	CCT3/CCT4/CCT5/WRAP53/CCT7/CCT8/CCT6A
BP	GO:0098760	response to interleukin-7	14	0.772149	2.17677	1.46915e-05	0.00221381	0.00203771	2147	tags=50%, list=11%, signal=44%	STIP1/CRKL/RAD23B/IL2RG/HDGF/YBX1/GIPC1
BP	GO:0098761	cellular response to interleukin-7	14	0.772149	2.17677	1.46915e-05	0.00221381	0.00203771	2147	tags=50%, list=11%, signal=44%	STIP1/CRKL/RAD23B/IL2RG/HDGF/YBX1/GIPC1
CC	GO:0098798	mitochondrial protein-containing complex	273	0.425903	2.22586	4.15186e-13	7.97677e-10	7.34224e-10	5152	tags=48%, list=27%, signal=36%	PDHB/MRPL16/MRPS31/MRPS14/PDHA1/PNPT1/MRPS23/NDUFA12/ATP5PF/MRPL18/NDUFS8/ATP5MG/MRPL46/MRPL20/MRPL57/MRPS6/MRPS35/ATP5F1C/MRPL30/NDUFAF1/APOOL/MTX2/MRPL39/TIMM9/NDUFA2/MRPS5/TIMM23/CHCHD1/DAP3/AFG3L2/MRPL48/IMMT/AURKAIP1/TIMM29/COX6B1/MRPL47/MRPL51/NDUFB6/DNAJC15/COX7B/MRPS22/MRPL50/MPV17L2/CLPX/NDUFB3/DLD/SUCLG1/COX5A/COX7A2L/ATP5F1A/NDUFA8/ATP5MF/MRPS36/MRPL45/MRPL53/TIMM10/COX7A2/SLC25A5/UQCR…
CC	GO:0015935	small ribosomal subunit	76	0.532078	2.27125	4.31311e-08	1.65731e-05	1.52548e-05	6238	tags=61%, list=32%, signal=41%	MRPS31/MRPS14/MRPS23/MRPS6/MRPS35/MRPS5/CHCHD1/DAP3/AURKAIP1/MRPS22/MRPS18A/MRPS28/MRPS15/MRPS18B/HBA2/MRPS12/RPS5/MRPS18C/RPS23/MRPS10/MRPS9/NPM1/HBA1/MRPS34/MRPS17/RPS6/MRPS11/MRPS2/RPSA/MRPS16/RPS17/ISG15/RPS15A/DHX29/RPS13/UBA52/RPS11/MRPS33/RPS16/MRPS24/RPS2/RPS10P5/MRPL42/RPS8/RPS14/MRPS7
BP	GO:0140053	mitochondrial gene expression	163	0.46937	2.27305	4.23441e-11	6.50828e-08	5.99057e-08	4984	tags=51%, list=26%, signal=38%	MRPL16/MRPS31/NOA1/MTO1/MRPS14/WARS2/PNPT1/MTG2/TACO1/MRPS23/RPUSD3/TSFM/MRPL18/MRPL46/MRPL20/MRPL57/MRPS6/MRPS35/UQCC2/MRPL30/TRUB2/LARS2/TRMT61B/MRPL39/MRPS5/CHCHD1/DAP3/MRPL48/AURKAIP1/MRPL47/TWNK/TFB2M/MRPL51/COA3/TFAM/MRPS22/MRPL50/FASTKD1/MPV17L2/MRPL45/MRPL53/LRPPRC/MRPS18A/MRPS28/MRPS15/MRPS18B/MRPL23/MRPL19/GATC/MRPL3/MRPS12/MRPS18C/MRPL17/HARS1/MRPL2/MRPS10/TBRG4/MRPS9/DARS2/EARS2/MRPL2…
CC	GO:0000314	organellar small ribosomal subunit	32	0.657442	2.28615	1.75735e-06	0.000385865	0.000355171	4047	tags=69%, list=21%, signal=54%	MRPS31/MRPS14/MRPS23/MRPS6/MRPS35/MRPS5/CHCHD1/DAP3/AURKAIP1/MRPS22/MRPS18A/MRPS28/MRPS15/MRPS18B/MRPS12/MRPS18C/MRPS10/MRPS9/MRPS34/MRPS17/MRPS11/MRPS2
CC	GO:0005763	mitochondrial small ribosomal subunit	32	0.657442	2.28615	1.75735e-06	0.000385865	0.000355171	4047	tags=69%, list=21%, signal=54%	MRPS31/MRPS14/MRPS23/MRPS6/MRPS35/MRPS5/CHCHD1/DAP3/AURKAIP1/MRPS22/MRPS18A/MRPS28/MRPS15/MRPS18B/MRPS12/MRPS18C/MRPS10/MRPS9/MRPS34/MRPS17/MRPS11/MRPS2
CC	GO:0000313	organellar ribosome	89	0.521974	2.29837	8.61651e-09	6.07326e-06	5.59015e-06	4850	tags=60%, list=25%, signal=45%	MRPL16/MRPS31/MRPS14/MTG2/MRPS23/MRPL18/MRPL46/MRPL20/MRPL57/MRPS6/MRPS35/MRPL30/MRPL39/MRPS5/CHCHD1/DAP3/MRPL48/AURKAIP1/MRPL47/MRPL51/MRPS22/MRPL50/MPV17L2/MRPL45/MRPL53/MRPS18A/MRPS28/MRPS15/MRPS18B/NSUN4/MRPL23/MRPL19/MRPL3/MRPS12/MRPS18C/MRPL17/MRPL2/MRPS10/MRPS9/MRPL27/MRPS34/MRPS17/MRPL24/MRPS11/MRPS2/MRPL21/MRPL14/MRPL37/MTERF4/MRPS16/MRPL13/MRPL34/NDUFA7
CC	GO:0005761	mitochondrial ribosome	89	0.521974	2.29837	8.61651e-09	6.07326e-06	5.59015e-06	4850	tags=60%, list=25%, signal=45%	MRPL16/MRPS31/MRPS14/MTG2/MRPS23/MRPL18/MRPL46/MRPL20/MRPL57/MRPS6/MRPS35/MRPL30/MRPL39/MRPS5/CHCHD1/DAP3/MRPL48/AURKAIP1/MRPL47/MRPL51/MRPS22/MRPL50/MPV17L2/MRPL45/MRPL53/MRPS18A/MRPS28/MRPS15/MRPS18B/NSUN4/MRPL23/MRPL19/MRPL3/MRPS12/MRPS18C/MRPL17/MRPL2/MRPS10/MRPS9/MRPL27/MRPS34/MRPS17/MRPL24/MRPS11/MRPS2/MRPL21/MRPL14/MRPL37/MTERF4/MRPS16/MRPL13/MRPL34/NDUFA7
BP	GO:0032543	mitochondrial translation	131	0.501468	2.34704	1.46665e-10	1.87853e-07	1.7291e-07	4850	tags=54%, list=25%, signal=41%	MRPL16/MRPS31/NOA1/MRPS14/WARS2/MTG2/TACO1/MRPS23/RPUSD3/TSFM/MRPL18/MRPL46/MRPL20/MRPL57/MRPS6/MRPS35/UQCC2/MRPL30/TRUB2/LARS2/MRPL39/MRPS5/CHCHD1/DAP3/MRPL48/AURKAIP1/MRPL47/MRPL51/COA3/MRPS22/MRPL50/MPV17L2/MRPL45/MRPL53/LRPPRC/MRPS18A/MRPS28/MRPS15/MRPS18B/MRPL23/MRPL19/GATC/MRPL3/MRPS12/MRPS18C/MRPL17/HARS1/MRPL2/MRPS10/MRPS9/DARS2/EARS2/MRPL27/YARS2/MRPS34/MRPS17/MRPL24/IARS2/MRPS11/MRPS2/T…
