# Supplementary material for: Inflammatory and interferon gene expression signatures in patients with mitochondrial disease
Source: J Transl Med. 2023 May 19;21:331. doi: 10.1186/s12967-023-04180-w (PMC10199642; doi:10.1186/s12967-023-04180-w)
Supplement: Supplementary file 4 — Additional file 4: Table S3. GSEA results using BTM terms. [file 12967_2023_4180_MOESM4_ESM.xlsx]

## Sheet: MtD
pathway	pval	padj	log2err	ES	NES	size	leadingEdge	ID
enriched in monocytes (II) (M11.0)	2.7895e-30	9.65166e-28	1.43181	0.6257	3.25175	179	STAB1,SGK1,ASGR2,P2RY13,SIGLEC9,CD36,TNFAIP2,TLR2,KLF4,FCGR1A,NLRP3,LMO2,IGSF6,QPCT,TFEC,NOD2,NFE2,CYFIP1,BTK,HK3,DMXL2,RASSF4,MGST1,ITGAX,AOAH,FPR2,MYOF,PADI2,SMPDL3A,CD33,NLRP12,MNDA,CSF2RA,ZNF467,TLR8,CSF3R,LILRB1,BST1,KCTD12,PLBD1,CCR1,GCA,ADAP2,PRAM1,PRKCD,TNS3,BLVRB,IRAK3,HCK,FPR1,MAFB,IFNGR2,SCPEP1,TLR4,LILRA2,S100A9,LRP1,CLEC4E,PYGL,SORT1,TLR5,LAT2,LY86,SIRPA,SPI1,S100A8,FCAR,TIMP2,HPSE,S…	M11.0
enriched in NK cells (I) (M7.2)	2.23818e-14	3.87205e-12	0.975995	-0.758063	-2.77094	45	SAMD3,GZMM,TGFBR3,GZMA,XCL2,CCL5,CST7,PRKCH,HOPX,NKG7,SLAMF7,FGFBP2,CD96,S1PR5,GZMH,IL2RB,KLRD1,SH2D2A,MYBL1,ARL4C,KLRF1,KLRK1,KLRB1,PRF1,GNLY,EOMES,TBX21,PRKCQ,CTSW,GZMB,CD247,RORA	M7.2
Monocyte surface signature (S4)	5.54363e-11	4.97526e-09	0.851339	0.571918	2.56847	80	S1PR3,ASGR2,P2RY13,TLR1,SIGLEC9,STEAP4,CD36,CCR2,TLR2,LTBR,TMTC2,TNFRSF10B,IL6R,SLC24A4,FPR2,CYBRD1,CD33,P2RY2,CSF3R,LILRB1,CCR1,FPR1,TLR4,NFAM1,LRP1,MCTP1,TLR5,VSTM1,FCAR,CD93,CD302,ITGAM,CD4,PTPRE,PTGIR,SLC7A7,ANO10,DYSF,SLC16A3,ASGR1,LILRB3,KCNE3,SLC40A1,SIRPB1,ABCA1,MS4A6A,FCGR2A,CD163,TNFSF12,SPNS1,GLIPR1,SLC46A2,SLC11A1,AGTRAP,FCGRT,C5AR1,CLEC12B,PYCARD,BRI3,CLEC12A,LILRB2,C1orf162,MBOAT7,P…	S4
enriched in T cells (I) (M7.0)	5.75174e-11	4.97526e-09	0.851339	-0.645981	-2.51592	58	SAMD3,GZMM,TIGIT,GZMA,ITM2A,XCL2,CCL5,PRKCH,NKG7,CD96,GZMH,GZMK,KLRB1,PRF1,GNLY,EOMES,SH2D1A,PTPRCAP,ETS1,PRKCQ,SLA2,IL32,CD7,GZMB,CD247,RORA	M7.0
TLR and inflammatory signaling (M16)	7.46513e-11	5.16587e-09	0.839089	0.701556	2.79771	42	KCNJ2,P2RY13,TLR1,PADI4,TLR6,SIGLEC9,WDFY3,TLR2,NPL,NFE2,ITGAX,FPR2,TLR8,CSF3R,LILRB1,BST1,IRAK3,FPR1,NCF4,TLR4,TLR5,FCAR,TLR7,HSPA6,AQP9,MYD88,ALOX5,PILRA,KCNJ15,DYSF,LILRA6	M16
enriched in monocytes (IV) (M118.0)	3.24413e-10	1.87078e-08	0.814036	0.655876	2.72785	50	PTGS2,ST3GAL6,SMARCD3,PTX3,TLR1,PADI4,STEAP4,BCL6,LTBR,SLC24A4,LYZ,DOK3,ACSL1,LRRK2,PAK1,F5,DPYD,VNN1,DUSP6,DOCK5,TNFSF13B,RNASE6,MPP1,HAL,CD4,CARD9,EMILIN2,NAIP,DYSF,SAMHD1,ARHGEF10L,NACC2,CD68	M118.0
immune activation - generic cluster (M37.0)	1.10118e-09	5.44299e-08	0.788187	0.354788	1.9571	301	PTGS2,LRRC4,ST3GAL6,SGK1,SIGLEC5,P2RY13,C3AR1,ARAP3,PRTN3,PTX3,CREB5,PPIL4,PRRG4,TLR1,RGL1,TACSTD2,SLC26A8,SIGLEC9,STEAP4,GAS2L3,CXCL1,CEBPE,NLRP3,BCL6,QPCT,NFE2,CYFIP1,BTK,NCAPD3,HK3,SLC24A4,LGALS12,JAG1,MGST1,LYZ,FOLR3,FPR2,CD300C,KIF16B,PSRC1,DOK3,VSIG10,PADI2,ACTN1,SMPDL3A,CLEC5A,OLFM4,CSE1L,OSCAR,ZNF467,ACSL1,LRRK2,BST1,F5,GPR84,ADAP2,PRAM1,BLVRB,NCF4,ENG,VNN1,TUBG1,CEACAM1,DUSP6,DOCK5,CYP4F…	M37.0
cell cycle (I) (M4.1)	2.08849e-08	9.03271e-07	0.733762	-0.4713	-2.12613	138	MYBL2,RFC5,CCNE2,MELK,MCM4,CENPM,RFC3,CDKN3,CENPH,CDCA3,SPC25,MCM2,DSCC1,BRIP1,POLA1,NDC80,MCM6,GINS4,CDCA2,PBK,AURKB,FAM83D,FEN1,CDC6,NCAPG,TIMELESS,PLK4,CDCA8,CDK1,TOP2A,TRIP13,MND1,UBE2C,CDC45,TYMS,MKI67,HJURP,PCNA,DHFR,RAD54L,ESPL1,ECT2,SPC24,CDC25A,MAD2L1,SKA3,CDCA5,SKA1,CDC20,CENPE,CENPF,SMC4,SPAG5,RRM2,NEK2,AURKA,NCAPH,RAD51,CHAF1B,MCM5,STMN1,KIF11,NUSAP1,FBXO5,UBE2S,ASPM,KIFC1,DLGAP5,KIF1…	M4.1
enriched in NK cells (II) (M61.0)	8.46331e-08	3.25367e-06	0.704976	-0.839561	-2.41582	16	TGFBR3,KIR2DS4,NKG7,CD96,S1PR5,IL2RB,KLRF1,KLRK1,KLRB1,KIR2DL1,CD7,KIR2DL3,CD247	M61.0
enriched in activated dendritic cells (II) (M165)	9.18937e-07	3.12204e-05	0.659444	0.646476	2.45805	33	MX2,HLX,ST3GAL6,ATF3,PRRG4,IFIT3,IFIT2,IFIH1,PARP9,DAPK1,MGST1,IFIT1,CSF2RA,DOCK4,IFNGR2,BCL2A1,RSAD2,FAM20C,SIGLEC1,CSF2RB,SERPING1,RBM47,CXCL11,HERC5,IL18	M165
myeloid cell enriched receptors and transporters (M4.3)	9.92557e-07	3.12204e-05	0.643552	0.659806	2.42784	30	IGSF6,SLC24A4,MYOF,TLR8,KCTD12,CCR1,SIGLEC16,TLR5,GPBAR1,MTMR11,RNASE6,SULF2,LILRA1,CD1D,SECTM1,SLC8A1,SLC7A7,MPEG1,MS4A14,ASGR1,SLC1A3,LRRC25,CD14,SLC2A6,CLEC4A,CD86,SLC15A3	M4.3
NK cell surface signature (S1)	3.28033e-06	9.45829e-05	0.627257	-0.614074	-2.17941	39	TNFSF11,TGFBR3,KIR2DS4,SLAMF7,S1PR5,KLRC3,IL2RB,NCAM1,IL18R1,KLRF1,KLRK1,SYNGR3,NCR1,KIR2DL1,KIR2DL3,PVRIG,ENPP5,IL18RAP,TMEM64,SLC7A5	S1
cell cycle (III) (M103)	6.41985e-06	0.000170867	0.610527	-0.550464	-2.09575	51	CDKN2C,CCNE2,ANAPC10,CDKN1B,MCM4,RAD21,MCM2,MCM6,CDK2,WEE1,E2F1,CDC6,CDKN1A,MCM3,CDK1,MCM7,CDC45,PCNA,ESPL1,CDC25A,MAD2L1,CDC20,MCM5,CDK4,CDKN2A,E2F5,RBL1,CCNA2,TTK,CCNB2,DBF4,PTTG1,CHEK1,CHEK2	M103
regulation of signal transduction (M3)	1.13621e-05	0.000280806	0.593325	0.548179	2.23357	45	RGL1,TLR2,KLF4,IL1RN,BCL6,NOD2,SHANK3,ECM1,ASAP2,CCR1,ADAP2,PRKCD,FPR1,ENG,LRP1,TLR5,TIMP2,HPSE,S100A12,PLXNB2,GAB1,SULF2	M3
T cell activation (II) (M7.3)	1.68472e-05	0.000388608	0.57561	-0.640888	-2.16319	29	TIGIT,GZMA,CCL5,IL12RB1,NKG7,SLAMF7,SLAMF1,IL18R1,PTPRCAP,SLA2,CD247,IFNG,CXCR3,CD3G,CD3E,ZAP70,STAT4,NLRC3,CD3D,CRTAM,SP140,GPR171	M7.3
T cell activation (I) (M7.1)	3.71324e-05	0.000802987	0.557332	-0.531253	-2.0083	50	TIGIT,CCL5,PRKCH,IL12RB1,PTPN22,CD8A,SLAMF7,SLAMF1,KLRK1,EOMES,PRKCQ,SLA2,CD7,CD247,RORA,CORO1A,CD8B,CD3G,CD3E,ZAP70,NLRC3,CD3D,CRTAM,CD2,TRBC1,RASGRP1,CD5,RHOH,GATA3,TXK,BCL11B,IKZF1	M7.1
enriched in NK cells (III) (M157)	7.46847e-05	0.00152005	0.538434	-0.750169	-2.06746	14	TIGIT,PPP1R16B,C1orf21,TRGC2,KLRC3,CCL4,MATK,CD7,PVRIG,PTPN4	M157
TBA (M55)	0.000165217	0.00317583	0.518848	0.758243	2.13779	12	DOK3,CSF3R,PRKCD,LRP1,GRINA,RASGRP4,SPI1,PDLIM7	M55
CCR1, 7 and cell signaling (M59)	0.000184384	0.00335773	0.518848	0.813188	2.06734	9	MAPK14,TRIB1,BCL6,CISH,CCR1,SOCS2,DUSP6,TIMP2	M59
antiviral IFN signature (M75)	0.000204468	0.0035373	0.518848	0.645271	2.18254	22	PTX3,IL1B,IFIH1,CXCL10,IFIT1,OAS1,DDX58,OAS3,RSAD2,IRF7,PML,CARD9,SERPING1,ANXA3,ELANE,HERC5	M75
enriched in NK cells (receptor activation) (M61.2)	0.000215865	0.00355663	0.518848	-0.730403	-1.9776	13	CD96,KLRD1,KLRK1,PRKCQ,KIR2DL1,KIR2DL3,CD247,KIR2DL4,CD244,ZAP70,CARD11	M61.2
mitotic cell cycle in stimulated CD4 T cells (M4.9)	0.000317889	0.00499953	0.498493	-0.70113	-1.98816	15	ZNF367,CDC6,PLK4,TRIP13,CENPE,CENPF,NCAPH,RAD51,EZH2	M4.9
Resting dendritic cell surface signature (S10)	0.000420403	0.00588032	0.498493	0.423657	1.84319	68	FZD5,STAB1,SERINC5,TACSTD2,PTGFRN,IGSF6,TMEM144,ADAM9,ABCA6,JAG1,ITGAX,P2RY6,SLC7A8,SFXN3,SLCO2B1,ITPRIPL2,ENG,GPNMB,PSEN2,LPCAT2,CD9,SUCNR1,LHFPL2,PLXDC2,SLC27A3,TSPAN15,SLC36A1,SLC1A3,KMO,SPINT2	S10
endoplasmic reticulum (M37.2)	0.000424878	0.00588032	0.498493	0.659747	2.07659	17	SGK1,MGST1,TLR8,ACSL1,TMED6,CYP4F3,SORT1,UNC93B1,LPCAT2,TLR7,CD4	M37.2
respiratory electron transport chain (mitochondrion) (M219)	0.000410697	0.00588032	0.498493	-0.673425	-1.97388	17	COX6C,UQCRH,COX7C,UQCRFS1,UQCR10,UQCRQ,CYC1,COX8A,UQCRB,COX5B,COX6A1,UQCRC2,COX5A,COX6B1	M219
enriched in G-protein coupled receptors (M130)	0.000485865	0.00646574	0.498493	-0.76714	-1.92977	10	CCL5,PDE4D,S1PR5,F2R	M130
E2F1 targets (Q3) (M10.0)	0.000576065	0.00687305	0.477271	-0.575073	-1.94105	29	MELK,MCM4,ZNF367,MCM2,MCM6,MEIS2,WEE1,CDC6,DCK,ARHGAP6,PCNA,ARID4A,RAD51,EZH2,STMN1,FBXO5,RFC1,OSBPL7	M10.0
enriched in B cells (II) (M47.1)	0.00056828	0.00687305	0.477271	-0.539103	-1.89	36	KLF8,IGHM,CDK14,KLHL14,POU2AF1,CD79B,EBF1,DENND5B,CD79A,PAX5,BCL11A,PNOC,PLEKHG1,PKIG,FCRLA,RALGPS2,TPD52,SP140,CR2,CXCR5,IGHA1,CELSR1,BANK1,CD19	M47.1
transcription elongation, RNA polymerase II (M234)	0.00055011	0.00687305	0.477271	-0.731471	-1.94035	12	MEA1,POLR2I,AURKAIP1,UQCR10,NDUFB10,UQCRQ	M234
enriched in dendritic cells (M168)	0.000694834	0.00775524	0.477271	0.647973	2.03953	17	CA2,TACSTD2,RRAGD,ADAM9,JAG1,CLEC5A,B3GNT5,EMILIN2,CTSB,FAM20C	M168
respiratory electron transport chain (mitochondrion) (M238)	0.000688601	0.00775524	0.477271	-0.70597	-1.91145	13	NDUFS7,UQCRH,NDUFS8,NDUFB2,NDUFB6,UQCRQ,NDUFC2,NDUFA11,NDUFA4,NDUFA6	M238
PLK1 signaling events (M4.2)	0.000801626	0.00866758	0.477271	-0.55003	-1.88644	32	MYBL2,SPC25,NDC80,WEE1,NCAPG,CKAP2L,TRIP13,HJURP,ESPL1,ECT2,RAD51AP1,CDC20,CENPE,AURKA,NUSAP1,FBXO5,ASPM,TPX2,CLSPN,GINS2,CEP55,BUB1,ASF1B,ERCC6L,PLK1,PRC1	M4.2
TBA (M236)	0.000835572	0.00869023	0.477271	0.717641	2.02331	12	GTF2E1,EXOSC3,ZKSCAN4,PAQR8,GIMAP4,C17orf80,BET1	M236
blood coagulation (M11.1)	0.000853953	0.00869023	0.477271	0.596282	1.97971	21	CD36,SERPINB2,ITGAX,F5,SIRPA,PLAUR,ITGAM,SERPINA1,SLC7A7,GNB4,SLC16A3,FCER1G	M11.1
enriched in monocytes (III) (M73)	0.00096275	0.0092531	0.477271	0.717551	1.95456	11	BCL6,TFEC,MAML3,CCR1,IER3,DUSP6,TIMP2,PLXDC2,CEBPB,RIN2	M73
enriched in neutrophils (I) (M37.1)	0.000948922	0.0092531	0.477271	0.455151	1.8682	46	LRRC4,FFAR2,RNF24,CREB5,STEAP4,NFE2,FPR2,NLRP12,CSF3R,FPR1,NCF4,CYP4F3,PYGL,KCNJ15,LRG1,LIN7A,ST6GALNAC2,CHI3L1,BASP1,TNFRSF10C,FCGR2A,GLT1D1,PFKFB4,CMTM2,DGAT2	M37.1
mitotic cell cycle - DNA replication (M4.4)	0.0011011	0.0102968	0.45506	-0.561749	-1.87791	28	MCM4,MCM2,POLA1,MCM6,CDK2,CDC6,RPA2,PLK4,MCM3,MCM7,MND1,CDC45,PCNA,MCM5,PRIM2,KIF15,TPX2,POLA2	M4.4
proinflammatory cytokines and chemokines (M29)	0.00178766	0.0162771	0.45506	0.813737	1.91725	7	PTX3,IL1B,IL6,CCL20,TNF,C3,CCRL2	M29
respiratory electron transport chain (mitochondrion) (M216)	0.00193026	0.0171249	0.45506	-0.728954	-1.83371	10	COX6C,NDUFB7,COX7C,UQCR10,NDUFB10,UQCRB,COX6A1,NDUFA7	M216
mitotic cell cycle in stimulated CD4 T cells (M4.5)	0.00208043	0.0179957	0.431708	-0.521677	-1.78919	32	MELK,CENPM,ZNF367,DEPDC1B,NDC80,MCM6,LAG3,CDCA7,IFNG,CDK1,TOP2A,ZEB1,TYMS,MAD2L1,CXCR6,CDCA5,CDC20,RRM2,KIF11,FBXO5	M4.5
mitotic cell division (M6)	0.00300226	0.0253361	0.431708	-0.540011	-1.78074	27	CENPM,CENPO,CENPH,SPC25,NDC80,AURKB,CDCA8,SPC24,MAD2L1,SKA1,CDC20,CENPE,CENPF	M6
T cell activation (III) (M7.4)	0.00326404	0.0268895	0.431708	-0.660759	-1.78904	13	CD96,ZMYND11,ETS1,PRKCQ,KLF12,RORA	M7.4
T cell activation and signaling (M5.1)	0.00351643	0.027652	0.431708	-0.580376	-1.81374	22	IL12RB1,PTPRC,IL2RG,CD52,CD247,HLA-DRA,PRKACB,HLA-DRB1,CD3G,CD3E,ZAP70,PRKAR1B,CD3D,CD2	M5.1
translation initiation factor 3 complex (M245)	0.00347829	0.027652	0.431708	-0.688102	-1.77288	11	EIF3D,EIF3K,EIF3F,EIF3G,FBL,EEF1B2,EEF1G,EIF3H,EIF3E,UXT	M245
T cell differentiation via ITK and PKC (M18)	0.00374329	0.0283281	0.431708	-0.68473	-1.76419	11	ITM2A,PRKCH,SH2D1A,ETS1,PRKCQ	M18
enriched in NK cells (KIR cluster) (M61.1)	0.00380455	0.0283281	0.431708	-0.822338	-1.74501	6	KIR2DS4,KIR2DL1,KIR2DL3,KIR2DL4	M61.1
enriched in monocytes (surface) (M118.1)	0.00384803	0.0283281	0.431708	0.65358	1.93222	14	S1PR3,STEAP4,LTBR,SLC24A4,NFAM1,MCTP1,TNFSF13B,CD4,SLC16A3	M118.1
RIG-1 like receptor signaling (M68)	0.00400487	0.0288685	0.407018	0.725109	1.84342	9	TRIM25,IFIH1,CXCL10,DDX58,ISG15,IRF7	M68
DC surface signature (S5)	0.00422504	0.029794	0.407018	0.366527	1.63425	75	FZD5,ATP1B2,PRRG4,TACSTD2,PTGFRN,ADAM9,ABCA6,JAG1,P2RY6,SLC7A8,SLCO2B1,ITPRIPL2,LRP11,GPNMB,PSEN2,GRINA,CD9,SLC41A2,SUCNR1,LHFPL2,AGPAT3,SLC36A1,SLC1A3,SIGLEC1,CSF2RB,KMO,OLR1,COLEC12,MSR1,SPINT2,TNFRSF11A,LAMP2	S5
RA, WNT, CSF receptors network (monocyte) (M23)	0.00430548	0.029794	0.407018	0.664399	1.80978	11	PTGS2,FZD2,CSF2RA,CSF3R,SPI1,CEBPA,RXRA,CSF1R,FOS,FZD1	M23
formyl peptide receptor mediated neutrophil response (M11.2)	0.00465077	0.0315523	0.407018	0.693753	1.82467	10	IGSF6,PAK1,FPR1,NCF2,SECTM1,PILRA,NCF1C,CAMK1,FCGR2A,SLC11A1	M11.2
extracellular matrix (II) (M2.1)	0.00588369	0.0384105	0.407018	0.454902	1.76086	37	TNFAIP2,CXCL1,COL1A1,NID1,COL1A2,VCAN,SMPDL3A,OLFM4,COL5A2,PLA2G7,CEACAM8,CTSH,ARG1,FGL2,LRG1,CST3,GRN,TGFBI	M2.1
mismatch repair (II) (M22.1)	0.00578472	0.0384105	0.407018	-0.64243	-1.73941	13	RFC5,RFC3,PCNA,POLD3,MSH2,RFC2	M22.1
TBA (M177.1)	0.00614467	0.0393714	0.407018	0.653557	1.78025	11	TMOD2,ZNF573,CCR2,FOSL1	M177.1
spliceosome (M250)	0.00685778	0.0431416	0.407018	-0.664285	-1.71151	11	SNRPD2,SNRPD1,MAGOH,LSM5,SNRPF,LSM3	M250
cell cycle (II) (M4.10)	0.00734152	0.0453601	0.407018	-0.620898	-1.71119	14	CCNE2,MELK,CDK1,CDC25A,RRM2,PERP,DTL,CCNB2,STEAP3,CHEK1,GINS2	M4.10
enriched in activated dendritic cells (I) (M119)	0.00815107	0.0486253	0.38073	0.641668	1.74786	11	CXCL2,RGL1,IL1RN,PRKCD,PLXDC2,RIN2,SLAMF8,CD86	M119
putative targets of PAX3 (M89.0)	0.00811545	0.0486253	0.38073	0.582054	1.76493	15	CXCL2,EGR2,EGR1,NR4A1,EGR3,HBEGF	M89.0
extracellular region cluster (GO) (M189)	0.00848547	0.0486883	0.38073	0.639673	1.74243	11	MMP19,ECM1,HSPG2,ENG,CCL2,CD34	M189
mitotic cell cycle in stimulated CD4 T cells (M4.11)	0.00858377	0.0486883	0.38073	-0.67783	-1.70511	10	MELK,RAD51C,CDCA3,AURKB,TK1,RAD54L,STMN1,CCNA2,CYB5B	M4.11
putative targets of PAX3 (M89.1)	0.00840543	0.0486883	0.38073	0.668546	1.75838	10	EGR2,ATF3,NR4A1,EGR3	M89.1
TBA (M125)	0.0105038	0.0576876	0.38073	0.702646	1.71061	8	CDKN2B,SOX15,PRKCG,GP1BB,MAPRE3	M125
plasma cells, immunoglobulins (M156.1)	0.0104757	0.0576876	0.38073	-0.550337	-1.70839	21	IGLV1-44,IGKV4-1,IGLV3-19,IGHM,IGHG1,IGLL5,POU2AF1,IGKV1-5,TNFRSF17,TXNDC5,PNOC,DERL3,IGLV4-60,IGKC,IGHV3-48,IGHA1	M156.1
inflammatory response (M33)	0.0110626	0.0594793	0.38073	0.657437	1.72916	10	STAB1,TBC1D8,TLR4,GPX1,CARD9,FCER1G,ARRB2	M33
lysosomal/endosomal proteins (M139)	0.0111739	0.0594793	0.38073	0.627972	1.71056	11	NPC2,SORT1,CTSH,CTSB,GAA,CD68,SLC11A1,PSAP,CTSS,AP1S2,CTSD	M139
cell junction (GO) (M4.13)	0.0116779	0.0612207	0.38073	0.625308	1.7033	11	KCTD12,PAK1,PRKCD,TNS3,HCK,HOMER3,IFI30,CTNNA1,FES	M4.13
transmembrane transport (I) (M87)	0.0119133	0.0615224	0.38073	0.525624	1.77785	22	ATP1B2,CD36,TLR2,SLC4A1,NLRP3,HK3,DAPK1,CDH1,TLR4,VDR,AQP9,SLC7A7,ABCB6	M87
type I interferon response (M127)	0.0132922	0.0676337	0.38073	0.621744	1.75294	12	IFIH1,PARP9,IFIT1,STAT1,RSAD2,IRF7,USP18,PLSCR1,HERC5,TAP1	M127
TBA (M183)	0.0140088	0.0702471	0.38073	-0.776637	-1.64803	6	GMDS,GALNT3	M183
enriched in activated dendritic cells/monocytes (M64)	0.0146563	0.0714235	0.38073	0.609486	1.80187	14	TNFAIP2,IL1B,CXCL1,IL1RN,DRAM1,SIRPA,IL13RA1,BASP1,SLC15A3,ANPEP,G0S2	M64
enriched in myeloid cells and monocytes (M81)	0.0146149	0.0714235	0.38073	0.427502	1.63235	34	CCR2,NLRP3,BCL6,ACTN1,CLEC5A,F5,PRAM1,TLR4,PDGFA,TLR7,THBS1,FKBP1B,SLC8A1,FCER1G,LIN7A,SNCA,CD14,CHI3L1,CSF1R,MYH10	M81
enriched in B cells (I) (M47.0)	0.0151867	0.0729807	0.38073	-0.42941	-1.56233	44	IGHM,KLHL14,CD79B,EBF1,CD79A,PAX5,BCL11A,PNOC,PLEKHG1,PKIG,FCRLA,RALGPS2,E2F5,P2RX5,VPREB3,CR2,SPIB,BLK,FCRL2,CXCR5,BANK1,CD19,CD72,IGKV3-20,TCF4	M47.0
innate antiviral response (M150)	0.0160363	0.0760078	0.352488	0.61103	1.72274	12	APOBEC3A,IFIT1,OAS1,OAS3,EIF2AK2,RSAD2,IRF7,RXRA,PLSCR1,TAP1	M150
enriched in plasma membrane proteins (I) (M135.0)	0.0174544	0.0805227	0.352488	0.677443	1.64925	8	ENPEP,CUBN,GAL3ST1,ALPK2,DGCR5,SLC17A3	M135.0
lipid metabolism, endoplasmic reticulum (M92)	0.0174084	0.0805227	0.352488	0.640435	1.68444	10	PTGS2,MGST1,CYP4F3,CYP3A5,CYP1B1,CYP3A4,TBXAS1,CYP3A7	M92
E2F transcription factor network (M8)	0.019096	0.0848674	0.352488	-0.619387	-1.64303	12	MELK,E2F1,CDC6,UBE2C,RAD54L,CDC25A,CDCA5	M8
TBA (M79)	0.019132	0.0848674	0.352488	0.633098	1.66514	10	TFEC,CXCL3,DPYD,SULF2,FAM20C,AQP9	M79
recruitment of neutrophils (M132)	0.019132	0.0848674	0.352488	0.632864	1.66453	10	FFAR2,F2RL1,FPR2,FPR1	M132
TBA (M243)	0.0212032	0.0917037	0.352488	-0.61502	-1.63144	12	TUFM,BCAP31,NDUFB7,TBCB,APRT,SRM,NDUFB9	M243
erythrocyte differentiation (M173)	0.0211072	0.0917037	0.352488	0.59773	1.62818	11	EPB42,TRIM10,LYL1,FHL2,KLF1,MYH10,HMBS	M173
TBA (M177.0)	0.0222631	0.0950992	0.352488	0.442591	1.62	29	STX1A,ZNF573,CCR2,ZNF234,RNF170,FAM135A,GIMAP8,GIMAP1,GIMAP4,BBS10,ZMYM1,C15orf48	M177.0
translation initiation (M227)	0.0227835	0.0961353	0.352488	-0.640333	-1.61078	10	PSMD14,EIF4H,NUP37,ETFA	M227
plasma cells & B cells, immunoglobulins (M156.0)	0.0240348	0.100193	0.352488	-0.474756	-1.60245	29	CD52,CPNE5,IGLV1-44,IGKV4-1,IGLV3-19,IGHG1,IGLL5,ITM2C,TNFRSF17,OSBPL10,E2F5,P2RX5,VPREB3,SPIB,IGLV4-60,IGKC,BLK,FCRL2,GNG7	M156.0
golgi membrane (I) (M113)	0.02544	0.104789	0.352488	0.652855	1.65973	9	STEAP4,TLR8,SORT1,LPCAT2,B3GNT5,CSGALNACT1,SGMS2	M113
heme biosynthesis (I) (M171)	0.0275237	0.111644	0.352488	0.580251	1.58057	11	ALAS2,AHSP,CPOX,HEMGN,PLEK2	M171
integrin cell surface interactions (II) (M1.1)	0.0277498	0.111644	0.352488	0.616856	1.62242	10	LAMB2,COL1A1,COL1A2,LAMB1,TNC	M1.1
enriched in antigen presentation (III) (M95.1)	0.0293812	0.11685	0.352488	-0.600807	-1.59374	12	PTPRC,HLA-DRA,PLEK,HLA-DRB1,CD53,HLA-DMA	M95.1
E2F1 targets (Q4) (M10.1)	0.0310613	0.122127	0.352488	-0.508711	-1.57242	20	MELK,MCM4,WEE1,CDC6,NASP,PCNA,SLBP,RAD51,STMN1,FBXO5,POLA2,DCLRE1A,PKMYT1	M10.1
suppression of MAPK signaling (M56)	0.032231	0.125303	0.321776	0.573446	1.61677	12	IL1B,DUSP3,DUSP6,RASGRP4,HSPA6,CACNA2D3,CD14,ARRB2,FOS,DUSP1	M56
MHC-TLR7-TLR8 cluster (M146)	0.0330919	0.12722	0.321776	-0.534979	-1.53939	16	HLA-B,HLA-G,HLA-E,HLA-DRA,HLA-DPB1,HLA-DRB1,CD74,HLA-C	M146
complement and other receptors in DCs (M40)	0.0343503	0.13056	0.321776	0.544649	1.56933	13	ITGAX,TLR8,SIRPA,OLR1,C1QC,C1QA,LY96,CD86,TYROBP,HLA-DQB1,HLA-DQA1	M40
enriched in antigen presentation (II) (M95.0)	0.0347155	0.13056	0.321776	-0.499564	-1.54415	20	PTPRC,IL10RA,HLA-DRA,ITGA4,HLA-DPB1,PLEK,HCLS1,HLA-DRB1,CD53,HLA-DMA	M95.0
cytoskeletal remodeling (enriched for SRF targets) (M34)	0.0357034	0.132832	0.321776	0.687123	1.61893	7	ACTN1,TPM2,TPM1,THBS1,VCL,MYLK	M34
cell division in stimulated CD4 T cells (M4.6)	0.038246	0.140778	0.321776	-0.505859	-1.53075	19	CENPM,CDKN3,DEPDC1B,DSCC1,CDCA2,HMMR,CDCA7	M4.6
TBA (M48)	0.0433027	0.157713	0.321776	0.551867	1.55593	12	STAB1,PLCB2,TLR4,SPI1,HHEX,SH3TC1,TNFSF13,TYROBP	M48
TBA (M93)	0.0457746	0.164979	0.282013	-0.614854	-1.54669	10	TGFBR3,PTCH1,IL23A,LIF	M93
G protein coupled receptors cluster (M155)	0.0474596	0.169289	0.321776	0.587833	1.54609	10	S1PR3,C3AR1,FPR2,LTB4R,P2RY2,FPR1	M155
TBA (M211)	0.0510563	0.18026	0.266351	-0.601603	-1.51335	10	CMPK1,BMI1,RAP1B,SLC25A46,PLEKHF2,MDFIC,CCNG1,RNF11,ADD3	M211
Ran mediated mitosis (M15)	0.0528169	0.182818	0.261664	-0.57163	-1.51634	12	RAN,AURKB,ESPL1,AURKA,UBE2S,KIF15,TPX2	M15
interferon alpha response (II) (M158.1)	0.0528376	0.182818	0.276501	-0.964032	-1.28214	1	PRL	M158.1
TBA (M229)	0.0554562	0.189979	0.257206	-0.585079	-1.50744	11	CDKN2AIP,BMI1,CCNC,MAPK6,AEBP2,MIER3	M229
TBA (M203)	0.0580986	0.19708	0.248911	-0.563637	-1.49514	12	MBNL2,C12orf29,ZBTB41,RCN2,IKZF5,PHTF2	M203
T cell surface signature (S0)	0.0599315	0.198851	0.24134	-0.428188	-1.39578	25	ITM2A,PTPRCAP,ANKH,LAG3,CD320,SLC38A1,NDFIP2,CD3G,CD3E,CXCR6,CD2,CLEC2D,GPR171	S0
mismatch repair (I) (M22.0)	0.0603448	0.198851	0.24134	-0.422024	-1.39166	27	RFC5,SSBP1,FIGNL1,RFC3,POLA1,MCM6	M22.0
signal transduction, plasma membrane (M82)	0.06	0.198851	0.276501	0.614711	1.49653	8	COL1A1,COL1A2,DOCK4,PDGFRA,FN1	M82
cell division (stimulated CD4+ T cells) (M46)	0.0612245	0.199846	0.237794	-0.416369	-1.37743	26	SLC27A2,GGH,CDCA3,CDCA7,CDK1,TOP2A,CDC45,TYMS,RRM2,RAD51,KIF4A	M46
enriched for ubiquitination (M138)	0.0644007	0.208249	0.237794	-0.571703	-1.47298	11	MBNL2,ZBTB41,NRAS,UBR1,PHTF2,USP1	M138
chaperonin mediated protein folding (I) (M204.0)	0.0651801	0.208818	0.231127	-0.525553	-1.44842	14	SSBP1,ATIC,CCT8,FBXW2,CCT7,CCT3,CCT4,NOP56,CCT6A,HSPE1,CCT2	M204.0
TBA (M114.0)	0.0666137	0.211453	0.287805	0.373077	1.4435	36	ST3GAL6,NFE2,LGALS12,JAG1,MGST1,ACTN1,CPNE2,BST1,PKP4,DOCK5,ZNRF1,VSTM1,CDK6,BTBD3,CLGN,SLC40A1,FAH	M114.0
TBA (M174)	0.0679443	0.213716	0.227987	-0.444883	-1.39031	22	MATR3,BMI1,CUL5,CCNC,TSN,ANP32E,TNFAIP8,EED,BZW1,PCNP,MDFIC,PANK3	M174
TBA (M141)	0.0705882	0.218067	0.261664	0.470262	1.45309	16	ST3GAL6,B3GNT3,PRR15L,LGALS4,CEACAM1,B3GNT5,NR1I2,PIP5K1B	M141
TBA (M66)	0.0705882	0.218067	0.261664	0.479349	1.48117	16	BTK,ADAP2,MAFB,CYBB,SLC7A7,CST3,FCER1G,KMO,CYP1B1,IFI30	M66
AP-1 transcription factor network (M20)	0.0722611	0.22126	0.257206	0.512913	1.47788	13	ATF3,FOSB,EGR1,FOSL1,CCL2	M20
CORO1A-DEF6 network (II) (M32.4)	0.0745921	0.224425	0.252961	0.511184	1.4729	13	DEF6,CNOT3,HGS,SH2B1,DGKZ,ACAP1	M32.4
enriched in T cells (II) (M223)	0.0739437	0.224425	0.21925	-0.541888	-1.43745	12	HOPX,TRGC2,FGFBP2,PLEKHF1,SLC38A1,TC2N,CLEC2D	M223
TBA (M208)	0.0828729	0.245077	0.2114	-0.647437	-1.43729	7	HOXA7,JMY	M208
integrins and cell adhesion (M84)	0.0824373	0.245077	0.208955	-0.593543	-1.44945	9	CD96,ICAM3,ITGA4,ITGB7,ITGAL,VCAM1	M84
TBA (source: B cells) (M152.0)	0.0884956	0.250045	0.224966	0.655305	1.44755	6	IMPG2,PPEF2,MEFV	M152.0
cell division - E2F transcription network (M4.8)	0.0888889	0.250045	0.195789	-0.473731	-1.42065	18	RFC5,MCM4,MCM2,TIMELESS,MCM3,NASP,PCNA,MAD2L1,KIF4A,RNASEH2A,DTYMK	M4.8
enriched in neutrophils (II) (M163)	0.0885781	0.250045	0.231127	0.49343	1.42175	13	ARAP3,NPL,DENND3,FRAT2,HSPA6,BEST1,SLC40A1,IMPA2	M163
lysosome (M209)	0.0888889	0.250045	0.224966	0.600368	1.46161	8	SORT1,GM2A,CTSB,CD68,CTSZ,PSAP,GNS	M209
purine nucleotide biosynthesis (M212)	0.0862676	0.250045	0.202072	-0.534183	-1.41701	12	ATIC,CHCHD3,RUVBL2,CCT7,CCT3,IMPDH2,GMPS	M212
signaling in T cells (II) (M35.1)	0.0858676	0.250045	0.204295	-0.553945	-1.42722	11	IL2RB,PRF1,TNFRSF18,GZMB,IFNG	M35.1
integrin cell surface interactions (I) (M1.0)	0.0909091	0.253666	0.231127	0.384113	1.34839	25	LAMB2,COL1A1,COL1A2,LAMB1,ITGA5,TNC,COL5A2	M1.0
Hox cluster IV (M17.3)	0.0995575	0.255763	0.2114	0.649231	1.43413	6	HOXB2,HOXB4,HOXA5	M17.3
Hox cluster V (M96)	0.0955556	0.255763	0.216543	0.597362	1.45429	8	HOXB2,HOXB3,CPNE8	M96
Membrane, ER proteins (M134)	0.0979021	0.255763	0.21925	0.484629	1.39639	13	RGL1,TMED6,ENG,STK32B,RASAL2,CORO2B,NAV1,PTK2,CIITA	M134
TLR8-BAFF network (M25)	0.09447	0.255763	0.222056	0.547076	1.43889	10	ASGR2,BCL6,TLR8,TNFSF13B,ASGR1,SLC40A1,TBXAS1,AP1S2	M25
cell cycle and transcription (M4.0)	0.0962499	0.255763	0.287805	0.213135	1.18182	310	TACC3,STAB1,ASGR2,PADI4,WDFY3,CD36,TNFAIP2,TLR2,GPSM2,KLF4,IL1RN,FCGR1A,NPL,LMO2,HELLS,IGSF6,TFEC,NOD2,APOBEC3A,DAPK1,DMXL2,RASSF4,TMPO,ITGAX,AOAH,MYOF,VCAN,CD33,NLRP12,MNDA,CSF2RA,TLR8,CSF3R,LILRB1,KCTD12,PLBD1,CCR1,GCA,PRKCD,TNS3,IRAK3,HCK,FPR1,MAFB,SCPEP1,SIRPB2,TLR4,LILRA2,S100A9,CLEC4E,SORT1,LY86,SIRPA,SPI1,RMI1,TIMP2,HPSE,S100A12,MTMR11,PLAUR,PLXNB2,CD93,FCN1,CD302,CEACAM8,CYBB,NCF1,HSPA6,L…	M4.0
chaperonin mediated protein folding (II) (M204.1)	0.0950704	0.255763	0.191892	-0.573291	-1.44214	10	PFDN4,PFDN5,CCT8,CCT7,CCT3,CCT4,CCT6A,CCT2,VBP1	M204.1
inflammasome receptors and signaling (M53)	0.0990783	0.255763	0.216543	0.496922	1.40102	12	NLRP3,NOD2,PAK1,TLR4,NLRC4,CARD9,RXRA	M53
olfactory receptors (M228)	0.0997921	0.255763	0.204295	0.873261	1.35988	2	OR7D2,OR2C3	M228
platelet activation and degranulation (M85)	0.0948081	0.255763	0.21925	0.534452	1.45582	11	COL1A1,COL1A2,THBS1,SERPINA1,FN1,SERPINE1,F3,CLU	M85
receptors, cell migration (M109)	0.0968523	0.255763	0.224966	0.460838	1.39737	15	C3AR1,TRIB1,CCR2,IL6R,LRRK2,CCR1,BCL2	M109
respiratory electron transport chain (mitochondrion) (M231)	0.09319	0.255763	0.195789	-0.587629	-1.43501	9	NDUFS3,UQCRFS1,NDUFB4,NDUFB1,COX5A,NDUFAB1	M231
transmembrane transport (SLC cluster) (M154.1)	0.103687	0.263791	0.2114	0.536583	1.41129	10	SLC16A4,SLC6A12,SLC7A9,SLC5A10	SLC cluster) (M154.1
TBA (M184.1)	0.108108	0.273032	0.204295	0.557754	1.41796	9	CDKN2B,MAP3K10,ADAMTSL2,MAPK8IP2,DLG4	M184.1
C-MYC transcriptional network (M4.12)	0.110915	0.278092	0.176694	-0.52349	-1.38864	12	NME1,MCM6,CDCA7,TK1,TOP2A,KIF11,BIRC5	M4.12
enriched in monocytes (I) (M4.15)	0.112903	0.28104	0.202072	0.533857	1.40412	10	HCK,DPYSL2,APLP2,FES,TNFSF13,EPB41L3,SLC31A2,LGALS3	M4.15
enriched for TF motif TTCNRGNNNNTTC (M172)	0.12	0.296571	0.191892	0.578224	1.4077	8	FOSB,EGR3,CXCL3	M172
TBA (M197)	0.121547	0.298264	0.172324	-0.613048	-1.36095	7	NOVA1,PLSCR4,WWTR1	M197
TBA (M148)	0.128668	0.313515	0.186433	0.490255	1.33542	11	TMEM30A,ADAM9,SYNJ1,EEA1,SEC23A	M148
TBA (M249)	0.132762	0.318998	0.17822	0.700113	1.35638	4	LY75,ANKRD44,PLIN4,HS2ST1	M249
cell division (M37.3)	0.132042	0.318998	0.160801	-0.539825	-1.35795	10	CKAP2,NCAPD2,VRK1,NUP37,RUVBL1	M37.3
TBA (M70.0)	0.135593	0.321337	0.188204	0.433805	1.3154	15	CDKN2B,LTB4R2,CFB,PDLIM7,GP1BB,MAPRE3	M70.0
adhesion and migration, chemotaxis (M91)	0.135563	0.321337	0.158514	-0.537935	-1.3532	10	CCL5,F2R,PROK2	M91
leukocyte activation and migration (M45)	0.139535	0.328429	0.157403	-0.516184	-1.32993	11	FYN,INPP5D,CD48,ITGA4	M45
cell movement, Adhesion & Platelet activation (M30)	0.141204	0.330111	0.179782	0.388066	1.26336	19	HBEGF,PDGFA,TPM1,TNS1,CD9,GAB1,MPP1	M30
TBA (M41.2)	0.145794	0.338556	0.157403	-0.707158	-1.33335	4	OBSL1,MTMR8	M41.2
T cell differentiation (Th2) (M19)	0.147314	0.339804	0.15017	-0.451633	-1.29956	16	ITM2A,GZMK,PKIA,IL32	M19
TBA (M131)	0.150358	0.344529	0.176694	0.446436	1.31983	14	ACTN1,HEMGN,FHL2,TNS1,CMPK2,GMPR	M131
B cell development/activation (M58)	0.153499	0.347914	0.169571	0.469866	1.27989	11	BTK,BCL2,DUSP6,PIK3CD,GAB2	M58
cytoskeleton/actin (SRF transcription targets) (M145.1)	0.153846	0.347914	0.172324	0.440515	1.26928	13	TPM2,TPM1,TNS1,ACTG2,SYNPO2,MYH11,CAV2,VCL,MYLK	SRF transcription targets) (M145.1
amino acid metabolishm and transport (M154.0)	0.155131	0.348542	0.173748	0.440266	1.30159	14	ACMSD,RBP5,SLC6A12,SLC7A9,GAL3ST1	M154.0
enriched in B cells (III) (M47.2)	0.163265	0.36445	0.140406	-0.383406	-1.26838	26	IGLV1-44,CDK14,MEF2C,HLA-DOA,DENND5B,FCRL3,PNOC,FCRLA,TPD52,VPREB3,IGKC,IGHA1,TBC1D9,CELSR1	M47.2
Naive B cell surface signature (S8)	0.165072	0.36518	0.168238	0.35074	1.23123	25	SLC38A11,GABBR1,IMPG2,HHLA2,CNR1,P2RY14,JAM2	S8
TBA (M221)	0.165703	0.36518	0.149208	-0.748219	-1.27636	3	ESCO2,RNF17	M221
ATF targets network (M41.4)	0.175589	0.383116	0.153159	0.67481	1.30736	4	ATP7B,PEG3,REEP1,DAAM2	M41.4
CD4 T cell surface signature Th2-stimulated (S7)	0.176056	0.383116	0.137251	-0.484745	-1.28587	12	ITM2A,CLDND1,CD3G,SLC4A7,GPR171	S7
TBA (M241)	0.17773	0.384342	0.152145	0.674046	1.30588	4	CCNL2,PAN2	M241
DNA repair (M76)	0.182292	0.389339	0.133555	-0.402388	-1.24377	20	RFC5,RFC3,FEN1,PCNA,POLD3,RAD51,RFC2	M76
activated dendritic cells (M67)	0.182028	0.389339	0.156312	0.438607	1.23661	12	IFIH1,DDX58,RSAD2,IRF7,SERPING1,PLSCR1,C1QC,C2	M67
CD4 T cell surface signature Th1-stimulated (S6)	0.187845	0.39749	0.135741	-0.579681	-1.28688	7	F2R,TSPAN5,LAG3,NDFIP2,GPR19	S6
antigen processing and presentation (M200)	0.188406	0.39749	0.134273	-0.551539	-1.28727	8	WDFY4,HLA-DPB1,HLA-DQA2,HLA-DMA	M200
TBA (M151)	0.192029	0.402679	0.132846	-0.550656	-1.28521	8	PRKCH,ADAM12,RORA	M151
TBA (M105)	0.195349	0.403211	0.151149	0.386543	1.21666	17	PTX3,CA2,JAG1,MGST1,CPNE2,IRAK3,LPCAT2,VSTM1,BTBD3	M105
TBA (M72.1)	0.196944	0.403211	0.126254	-0.441824	-1.25286	15	ARID4B,CCNC,MBNL1,SP3,BZW1,PLEKHF2,PPP1R12A	M72.1
cell adhesion (GO) (M117)	0.195804	0.403211	0.128789	-0.392686	-1.219	21	PTPRC,CD96,PRKCQ,CORO1A,CYTIP,PLEK,CXCR3,ZAP70,PPP2R1A	M117
transmembrane transport (II) (M191)	0.194107	0.403211	0.128789	-0.435993	-1.25456	16	ATP8A1,CUL5,KCNK5,SLC12A2,HEPH,MDFIC,ACSL5,SPNS3,NUP54,SLC19A2,AXIN2	M191
B cell development (M9)	0.200903	0.404142	0.146416	0.450133	1.22613	11	CEBPE,LTA,TLR4,SPI1,CBFA2T3,HHEX,CCR7,TNFSF13	M9
myeloid, dendritic cell activation via NFkB (I) (M43.0)	0.200686	0.404142	0.12564	-0.45543	-1.25516	14	CCL5,EBI3,MAP3K8,IL23A	M43.0
viral sensing & immunity; IRF2 targets network (II) (M111.1)	0.200903	0.404142	0.146416	0.450301	1.22659	11	IFIT2,CXCL10,DDX58,CASP1,TNFSF13B,USP18	M111.1
extracellular matrix (III) (M2.2)	0.204444	0.408889	0.143759	0.523911	1.27548	8	COL1A2,VCAN,COL5A2	M2.2
leukocyte migration (M88.0)	0.212121	0.419966	0.120433	-0.350263	-1.19921	30	GMDS,MAPK13,GUCY2C,PLS1,GPA33,VIL1,XK,PRSS3,BCL2L14	M88.0
signaling in T cells (I) (M35.0)	0.212411	0.419966	0.146416	0.413133	1.22137	14	ATF3,FOSB,EGR1	M35.0
TBA (M137)	0.217317	0.427226	0.119348	-0.437463	-1.2405	15	ACBD3,TSNAX,TLK1,PHTF2,PLEKHF2,USP1,PANK3,ATF2	M137
TBA (M70.1)	0.222973	0.435868	0.138022	0.489256	1.24382	9	CDKN2B,SOX15,PIK3CD,PDLIM7	M70.1
proteasome (M226)	0.225352	0.438044	0.119348	-0.460165	-1.22066	12	PSMD14,POLR2K,RAN,NUP37,TAF9	M226
immuregulation - monocytes, T and B cells (M57)	0.22898	0.44261	0.119348	-0.47371	-1.2205	11	CCL4,IL23A,CD79A,BLK,CTLA4,CAMK2D	M57
chemokine cluster (I) (M27.0)	0.232446	0.446812	0.140406	0.393078	1.19191	15	CXCL2,CXCL1,CXCL3,CXCL10	M27.0
TBA (M153)	0.234295	0.447796	0.114267	-0.427352	-1.21182	15	NRAS,CCNC,RAP2C,SP3,AEBP2,PHTF2	M153
TBA (source: naive B cells) (M152.1)	0.235546	0.447796	0.130106	0.638881	1.23775	4	IMPG2,MEFV	M152.1
TBA (M248)	0.243094	0.45962	0.11725	-0.54608	-1.21229	7	SSNA1,FBXL15,RASSF7,CCDC85B,ALDH16A1	M248
cell cell adhesion (M133.1)	0.246377	0.461103	0.11524	-0.521426	-1.21699	8	LAMB3,LAMA3,ITGB4	M133.1
plasma membrane, cell junction (M162.0)	0.246544	0.461103	0.132147	0.418184	1.17902	12	CDH1,PRR15L,TMC4,ELF3,SPINT1,ST14,TJP3	M162.0
enriched for TF motif TNCATNTCCYR (M232)	0.249564	0.464242	0.111918	-0.443086	-1.19968	13	RAD51C,TTC1,HDDC3,ELP4,PDE6D	M232
TBA (M184.0)	0.25641	0.471904	0.130106	0.401994	1.15828	13	CDKN2B,MAP3K10,RGMA,ARHGEF4,GP1BB	M184.0
enriched in plasma membrane proteins (II) (M135.1)	0.25641	0.471904	0.130106	0.401996	1.15829	13	ACMSD,ENPEP,CUBN,GAL3ST1,ALPK2,DGCR5	M135.1
TBA (M41.0)	0.258182	0.47265	0.112379	-0.560783	-1.18999	6	OBSL1,CA14	M41.0
chemokine cluster (II) (M27.1)	0.264085	0.480912	0.10882	-0.444174	-1.17824	12	CCL5,CCL4,CXCL5	M27.1
TBA (M194)	0.267016	0.481201	0.107554	-0.434219	-1.17567	13	PPP2R5C,CTCF,NUP37,MTO1	M194
enriched for TF motif PAX3 (M179)	0.267025	0.481201	0.10925	-0.495081	-1.209	9	PMS1,BMI1,TNFAIP8,USP1,RANBP6	M179
T cell signaling and costimulation (M44)	0.271127	0.481238	0.10714	-0.472535	-1.18868	10	FYN,ARHGDIB,IL23A	M44
TBA (source: B cells) (M217)	0.271218	0.481238	0.110122	-0.582361	-1.1607	5	PLSCR4,LUM	M217
chemokines and inflammatory molecules in myeloid cells (M86.0)	0.268585	0.481238	0.128789	0.354489	1.11816	18	CXCL2,IL1B,CXCL1,NFKB1,BCL2A1	M86.0
platelet activation (III) (M42)	0.274194	0.481579	0.124434	0.443005	1.16517	10	GNAQ,COL1A1,VAV1,GNA15,FCER1G	M42
regulation of localization (GO) (M63)	0.272887	0.481579	0.10673	-0.441192	-1.17033	12	MAP2K2,FLNA,PKN1,SNX17,ARHGDIA,AKT1,NAPA	M63
TBA (M72.0)	0.277778	0.48541	0.104733	-0.367974	-1.1374	20	ARID4B,ATP11B,RAP2C,PHTF2,BZW1,PLEKHF2,MORC3,DEK,PANK3,RNF138	M72.0
Memory B cell surface signature (S9)	0.290598	0.502735	0.100991	-0.380374	-1.14069	18	CD52,GRAMD1C,TNFRSF13B,ITM2C,TNFRSF17,SSPN,JAM3,PTPRR,CADM2,NLGN4Y,FCGR2B,NCAM2	S9
TBA (M176)	0.28972	0.502735	0.10673	-0.622386	-1.17351	4	AQP1	M176
T cell activation (IV) (M52)	0.293194	0.504702	0.101714	-0.420118	-1.13749	13	PTPRC,GFI1,LAG3,LPXN,CD3E	M52
complement activation (I) (M112.0)	0.300242	0.511743	0.121543	0.373893	1.13373	15	C3AR1,CFB,CR1,C1S,SERPING1,CFH,C1QC,C1QA,C2,C5AR1	M112.0
glycerophospholipid metabolism (M114.1)	0.299539	0.511743	0.118288	0.435174	1.14457	10	ST3GAL6,PLA2G4A,LPCAT2,MBOAT2,SLC40A1,FAH	M114.1
TBA (M190)	0.31338	0.528925	0.0982123	-0.458963	-1.15454	10	BUB3,BMI1,HAUS3,PPP1CC	M190
TBA (M32.7)	0.313063	0.528925	0.113787	0.449095	1.14172	9	STK11,HGS,EIF4G1,TSC2	M32.7
Hox cluster VI (M107)	0.320261	0.530194	0.110122	0.490098	1.15472	7	HOXB2,HOXB3	M107
Rho GTPase cycle (M4.14)	0.318996	0.530194	0.0982123	-0.469718	-1.14707	9	DEPDC1B,ARHGAP19,ECT2,CEP55,DEPDC1,PRC1,E2F2	M4.14
metabolism in mitochondria, peroxisome (M187)	0.318087	0.530194	0.107554	0.744637	1.15958	2	ACMSD,EHHADH	M187
transmembrane and ion transporters (I) (M142)	0.31677	0.530194	0.107554	0.667607	1.17081	3	CUBN,SLC17A3,SLC6A13	M142
TBA (M116)	0.326087	0.537267	0.0975449	-0.483475	-1.12841	8	ERRFI1,WWTR1,OSMR,VCAM1,CAV1,FSTL1,EPS8	M116
CORO1A-DEF6 network (I) (M32.2)	0.329412	0.540173	0.113313	0.358346	1.10728	16	DEF6,CCDC22,HGS,SH2B1,STXBP2,TSC2,ACAP1,APEH,CLPTM1	M32.2
enriched in B cells (IV) (M47.3)	0.331046	0.540293	0.0934449	-0.404165	-1.11387	14	CPNE5,IGHG1,CDK14,MEF2C,HLA-DOA,TPD52,IGHA1,CELSR1	M47.3
TBA (M161)	0.334477	0.543329	0.0928481	-0.400698	-1.10432	14	TSNAX,SPAST,SP3,FNDC3A,SLC7A5,RBM38	M161
extracellular matrix (I) (M2.0)	0.341121	0.551533	0.110565	0.314822	1.06484	22	COL1A1,NID1,COL1A2,MXRA8,VCAN,COL5A2	M2.0
cell junction (M162.1)	0.353333	0.56862	0.105125	0.449294	1.09382	8	DSP,CDH1,TJP3,BSPRY,PKP3	M162.1
mitochondrial cluster (M235)	0.355932	0.570151	0.110122	0.357259	1.08329	15	DNAJA3,PUS7,TCHP,HIBCH	M235
TBA (M242)	0.363431	0.57948	0.104344	0.388744	1.05891	11	MAP3K2,ACAP2,STRN3	M242
CD28 costimulation (M12)	0.367384	0.581709	0.0899861	-0.444083	-1.08447	9	SH2D1A,LIME1	M12
TBA (M186)	0.368192	0.581709	0.101351	0.455279	1.07268	7	SOX15,PDLIM7,GP1BB	M186
antigen presentation (lipids and proteins) (M28)	0.373239	0.587004	0.0880945	-0.429134	-1.0795	10	CD8A,HLA-DRA,CD1C,HLA-DRB1	M28
cell cycle, mitotic phase (M230)	0.37746	0.588293	0.0883594	-0.419121	-1.07985	11	JMY,NAE1	M230
enriched in extracellular matrix & associated proteins (M202)	0.376812	0.588293	0.0891647	-0.463354	-1.08145	8	CCDC80,LUM,GAS1	M202
Plasma cell surface signature (S3)	0.381944	0.589968	0.0860347	-0.343526	-1.06183	20	TRAM2,KCNN3,ICAM2,KRTCAP2,SLC16A14,SDC1,SLC44A1,CLPTM1L,KCNG2,CAV1,TMEM37	S3
myeloid, dendritic cell activation via NFkB (II) (M43.1)	0.380789	0.589968	0.0855357	-0.385211	-1.06164	14	CCL5,EBI3,IL23A,TNIP3	M43.1
Activated (LPS) dendritic cell surface signature (S11)	0.396552	0.598561	0.104344	0.265271	1.02682	37	PRRG4,KITLG,LY75,TNFSF13B,TTYH2,SLC41A2,F11R,EREG,IL13RA1,SIGLEC1,CSF2RB,COLEC12,IL3RA,LAMP2,ANTXR2	S11
BCR signaling (M54)	0.397887	0.598561	0.0845557	-0.396106	-1.05074	12	INPP5D,PIK3R3,PLCG2	M54
cell cycle, ATP binding (M144)	0.39219	0.598561	0.0833634	-0.367004	-1.0407	15	RAD21,CUL5,CCNC,TLK1,MCTS1,RBM7,PPP1R12A,PCNP	M144
chemokines and receptors (M38)	0.396127	0.598561	0.0847985	-0.417619	-1.05054	10	CCL5,CCL4,CXCR4,CXCR6	M38
cytokines - recepters cluster (M115)	0.394265	0.598561	0.0860347	-0.433373	-1.05831	9	IL23A,IFNG,LIF	M115
viral sensing & immunity; IRF2 targets network (I) (M111.0)	0.390698	0.598561	0.101714	0.330044	1.03883	17	TNFSF13B,LY86,TLR7,IFI35,THBS1,EREG,USP18,FES,TAP1,CTSS,BST2,RIPK2	M111.0
TBA (M72.2)	0.413238	0.618962	0.0833634	-0.407023	-1.04868	11	ARID4B,SP3,PLEKHF2,ZDHHC17,PPP1R12A	M72.2
enriched in membrane proteins (M124)	0.438849	0.653527	0.096563	0.316723	0.999034	18	ALAS2,C3AR1,SLC4A1,ABCB6,SNCA,SLC40A1,KCNH2,ELANE,HP,LTF	M124
heme biosynthesis (II) (M222)	0.440092	0.653527	0.0940503	0.352334	0.993367	12	TRIM10,CPOX,BLVRB,KLF1,RFESD,HMBS	M222
TBA (source: memory B cells) (M152.2)	0.453416	0.670436	0.0862866	0.596308	1.04577	3	PPEF2,MEFV	M152.2
enriched in B cell differentiation (M123)	0.465438	0.685283	0.0908241	0.377995	0.994182	10	NR4A1,HBEGF,GAB1,DLL1	M123
chromosome Y linked (M240)	0.467742	0.685757	0.0905429	0.377103	0.991837	10	RGMA,DPF3,PRKY,KDM5D,DDX3Y,USP9Y,UTY	M240
TBA (M166)	0.477124	0.696561	0.0862866	0.408414	0.962266	7	TNC,C1S,PDGFRA,CHL1	M166
platelet activation & blood coagulation (M199)	0.481216	0.699584	0.0753094	-0.384907	-0.991702	11	PCSK6,TTC7B,GP1BA,VWF,GP9,GP6,SH3BGRL2	M199
TBA (M121)	0.486583	0.701909	0.0747385	-0.3829	-0.986533	11	SLAMF7,IGKV4-1,IGKC,LY9,IRF4,BIRC3,CD27	M121
TBA (M80)	0.486874	0.701909	0.0902635	0.323462	0.956273	14	RGL1,ENG,GAB1,PLCB1,TRAT1,PTK2,HCP5,FAM43A	M80
nucleotide metabolism (M181)	0.491039	0.704978	0.0743625	-0.394458	-0.963278	9	ATIC,RRM2,CAD,GMPS	M181
proinflammatory dendritic cell, myeloid cell response (M86.1)	0.496479	0.709842	0.0728939	-0.364463	-0.966799	12	CCL4,CD80,IFNG,PDE4B,STAT4	M86.1
TBA (M128)	0.506261	0.718358	0.0727141	-0.377588	-0.972846	11	RNF139,CCNC,SP3,ARID4A,USP1,NDUFA5	M128
cell activation (IL15, IL23, TNF) (M24)	0.51074	0.718358	0.0875697	0.318844	0.942619	14	NFKB2,SBNO2,SERPING1,PDGFRA,FN1,IL15	M24
platelet activation (II) (M32.1)	0.506993	0.718358	0.0714786	-0.314851	-0.977382	21	SIPA1,MAP2K2,FLNA,ACTN4,PKN1,MLF2,AKT1,PFN1	M32.1
transmembrane and ion transporters (II) (M224)	0.509804	0.718358	0.0826646	0.401981	0.947109	7	ATP7B,GRIK3,CACNA1F	M224
enriched in antigen presentation (I) (M71)	0.512998	0.718613	0.0704501	-0.33136	-0.953481	16	SLC27A2,HLA-DRA,HLA-DPB1,HLA-DRB1,HMOX1,CD74	M71
lymphocyte generic cluster (M60)	0.516295	0.720315	0.0696133	-0.345416	-0.951964	14	SH2D2A,MEF2C,CLIP4,CD2,BANK1,CD19	M60
platelet activation (I) (M32.0)	0.526224	0.731219	0.0696133	-0.312005	-0.968548	21	PPP1CA,FLNA,CORO1A,ACTN4,POR,AKT1,PFN1,PPP2R1A	M32.0
regulation of antigen presentation and immune response (M5.0)	0.528358	0.731248	0.09855	0.213472	0.962805	79	MAPK14,TLR1,TLR6,TLR2,PLCG1,BTK,MEF2A,MNDA,LILRB1,PAK1,IRAK3,HCK,TLR4,DUSP6,TLR5,LAT2,TLR7,CTSH,CD4,CHUK,CLEC7A,MYD88	M5.0
leukocyte differentiation (M160)	0.532688	0.734302	0.0860347	0.307762	0.933207	15	EGR2,NFKB2	M160
axon guidance (M110)	0.539171	0.74029	0.0826646	0.356498	0.937643	10	COL1A1,COL1A2,MYH10,SEMA6A,DPYSL3,PTK2	M110
enriched in DNA interacting proteins (M182)	0.542254	0.74158	0.0684715	-0.354177	-0.939512	12	POLD3,STMN1,TAF5,BLM	M182
KLF12 targets network (M32.3)	0.557647	0.759629	0.0819779	0.299718	0.926117	16	CNOT3,HGS,NBEAL2,DGKZ,ACAP1,CLPTM1,NR1H2	M32.3
TBA (M185)	0.567753	0.767354	0.0649408	-0.333188	-0.918265	14	HPRT1,ATG5,FNDC3A,DLD	M185
growth factor induced, enriched in nuclear receptor subfamily 4 (M94)	0.566591	0.767354	0.078921	0.339222	0.924019	11	NR4A1,EGR3	M94
TBA (M233)	0.580435	0.781441	0.0756946	0.423288	0.890962	5	MAP3K10,BOK	M233
TBA (M136)	0.59253	0.794244	0.0623861	-0.319101	-0.90486	15	MAP2K2,GPS1,COPE,PKN1,PPP2R1A,NAPA,CAPN1,NUCB1	M136
TBA (M170)	0.594705	0.794244	0.0711327	0.692149	0.924923	1	CHL1	M170
TBA (M188)	0.596831	0.794244	0.0637845	-0.349766	-0.879848	10	PLCXD2,SYTL2,KIF21A,CARD11	M188
TBA (M26.1)	0.603687	0.80029	0.0766747	0.336484	0.885003	10	LGALS4,A1CF,DDC,CYP3A5,CDHR5,CYP3A4,CYP3A7,GIPC2	M26.1
TBA (M41.1)	0.608407	0.802732	0.0741759	0.396279	0.875366	6	ATP7B,CYP11B1,PEG3	M41.1
transcription regulation in cell development (M49)	0.610169	0.802732	0.0787114	0.229819	0.916486	42	EPB42,PLCG1,KLF4,VCAN,LILRB1,PAK1,CDH1,FHL2,TIMP2,PLXNB2,KLF1,LST1,CEBPA,RXRA	M49
TBA (M102)	0.61326	0.803742	0.0646485	-0.401565	-0.891464	7	CD79A,PNOC,P2RX5	M102
Hox cluster I (M17.0)	0.61851	0.804528	0.0743625	0.323129	0.880182	11	HOXB2,HOXB4,CPNE8	M17.0
TBA (M198)	0.61851	0.804528	0.0743625	0.323265	0.880553	11	PISD,PDLIM7,LST1,CEBPB,XPO6	M198
muscle contraction, SRF targets (M195)	0.626151	0.811417	0.0636424	-0.397617	-0.8827	7	DES,PLN,PGM5,CNN1	M195
cell adhesion (M51)	0.638047	0.820685	0.0584693	-0.259564	-0.888681	30	CCDC80,SLAMF7,ITGB5,COL6A1,PARVB,ALOX12,SELP,ARHGAP6	M51
integrin mediated leukocyte migration (M39)	0.635945	0.820685	0.0739901	0.328954	0.865197	10	PLCG1,VAV1,PIK3CD	M39
TBA (M26.0)	0.645724	0.821239	0.0596037	-0.3165	-0.856939	13	GUCY2C,LRRC19,GPA33,VIL1	M26.0
complement activation (II) (M112.1)	0.64825	0.821239	0.0619763	-0.390628	-0.867184	7	C1R	M112.1
enriched for promoter motif NATCACGTGAY (putative SREBF1 targets) (M178)	0.641577	0.821239	0.0611693	-0.345924	-0.844756	9	ARHGEF12,PNOC,PRKCE	M178
extracellular matrix, collagen (M210)	0.655093	0.821239	0.0727141	0.269623	0.877765	19	EMILIN1,LAMB1,TNC,COL8A2,SERPINA1,EFEMP2,MGP,C1QA	M210
extracellular matrix, complement (M140)	0.654378	0.821239	0.0725352	0.306795	0.864975	12	PRTN3,TIMP2,FCN1,MMP8,SLPI,CFP,CRISP3	M140
mitotic cell cycle (M4.7)	0.651042	0.821239	0.0589694	-0.281144	-0.869011	20	PLK4,CDK1,CDC25A,NEK2,CEP72,CCNA2,CCNB2,PKMYT1,FOXM1,SHCBP1,PLK1,CCNB1,CDT1,CEP152,E2F8	M4.7
myeloid cell cytokines, metallopeptidases and laminins (M78)	0.65493	0.821239	0.0593488	-0.333087	-0.837891	10	LAMB3,IL23A	M78
Hox cluster III (M17.2)	0.665493	0.824546	0.0585938	-0.329767	-0.82954	10	HOXA7,MEIS2	M17.2
IL2, IL7, TCR network (M65)	0.667263	0.824546	0.0592219	-0.323177	-0.832657	11	IL2RG,PTPRCAP	M65
TBA (M220)	0.665217	0.824546	0.0687943	0.391262	0.823553	5	KCNC3,NOS1AP	M220
TBA (M99)	0.665929	0.824546	0.0696133	0.37559	0.829667	6	DACT1,PDGFRA,INHBA,EPHA2,FSTL1,CAV1	M99
enriched in hepatocyte nuclear factors (I) (M88.1)	0.680154	0.837485	0.0618406	-0.498564	-0.850484	3	GMDS	M88.1
enriched for cell migration (M122)	0.686275	0.842025	0.0673624	0.340321	0.801831	7	CCL2,IGF1,MYLK,NBL1	M122
golgi membrane (II) (M237)	0.689412	0.842885	0.0709609	0.269504	0.832756	16	GALNT7,GOLPH3L,RAB21,SLC35A5	M237
TBA (M205)	0.69526	0.845412	0.0684715	0.302883	0.825034	11	BAG4,RNF111,CHUK	M205
TBA (M90)	0.697168	0.845412	0.0665892	0.3365	0.792828	7	NR1I2,DDC,MYO1A,GIPC2	M90
innate activation by cytosolic DNA sensing (M13)	0.701252	0.845412	0.0568864	-0.313564	-0.80789	11	CCL5,CCL4,ZBP1	M13
platelet activation - actin binding (M196)	0.698824	0.845412	0.0702813	0.268242	0.828858	16	ASAP2,TPM4,TPM1,WASF3,THBS1	M196
small GTPase mediated signal transduction (M215)	0.7046	0.846499	0.0713053	0.272272	0.825592	15	GMIP,FGD3,ARHGAP9,VAV1	M215
T cell differentiation (M14)	0.711268	0.851552	0.0554793	-0.301119	-0.798766	12	SH2D1A,RASGRP1,TXK,BCL11B,SPOCK2,ITK	M14
TBA (M207)	0.72	0.859034	0.0564118	-0.381596	-0.809751	6	SMG6,RAB26	M207
Hox cluster II (M17.1)	0.729282	0.864149	0.0564118	-0.36136	-0.802211	7	PDGFD,HOXA3	M17.1
TBA (M244)	0.729282	0.864149	0.0564118	-0.36173	-0.803031	7	TLE6,TRIM17,AVPR2,CAMK2N1	M244
TBA (M180)	0.733634	0.866339	0.0658312	0.292887	0.797807	11	SYNJ1,CHUK,ACSL4,NPTN,IREB2	M180
enriched in nuclear pore complex interacting proteins (M247)	0.737958	0.868481	0.0579755	-0.467979	-0.79831	3	EFCAB5	M247
TBA (M41.3)	0.743542	0.869141	0.0555947	-0.407248	-0.811681	5	DMD,NPR3,PEG3,EPHB1,CYP11B1	M41.3
enriched in B cells (V) (M47.4)	0.742958	0.869141	0.0534572	-0.307139	-0.772619	10	FCRL3,CD37,LY9,CELSR1,FCGR2B,CD69	M47.4
TBA (M32.6)	0.748691	0.872213	0.0526973	-0.282714	-0.765462	13	PKN1,MLF2,AKT1,PPP2R1A,NUCB1,PSMD3,AP2M1,TGFB1	M32.6
TBA (M26.2)	0.763636	0.877923	0.053677	-0.365907	-0.776458	6	LRRC19,VIL1,CLDN2	M26.2
TBA (M32.5)	0.766143	0.877923	0.0516356	-0.276507	-0.748657	13	RALY,PKN1,MLF2,PPP2R1A	M32.5
cell adhesion (lymphocyte homing) (M21)	0.757778	0.877923	0.0635008	0.309783	0.754174	8	SDK2,VAV1,PTK2,CCR7,SELL	M21
enriched in B cells (VI) (M69)	0.766667	0.877923	0.0518458	-0.259964	-0.786659	19	CD79B,CD79A,P2RX5,CR2,FCRL2,CXCR5,CD19,CD72	M69
enriched in hepatocyte nuclear factors (II) (M88.2)	0.764933	0.877923	0.0562941	-0.446895	-0.762344	3	GUCY2C	M88.2
transcriptional targets of glucocorticoid receptor (M74)	0.768817	0.877923	0.0526973	-0.305071	-0.744992	9	MEF2C,HLA-DOA,CD3E,JUP	M74
enriched in calcium signaling proteins (M239)	0.772124	0.878799	0.0623861	0.338021	0.746676	6	SPOCK3,EPHB1,CAPS2,GRIA4,TRPC3,DMD	M239
MAPK, RAS signaling (M100)	0.778169	0.882775	0.0513223	-0.29594	-0.744448	10	MAP2K2,FLNA	M100
T cell surface, activation (M36)	0.794014	0.886222	0.0503964	-0.27841	-0.738529	12	CD8A,ITGA4,CD3E,CD3D	M36
TBA (M149)	0.785047	0.886222	0.053677	-0.394056	-0.742994	4	CLDN2,SLC3A1	M149
TBA (M201)	0.786925	0.886222	0.0658312	0.25212	0.764489	15	C17orf99,ABCC13,CDH1,PDGFA	M201
enriched for SMAD2/3 signaling (M97)	0.792254	0.886222	0.0504983	-0.292195	-0.735027	10	MEF2C,MME,BIVM	M97
enriched in naive and memory B cells (M83)	0.790323	0.886222	0.0514265	-0.295974	-0.722778	9	MEF2C,PKIG,CD37,BANK1,FCGR2B	M83
xenobiotic metabolism (M164)	0.801743	0.891971	0.0598603	0.305522	0.719842	7	HHLA2,UPB1,CYP3A5,CYP3A7,GIPC2	M164
TBA (M214)	0.817531	0.906621	0.0497903	-0.279378	-0.719809	11	PIK3CG,ATP11B,SPAST	M214
TBA (M120)	0.821109	0.90768	0.0495902	-0.278434	-0.717378	11	HCLS1,LPXN,ARHGAP15,GATA3,ARHGAP4,LYN,MAP4K1	M120
TBA (M193)	0.829493	0.912451	0.0609039	0.267469	0.703482	10	ATP1B2,GMPR,PLEK2,PBX1	M193
nuclear pore complex (mitosis) (M106.1)	0.8307	0.912451	0.0598603	0.263138	0.716771	11	NUP43,NUP107,GTF2H1,SMC1A,CCNH	M106.1
TBA (M98.1)	0.842004	0.913271	0.0518458	-0.407205	-0.694638	3	DMD,SLC7A11,CYP11B1	M98.1
cell adhesion, membrane (M133.0)	0.83542	0.913271	0.048799	-0.273061	-0.703533	11	EPS8L1,JUP,SFN,LSR,BIK	M133.0
cytoskeleton/actin (SRF transcription targets) (M145.0)	0.841187	0.913271	0.0473534	-0.257557	-0.697348	13	PALLD,PLN	SRF transcription targets) (M145.0
mitosis (TF motif CCAATNNSNNNGCG) (M169)	0.83705	0.913271	0.0467883	-0.257833	-0.710585	14	PMS1,NUP37,ACTR6,PCNA	M169
G protein mediated calcium signaling (M159)	0.861751	0.927512	0.0590955	0.254926	0.670493	10	GNAQ,GNA15,GNAZ,PLCB1	M159
T & B cell development, activation (M62.0)	0.863176	0.927512	0.0446854	-0.214601	-0.742862	34	ADCY9,SAMD13,SH2D1A,RNF150,CD7,EBF1,CD3G,CD3E,ELOVL4,VPREB3,CSRP2	M62.0
interferon alpha response (I) (M158.0)	0.857934	0.927512	0.0489954	-0.354172	-0.705895	5	TNR,ITGB4,SFN	M158.0
enriched for unknown TF motif CTCNANGTGNY (M62.1)	0.866667	0.92838	0.0571259	0.276679	0.673582	8	VSIG10,ENG	M62.1
cytoskeletal remodeling (M32.8)	0.894366	0.955095	0.0449543	-0.260045	-0.654153	10	FLNA,ATP2A3,AKT1	M32.8
metabolism of steroids (M225)	0.90364	0.962029	0.0534572	0.317239	0.614611	4	ALPK2,GALNT14,UGT2B17,HAVCR1	M225
TBA (M218)	0.909707	0.962746	0.0555947	0.241022	0.656529	11	RPE,PREPL,SLC35A5	M218
regulation of transcription, transcription factors (M213)	0.909879	0.962746	0.0434507	-0.232123	-0.66793	16	ARID4B,ZDHHC17,PPP1R12A,CLK4,KIAA1109,STAG2	M213
targets of FOSL1/2 (M0)	0.913978	0.964136	0.0447749	-0.255449	-0.623814	9	DCN,LIF	M0
intracellular transport (M147)	0.926573	0.971498	0.0430173	-0.224884	-0.659159	17	RAD21,CEP120,CLINT1,PPP1R12A	M147
nuclear pore complex (M106.0)	0.925477	0.971498	0.0426734	-0.226765	-0.652512	16	RAN,NUP37,NUP155	M106.0
TBA (M246)	0.933628	0.972998	0.0534572	0.27031	0.597107	6	POLR2J4,PLIN5,SNAPC1	M246
Wnt signaling pathway (M206)	0.932432	0.972998	0.0543434	0.241295	0.613435	9	KITLG,SFRP4,CHL1	M206
cell cycle and growth arrest (M31)	0.937788	0.974398	0.0551352	0.229805	0.604422	10	IL1B,THBS1,DUSP1	M31
inositol phosphate metabolism (M129)	0.941901	0.975742	0.0425878	-0.228227	-0.605409	12	FNDC3A,PLEKHF2,AVL9,PANK3,KIAA1109,SRP9,IMPA1	M129
enriched in cell cycle (M167)	0.950764	0.981983	0.0404935	-0.209721	-0.594696	15	FLNA,MAD1L1,AKT1,RBM38,PPP2R1A	M167
TBA (M104)	0.958781	0.987317	0.0425878	-0.233395	-0.569958	9	MEF2C,JUP,MGLL,FSTL1,CRIM1,PF4	M104
B cell surface signature (S2)	0.976608	0.990928	0.0645031	0.156301	0.716302	83	SCN3A,GPR85,AVPR1A,GABBR1,IMPG2,TRPC1,HHLA2,GP5,ADAM28,SLC44A5,CSPG4,CD180,CNR1,JAM2,TMEM156	S2
TBA (M108)	0.972376	0.990928	0.0431902	-0.237169	-0.526509	7	CDCA7,RNF43,GPX2,AXIN2	M108
TBA (M98.0)	0.970093	0.990928	0.0439759	-0.276525	-0.521389	4	VSNL1,DMD	M98.0
cell development (M175)	0.970534	0.990928	0.0432769	-0.239619	-0.531948	7	GAS1,SATB2,COL5A1,AXIN2,CTHRC1	M175
collagen, TGFB family et al (M77)	0.975904	0.990928	0.0553643	0.168281	0.611593	28	COL1A2,SHANK3,COL5A2,ENG,VDR,CD9	M77
CD1 and other DC receptors (M50)	0.986175	0.995189	0.052805	0.19109	0.502594	10	CSF2RA,CD9,CSF1R,ANPEP,CD1A	M50
double positive thymocytes (M126)	0.987478	0.995189	0.0411544	-0.19897	-0.512641	11	SH2D1A,CD3E	M126
nuclear pore, transport; mRNA splicing, processing (M143)	0.989437	0.995189	0.0403295	-0.185087	-0.465592	10	NUP155,SLBP	M143
TBA (M192)	0.993088	0.995966	0.0524828	0.180092	0.50775	12	NBEAL2,ILK,MAP1S,NR1H2,G6PD	M192
phosphatidylinositol signaling system (M101)	0.997696	0.997696	0.0522693	0.164988	0.465166	12	SYNJ1,AGL,PIK3C2A,SLC35A1	M101

## Sheet: MELAS
pathway	pval	padj	log2err	ES	NES	size	leadingEdge	ID
enriched in B cells (I) (M47.0)	1.12578e-05	0.00389521	0.593325	0.582583	2.21384	36	PAX5,PNOC,TCF4,CD22,BCL11A,VPREB3,CD72,IGHM,BLK,PTPRK,BANK1,IGLJ3,SPIB,IGHD,CD79A,CD24,CD19,STAP1,HLA-DOB,CD79B,E2F5,P2RX5	M47.0
heme biosynthesis (I) (M171)	3.38381e-05	0.00395444	0.557332	-0.826815	-2.25822	10	FECH,TMOD1,GATA1,PLEK2,E2F2,ALAS2	M171
respiratory electron transport chain (mitochondrion) (M238)	3.42871e-05	0.00395444	0.557332	0.783779	2.21984	12	ATP5I,ATP5O,NDUFB6,ATP5D,NDUFA6,NDUFS4,NDUFS7,UQCRQ,NDUFB2	M238
TBA (M136)	7.24326e-05	0.00403313	0.538434	-0.716777	-2.2615	16	DNM2,GNB2,MAP2K2,PKN1,COPE,GNAI2,NAPA,CAPN1,PPP2R1A,GBF1,PNPLA6,NR1H2,GPS1	M136
cell movement, Adhesion & Platelet activation (M30)	8.15952e-05	0.00403313	0.538434	-0.682638	-2.20467	17	CD9,TPM1,MPP1,TNS1,PROS1,SELP,ITGB3,SEMA6A,CALD1	M30
enriched in B cells (II) (M47.1)	4.71585e-05	0.00403313	0.557332	0.594315	2.15901	30	PAX5,SP140,PNOC,TCF4,BCL11A,POU2AF1,IGHM,PTPRK,BLNK,BANK1,PAWR,CD79A,CD24,FCGR2B,CD19,HLA-DOB,CD79B	M47.1
enriched in NK cells (I) (M7.2)	7.54788e-05	0.00403313	0.538434	-0.52892	-2.124	38	FASLG,ITK,KLRD1,PRKCH,PLEKHF1,SLAMF7,GNLY,CTSW,PRKCQ,XCL1,KLRF1,PRF1,CD247,CST7,IL2RB,MYBL1	M7.2
platelet activation - actin binding (M196)	0.000399459	0.0172766	0.498493	-0.679032	-2.14241	16	TPM1,ITGA2B,PROS1,TPM4,ACSBG1,ITGB3,ARHGAP6,ITGB5,MFAP3L,MPL,TGFB2	M196
TBA (M32.7)	0.000515011	0.0197993	0.477271	-0.74431	-2.08509	11	DCAF15,H1FX,STK11,MAP2K2,EIF4G1,HGS,BRD2,MAP7D1,UBE2M,AES	M32.7
enriched in B cells (III) (M47.2)	0.000587908	0.0203416	0.477271	0.594119	1.97872	22	PNOC,IGLV1-44,VPREB3,IGKC,CD69,BTK,MEF2C,PAWR,IGHD,HLA-DOA,CD24,FCGR2B	M47.2
T cell activation (I) (M7.1)	0.000767305	0.0224754	0.477271	-0.460469	-1.91394	43	LEF1,TCF7,ITK,TXK,PRKCH,SLAMF7,LCK,CD7,PRKCQ,CD5,PTPN22,CD247,CD3G	M7.1
viral sensing & immunity; IRF2 targets network (I) (M111.0)	0.000779493	0.0224754	0.477271	0.665347	2.02316	15	BST2,THBS1,KYNU,USP18,TLR7,AIF1,IFI35,LY86	M111.0
viral sensing & immunity; IRF2 targets network (II) (M111.1)	0.000895935	0.0238457	0.477271	0.730754	1.95925	10	CASP1,PSMB10,BST2,USP18	M111.1
inositol phosphate metabolism (M129)	0.00102847	0.0247214	0.45506	-0.70014	-2.00969	12	SYNJ1,KIAA1109,IMPA1,PIK3C2A,FNDC3A,SRP9,AVL9,PANK3,PIK3C3	M129
transcription regulation in cell development (M49)	0.00107174	0.0247214	0.45506	-0.440164	-1.83213	44	TMOD1,ANK1,GATA1,SPTB,PLCG1,KLF4,TAL1,CDK1,EPB42,CCNB1,HBZ,LYN,ACHE,MSH2,PLXNB2,TYMS	M49
regulation of localization (GO) (M63)	0.00132231	0.0285951	0.45506	-0.693526	-1.99071	12	ARHGDIA,MAP2K2,PKN1,STXBP2,NAPA,ARAP1,NR1H2	M63
plasma cells & B cells, immunoglobulins (M156.0)	0.00175254	0.0356694	0.45506	0.550722	1.85227	23	IGLV1-44,CD22,GNG7,VPREB3,IGKC,BLK,ITM2C,IGLJ3,SPIB,IGHD,CD52,STAP1,E2F5,P2RX5,ABCB4,TNFRSF17,PCDH9	M156.0
plasma cells, immunoglobulins (M156.1)	0.00239822	0.0460992	0.431708	0.683387	1.93551	12	PNOC,IGLV1-44,POU2AF1,IGKC,IGHM,IGLJ3,IGHD	M156.1
respiratory electron transport chain (mitochondrion) (M219)	0.00259176	0.0471974	0.431708	0.603565	1.87358	17	ATP5L,UQCRC2,COX5B,UQCRQ,COX7B,COX7C,COX8A,COX5A,COX6B1,COX6C	M219
enriched in T cells (I) (M7.0)	0.00286972	0.0496462	0.431708	-0.40578	-1.76826	51	LEF1,ITK,PRKCH,CD6,GNLY,MAL,ITM2A,LCK,CD7,PRKCQ,XCL1,GIMAP6,PRF1,CD247,ETS1,CD3G,NELL2,TRAT1,TRAC	M7.0
integrin mediated leukocyte migration (M39)	0.00339437	0.0533842	0.431708	-0.70464	-1.92453	10	ITK,TXK,PLCG1,ITGA4,ITGB2	M39
respiratory electron transport chain (mitochondrion) (M216)	0.00337992	0.0533842	0.431708	0.670397	1.85696	11	NDUFS6,NDUFB7,NDUFA7,COX7B,COX7C,ATP5J,ATP5H,COX6C	M216
TBA (M211)	0.00380763	0.05728	0.431708	-0.711841	-1.86436	9	RNF11,MDFIC,ADD3,NEK7,SLC25A46,CMPK1	M211
innate antiviral response (M150)	0.00403458	0.0581652	0.407018	0.665446	1.84325	11	EIF2AK2,PLSCR1,SP100,OASL,IFIT1,OAS3	M150
TBA (M197)	0.00448323	0.062048	0.407018	-0.689593	-1.88344	10	GUCY1A3,MPDZ,YAP1,WWTR1,NR2F2,NRP1,LDB2	M197
TBA (M32.5)	0.00525006	0.0698662	0.407018	-0.615132	-1.85204	14	DNM2,MAZ,PKN1,HMG20B,PPP2R1A,UBE2M,AES,NUCB1,AP2M1,MLF2,NRBP1,ACIN1	M32.5
NK cell surface signature (S1)	0.00676941	0.0856492	0.407018	-0.411364	-1.66907	40	FASLG,KIR2DL3,CX3CR1,SLAMF7,ATP8B4,NCR1,KLRF1,IL2RB,TNFSF11,NCAM1,IL18R1,SLCO4C1,S1PR5,IL12RB2,KIR2DL2,KIR2DS4,KIR3DL3	S1
type I interferon response (M127)	0.00693115	0.0856492	0.407018	0.638741	1.76928	11	PLSCR1,USP18,IFIH1,HERC5,IFITM1,IFIT1	M127
platelet activation (II) (M32.1)	0.00855691	0.102093	0.38073	-0.507745	-1.75751	21	DNM2,GNB2,MAP2K2,PKN1,HGS,ZYX,GNAI2,PNPLA6,MAP7D1,EHMT2	M32.1
purine nucleotide biosynthesis (M212)	0.00977236	0.112708	0.38073	0.626926	1.73655	11	MTHFD1,ADSL,CCT7,IMPDH2,RUVBL2,PFAS,PAICS	M212
TBA (M32.6)	0.0114454	0.127745	0.38073	-0.58535	-1.71015	13	DNM2,PKN1,HGS,HMG20B,PPP2R1A,NUCB1,AP2M1,MLF2	M32.6
enriched in cell cycle (M167)	0.0121041	0.130876	0.38073	-0.585011	-1.70916	13	DNM2,BCL2L1,PPP2R1A,EHMT2,GSPT1,MAD1L1,TSC2,TGFB1,RBM38,FLNA	M167
translation initiation (M227)	0.0146202	0.153291	0.38073	0.625977	1.67833	10	EIF2S2,NDUFA8,METTL5,COPS5,NUP37,ETFA	M227
cell adhesion (M51)	0.0150812	0.153474	0.38073	-0.415977	-1.62378	35	TPM1,PARVB,ITGA2B,SLAMF7,COL6A1,SELP,ITGB3,LAMA4,ARHGAP6,ITGB5	M51
TBA (M70.0)	0.0168175	0.166253	0.352488	0.54425	1.67905	16	ADARB1,PDLIM7,LTB4R2,MSC,FUT7,CFB,SEC14L2,PSD	M70.0
CORO1A-DEF6 network (II) (M32.4)	0.0205506	0.170248	0.352488	-0.553843	-1.66751	14	CNOT3,GNB2,H1FX,MAZ,HGS,BRD2,NR1H2,UBE2M	M32.4
antiviral IFN signature (M75)	0.021158	0.170248	0.352488	0.48483	1.56672	20	RARA,PML,PTX3,IL1B,IFIH1,HERC5,IFIT1,OAS3	M75
cell cycle (III) (M103)	0.0204967	0.170248	0.352488	-0.350482	-1.52729	51	MCM2,E2F2,TFDP1,MCM5,CCNE2,SMC3,RAD21,CDK1,HDAC2,CCNB1,CDC45,MCM6,E2F1,CCNE1,SKP2,MCM3,ATR,CDC25C,CDC25A,CHEK1,MCM4,RBL2	M103
enriched in B cells (VI) (M69)	0.0210428	0.170248	0.352488	0.529142	1.64256	17	CD22,CD72,PTPRK,CD79A,CD19,HLA-DOB,CD79B,P2RX5,ABCB4,CD200,PCDH9,TSPAN13,CR2	M69
erythrocyte differentiation (M173)	0.0182489	0.170248	0.352488	-0.561551	-1.69071	14	GATA1,BPGM,TRIM10,EPB42,GFRA3	M173
extracellular matrix, collagen (M210)	0.0210986	0.170248	0.352488	-0.43925	-1.61643	28	EFEMP2,COL10A1,COL6A3,TGFB1I1,ADAMTS12,COMP,COL14A1,C1QA,SERPINA1,MFAP5,COL4A1,COL8A2,OMD,MFAP2	M210
lymphocyte generic cluster (M60)	0.0184617	0.170248	0.352488	0.561759	1.67932	14	ADARB1,MEF2C,BANK1,PRKCZ,CTGF,CD19,CD2,DTX3	M60
platelet activation (I) (M32.0)	0.0208794	0.170248	0.352488	-0.462501	-1.625	22	GNB2,H1FX,HGS,ZYX,GNAI2,PPP2R1A,NR1H2,UBE2M,APEH,NUCB1,NRBP1,CORO1A,TGFB1,FLNA	M32.0
cytoskeleton/actin (SRF transcription targets) (M145.1)	0.0220109	0.173086	0.352488	-0.553866	-1.61817	13	TPM1,MYL9,TNS1,CALD1,VCL,MYLK	SRF transcription targets) (M145.1
T cell differentiation via ITK and PKC (M18)	0.0230042	0.176877	0.352488	-0.590791	-1.65503	11	FASLG,ITK,PRKCH,ITM2A,PRKCQ,SPOCK2,ETS1	M18
T cell activation (III) (M7.4)	0.0273321	0.188497	0.352488	-0.584728	-1.67841	12	LEF1,KLF12,LCK,PRKCQ,ETS1,NELL2	M7.4
TBA (M185)	0.0258114	0.188497	0.352488	-0.538	-1.61981	14	SYNJ1,NPTN,HDAC2,FNDC3A,PTPN11,DLD,ATG5,PRNP	M185
activated dendritic cells (M67)	0.0254917	0.188497	0.352488	0.578648	1.60282	11	PLSCR1,IGKC,C2,IFIH1,IRF7,BIRC3,CD38,SERPING1	M67
enriched in B cells (IV) (M47.3)	0.0274419	0.188497	0.352488	0.574899	1.59244	11	CIITA,BTK,MEF2C,PAWR,HLA-DOA,CDK14,CELSR1,TPD52,FAM30A,IGHG1	M47.3
enriched in NK cells (receptor activation) (M61.2)	0.0277842	0.188497	0.352488	-0.529639	-1.59463	14	ITK,KIR2DL3,KLRD1,PRKCQ,CD247	M61.2
putative targets of PAX3 (M89.1)	0.0262593	0.188497	0.352488	0.602201	1.61458	10	NR4A1,ATF3,NR4A2,DUSP2,EGR3,DUSP1	M89.1
T cell activation (IV) (M52)	0.0286306	0.190504	0.352488	-0.541194	-1.58115	13	LCK,CD5,XCL1,PTPRC,SELL,SPI1,LPXN	M52
TBA (M193)	0.0309145	0.201819	0.352488	-0.628931	-1.64722	9	MGLL,SPTB,PLEK2,PBX1,XK	M193
T cell differentiation (M14)	0.0320127	0.205118	0.321776	-0.571701	-1.60155	11	TCF7,ITK,TXK,MAL,SPOCK2	M14
T cell signaling and costimulation (M44)	0.0376673	0.23273	0.321776	-0.613797	-1.60758	9	TCF7,LCK,FYN	M44
cell development (M175)	0.0376673	0.23273	0.321776	-0.614282	-1.60885	9	EPHB2,GREM1,IHH,GAS1,COL5A1,ASCL2,COL11A1	M175
cell cycle (II) (M4.10)	0.0426258	0.257753	0.321776	-0.51223	-1.54222	14	RRM2,CCNE2,CDK1,CCNB1,CCNE1,CDC25A,CHEK1	M4.10
enriched in myeloid cells and monocytes (M81)	0.0432072	0.257753	0.321776	-0.378066	-1.47015	34	ITGA2B,SNCA,SLC8A1,CCR2,PROS1,PTGS1,CLU,SELP,ITGB3,SPARC	M81
receptors, cell migration (M109)	0.0452692	0.265477	0.321776	-0.509402	-1.53371	14	LEF1,CCR2,IL6R	M109
respiratory electron transport chain (mitochondrion) (M231)	0.0465549	0.268467	0.287857	0.566813	1.57004	11	NDUFA8,ATP5L,NDUFB3,NDUFB4,COX5A,ATP5C1	M231
TBA (M192)	0.0478667	0.271506	0.321776	-0.554144	-1.59062	12	ARHGDIA,OGDH,MAP1S,NAPA,DEAF1,NR1H2	M192
proinflammatory cytokines and chemokines (M29)	0.0486891	0.271717	0.282013	0.629172	1.57379	8	CCRL2,PTX3,IL1B,CCL20,IL6,IL1A,C3	M29
TBA (M186)	0.0504673	0.27717	0.276501	0.592803	1.54712	9	GRIN1,PDLIM7,SOX15,PSD,EVX1,CPEB3	M186
TBA (M131)	0.0537634	0.28745	0.287857	-0.55599	-1.55754	11	TNS1,PRKAR2B,TAL1,XK,GFI1B,GMPR,INHBA	M131
TBA (M93)	0.0550285	0.28745	0.266351	0.56661	1.51915	10	PRKCA,TGFBR3,CAMK4,LIF,PLAU	M93
enriched for promoter motif NATCACGTGAY (putative SREBF1 targets) (M178)	0.0543071	0.28745	0.266351	0.612987	1.53331	8	PNOC,BLNK,AKAP12,PRKCE,ARHGEF12,GEM	M178
enriched in B cells (V) (M47.4)	0.0556622	0.28745	0.266351	0.62791	1.49756	7	CD69,GPR18,FCGR2B,LY9,CELSR1	M47.4
cell cycle (I) (M4.1)	0.0570687	0.290379	0.321776	-0.247587	-1.2714	126	MCM2,AURKA,PRKAR2B,RRM2,UBE2S,E2F2,POLA2,SMC4,MCM5,CCNE2,SKA1,RFC3,CDK1,CCNB1,H2AFX,CENPI,GPSM2,CDC45,NDC80,NCAPG2,RAD51,DHFR,TYMS	M4.1
immune activation - generic cluster (M37.0)	0.0594354	0.298038	0.224966	0.237834	1.26662	262	PAX5,SH2D1A,HLA-DRA,CIITA,CD22,ANPEP,ENTPD1,ADCY9,S100A8,G0S2,BCL6,CACNA2D3,VPREB3,RNASE6,CD72,BTK,TREM1,RNASE3,PRRG4,BST1,TACSTD2,CD300C,CHI3L1,DACH1,KCNK5,FKBP14,MEF2C,TLR7,UPP1,CLEC5A,BANK1,PTK2,FOXO1,IL1R1,PTX3,MYO7B,FCGR2C,MCM7,CAMK4,FAM46A,LILRA3,TSPAN2,ERI2,SLPI,ENG,RNASE2,RFC2,ACTN1,HLA-DOA,FAM49A,HP,ORM1,FAM105A,CTGF,CXCL1,SERPINB10,CYP4F2,NUP37,RETN,SIGLEC9,LAT2,ARHGEF10L,CD19,DOCK5,LIN…	M37.0
TBA (M174)	0.0625	0.308548	0.271289	-0.431562	-1.49381	21	TSN,BZW1,MDFIC,TMX1,RNF138,EED,SRP9,PANK3,ZBTB11,CUL5,SACM1L	M174
cell cycle and growth arrest (M31)	0.0633147	0.308548	0.245042	0.539447	1.49424	11	THBS1,RARA,GADD45B,IL1B,DUSP1,IL1A	M31
inflammasome receptors and signaling (M53)	0.0652632	0.313626	0.257206	-0.553109	-1.51067	10	NFKBIA,TNFAIP3,TLR4,NLRP3,RXRA,RIPK2,NOD2	M53
TBA (M183)	0.0685225	0.320389	0.252961	-0.563282	-1.47528	9	FXYD3,TRIM29,GALNT3,GMDS	M183
enriched in naive and memory B cells (M83)	0.0683112	0.320389	0.237794	0.556003	1.49072	10	MEF2C,BANK1,FCGR2B,LY86,NRXN3,PCDH9,MS4A1,CD37,NR3C2,PKIG	M83
B cell development/activation (M58)	0.0707635	0.321724	0.231127	0.532871	1.47602	11	TCF4,BTK,BLNK,SPIB,BCL2	M58
TBA (M151)	0.0705128	0.321724	0.248911	-0.601332	-1.51455	8	PRKCH,SMAD1,GREM1,ADAM12,INHBA,BCL11B	M151
cytoskeleton/actin (SRF transcription targets) (M145.0)	0.0725275	0.321724	0.248911	-0.479129	-1.44256	14	TPM1,PALLD,SDPR,CALD1,MYLK,SVIL	SRF transcription targets) (M145.0
enriched in monocytes (I) (M4.15)	0.0721063	0.321724	0.231127	0.554012	1.48538	10	DPYSL2,LGALS1,APLP2	M4.15
KLF12 targets network (M32.3)	0.0762332	0.333882	0.245042	-0.447243	-1.41109	16	CNOT3,GNB2,HGS,GNAI2,PPP2R1A,NR1H2,UBE2M	M32.3
T cell activation and signaling (M5.1)	0.0791209	0.338763	0.237794	-0.404845	-1.42243	22	ITK,PRKAR1B,PRKACB,LCK,GIMAP6,CD247,CD3G,PTPRC,IL2RG,TRAT1	M5.1
TBA (M161)	0.0813187	0.338763	0.234393	-0.472855	-1.42367	14	BCL2L1,KIAA1109,FNDC3A,TSNAX,ATF1	M161
integrin cell surface interactions (I) (M1.0)	0.0804598	0.338763	0.24134	-0.373854	-1.40315	29	MYL9,ITGA2B,MET,COL6A1,ITGB3,COL5A2,COL6A3	M1.0
putative targets of PAX3 (M89.0)	0.0813743	0.338763	0.2114	0.473365	1.43939	15	NR4A1,G0S2,NR4A2,DUSP2,GEM,EGR3	M89.0
translation initiation factor 3 complex (M245)	0.082243	0.338763	0.213928	0.561716	1.46599	9	EIF3H,EIF3F,EIF3K,EIF3D,UXT,FBL,EIF3E	M245
intracellular transport (M147)	0.0874439	0.355948	0.227987	-0.436756	-1.37801	16	CLINT1,EXOC1,TMX1,RAD21,PIK3C2A,SRP9,G3BP2	M147
enriched in activated dendritic cells (II) (M165)	0.0955631	0.384475	0.188204	0.375915	1.39534	32	BCL2A1,HLX,ATF3,PRRG4,RBM47,SIGLEC1,MX2,IFIH1,HERC5,IFIT3,IFIT1,CSF2RA,HESX1,CCL20,PDGFRL,LAMP3	M165
TBA (M177.1)	0.0982906	0.386461	0.208955	-0.577635	-1.45486	8	CCR2,CX3CR1,NR4A3,GIMAP6,TMOD2	M177.1
complement and other receptors in DCs (M40)	0.0982906	0.386461	0.208955	-0.49177	-1.41158	12	ITGAX,SIRPA,CD58,TLR8,HLA-DQA1,C1QA,C1QB	M40
TBA (M177.0)	0.102679	0.399177	0.208955	-0.396654	-1.37298	21	TNFRSF12A,CCR2,CX3CR1,NR4A3,GIMAP6,GIMAP4,HIC1	M177.0
TBA (M201)	0.107527	0.413381	0.199915	-0.502147	-1.4067	11	TMOD1,SLC14A1,PBX1	M201
transmembrane transport (I) (M87)	0.110132	0.418744	0.199915	-0.372942	-1.33397	24	SLC4A1,SLC14A1,HMOX1,HK3,TLR4,AQP1,SLC11A1,CD36,NLRP3,DAPK1,TLR2	M87
TBA (M184.1)	0.111732	0.420209	0.181383	0.493015	1.36562	11	CARD10,MAP3K10,MAPK8IP2,PSD,DLG4,TRPM4,INS	M184.1
TBA (M229)	0.114345	0.420887	0.190023	-0.588618	-1.41127	7	DYNLT3,CRY1,CDKN2AIP,MAPK6,CCNC	M229
double positive thymocytes (M126)	0.113852	0.420887	0.181383	0.513993	1.37808	10	SH2D1A,TCF4	M126
enriched for unknown TF motif CTCNANGTGNY (M62.1)	0.119461	0.435088	0.17822	0.609621	1.36749	6	PTK2,ENG,DTX3,TMPRSS3,SMPD3	M62.1
enriched in T cells (II) (M223)	0.124197	0.447627	0.184706	-0.534798	-1.40068	9	PLEKHF1,DENND2D,LRRN3,DPP4,CLEC2D,LBH,SLC38A1,HOPX	M223
TBA (M198)	0.136622	0.487333	0.164406	0.493505	1.32315	10	TECPR2,PDLIM7,LST1,CCNJL	M198
enriched in hepatocyte nuclear factors (II) (M88.2)	0.140417	0.490752	0.161979	0.491922	1.31891	10	HNF4A,CDH17,CALML4,PIP5K1B,CEACAM5	M88.2
enriched in nuclear pore complex interacting proteins (M247)	0.139535	0.490752	0.172324	-0.63693	-1.36358	5	HRH4,IL17A,LIN28A	M247
TBA (M98.0)	0.149451	0.517099	0.169571	-0.431918	-1.30042	14	OPRM1,GFRA3,DEFA5,HTR3B,CYP11B1	M98.0
T cell differentiation (Th2) (M19)	0.161435	0.517399	0.164406	-0.401843	-1.26785	16	MAL,ITM2A,LCK,CD3G,TRAT1,CD28,PKIA,LAT,DPP4	M19
TBA (M48)	0.162393	0.517399	0.159647	-0.449926	-1.29147	12	PLCB2,LYN,TLR4,SH3TC1,DOK2,STAB1,SPI1,HHEX	M48
TBA (M72.0)	0.162996	0.517399	0.161979	-0.369543	-1.26542	20	BZW1,RNF138,PTPN11,NEK7,PANK3,ZBTB11,SACM1L,ATP11B,ITSN2,ARID4B,MORC3,PHTF2	M72.0
TBA (M72.1)	0.158129	0.517399	0.165657	-0.408988	-1.26537	15	BZW1,MBNL1,IMPA1,NEK7,G3BP2,SACM1L,ITSN2,ARID4B,CCNC,PPP1R12A	M72.1
TBA (source: B cells) (M217)	0.154176	0.517399	0.164406	-0.502407	-1.31584	9	PROS1,LUM	M217
TLR8-BAFF network (M25)	0.155431	0.517399	0.152145	0.527438	1.31932	8	ASGR2,BCL6,AP1S2,IL1R2	M25
enriched in NK cells (II) (M61.0)	0.158242	0.517399	0.164406	-0.36579	-1.28521	22	KIR2DL3,CD7,KLRF1,CD247,IL2RB,S1PR5,KIR2DL2,KIR2DS4,KIR3DL3,KIR2DS3,NKG7,KIR3DL1,PVRIG	M61.0
enriched in NK cells (III) (M157)	0.15812	0.517399	0.161979	-0.450614	-1.29345	12	CX3CR1,PTPN4,CD7,GIMAP6	M157
proteasome (M226)	0.159393	0.517399	0.151149	0.485171	1.30081	10	PSMA4,PSMA2,PSMA5,PSMA3,NUP37,PSMC2,RAN	M226
TBA (M242)	0.165085	0.519269	0.148262	0.482514	1.29368	10	CREBBP,FBXW7,ACAP2,STRN3	M242
TBA (M70.1)	0.16888	0.52172	0.146416	0.476565	1.27773	10	PDLIM7,SOX15,FUT7,PSD,BOK,SIX5,ELAVL3	M70.1
cell division (stimulated CD4+ T cells) (M46)	0.167401	0.52172	0.159647	-0.344609	-1.23263	24	RRM2,CDK1,CDC45,RAD51,TYMS,SHCBP1,KIF4A,LOC81691,CDK6,APOBEC3B,DHCR24	M46
TBA (M207)	0.170526	0.522143	0.154191	-0.481631	-1.31544	10	RIMS3,SLC2A2,SLC22A2,SMG6,LRP2,RAB26,NPY5R,ATP7B	M207
Plasma cell surface signature (S3)	0.175947	0.534013	0.156312	-0.402318	-1.24474	15	KCNG2,TEK,SCARB2,KCNH1,ICAM2,SLC44A1,CAV1	S3
TBA (M243)	0.17757	0.534254	0.141225	0.490925	1.28123	9	TBCB,TUFM,NDUFB7	M243
chemokine cluster (I) (M27.0)	0.186207	0.55541	0.154191	-0.34352	-1.22459	25	CXCL5,CCL1,CCL2,CXCL6,XCL1,CCL18,PF4,CCL23,CCL19	M27.0
TBA (M241)	0.191537	0.558148	0.149208	-0.658561	-1.29867	4	CALCA,CCNL2	M241
enriched for SMAD2/3 signaling (M97)	0.191011	0.558148	0.135741	0.503596	1.25968	8	MEF2C,LAMC1,RGL1,RUNX2	M97
enriched in antigen presentation (II) (M95.0)	0.191964	0.558148	0.149208	-0.35371	-1.22433	21	ITGA4,PLEK,ITGB2,GIMAP6,CD53,SLA,PTPRC,IRF8,SELL	M95.0
Membrane, ER proteins (M134)	0.200375	0.570857	0.132147	0.434813	1.23149	12	CIITA,CD72,PTK2,ENG,STK32B,RGL1	M134
TBA (M66)	0.198915	0.570857	0.130106	0.401122	1.21971	15	FCER1G,KMO,BTK,KYNU,ALDH2	M66
platelet activation & blood coagulation (M199)	0.201285	0.570857	0.142057	-0.481348	-1.26068	9	PRKAR2B,PROS1	M199
enriched in extracellular matrix & associated proteins (M202)	0.210753	0.592849	0.138805	-0.441167	-1.23588	11	CALD1,LUM,FBLN1,GAS1	M202
chaperonin mediated protein folding (II) (M204.1)	0.214953	0.599789	0.126876	0.469095	1.22426	9	PFDN5,CCT7,CCT8,PFDN4,CCT4,CCT2	M204.1
TBA (M176)	0.223909	0.600562	0.125033	0.453347	1.21548	10	IGFBP3,IGF1,SNAI2,FRZB,DNASE1L3,ALDH1A3,CXCL12	M176
cell adhesion (lymphocyte homing) (M21)	0.22243	0.600562	0.124434	0.465229	1.21417	9	CD72,PTK2,CD24	M21
cell division in stimulated CD4 T cells (M4.6)	0.221818	0.600562	0.122679	0.408123	1.19204	13	DSCC1,CDKN3,HMMR,BRCA1,GINS2,GINS1,FANCL	M4.6
enriched for cell migration (M122)	0.218947	0.600562	0.134273	-0.459091	-1.25388	10	LAMA4,CCL2,MYLK,TGFB2,NR2F2,NRP1	M122
nucleotide metabolism (M181)	0.222698	0.600562	0.134273	-0.473737	-1.24075	9	RRM2,RRM1,GART	M181
T & B cell development, activation (M62.0)	0.230233	0.607882	0.138022	-0.308607	-1.16137	30	CD9,OGN,PSD3,SCD,MAL,CSRP2,CD7,LRP12,GH1,CD3G,ICOSLG	M62.0
TBA (M149)	0.228407	0.607882	0.124434	0.514301	1.2266	7	SLC3A1,RNF186,USH1C	M149
TBA (M203)	0.235789	0.607882	0.128789	-0.442716	-1.20916	10	MAP3K7,ATF2,ATF1,RCN2,PHTF2,IKZF5	M203
enriched in B cell differentiation (M123)	0.235955	0.607882	0.120433	0.478742	1.19751	8	NR4A1,VPREB3	M123
enriched in DNA interacting proteins (M182)	0.237179	0.607882	0.129443	-0.41999	-1.20554	12	RRM1,TFDP1	M182
leukocyte activation and migration (M45)	0.232258	0.607882	0.131458	-0.431706	-1.20937	11	INPP5D,LCK,ITGA4,FYN	M45
TBA (M244)	0.239923	0.610393	0.120985	0.510845	1.21836	7	CAMK2N1,TRIM17,AVPR2,TLE6	M244
spliceosome (M250)	0.242991	0.613684	0.118288	0.455549	1.18891	9	SNRPF,SNRPD3,SNRPG,LSM3	M250
cell adhesion (GO) (M117)	0.245536	0.615619	0.130106	-0.33394	-1.1559	21	LEF1,CD6,PLEK,PRKCQ,SPOCK2,PTPRC,PPP2R1A,NELL2	M117
TBA (M184.0)	0.254425	0.628793	0.126876	-0.402851	-1.17697	13	MAP2K7,BMP4	M184.0
inflammatory response (M33)	0.254206	0.628793	0.11524	0.450191	1.17492	9	FCER1G,TYROBP,AIF1	M33
TBA (M55)	0.266667	0.654374	0.121543	-0.417634	-1.16995	11	GRINA,ZYX,DOK3,CSF3R,SPI1,MBOAT7,PRKCD	M55
G protein coupled receptors cluster (M155)	0.28785	0.663975	0.10714	0.428993	1.1196	9	LTB4R,PTAFR	M155
T cell surface signature (S0)	0.285714	0.663975	0.118288	-0.318062	-1.11752	22	CD6,MAL,ITM2A,CD3G,FLT3LG,CD28,LRRN3,ICOS,CXCR6,CD3E,CLEC2D	S0
TBA (M80)	0.274864	0.663975	0.107972	0.374989	1.14025	15	MEF2C,BLNK,PTK2,ENG,CTGF,RGL1,CCR9	M80
blood coagulation (M11.1)	0.283482	0.663975	0.119888	-0.332116	-1.11695	19	ITGAX,SIRPA,F13A1,LYN,P2RX1,F5,SERPINA1,PSAP,DOK2,CD36	M11.1
cell junction (GO) (M4.13)	0.286316	0.663975	0.11524	-0.41331	-1.12884	10	HCK,CTNNA1,KCTD12,LCP1,PRKCD,EPB41L3	M4.13
enriched for TF motif PAX3 (M179)	0.278373	0.663975	0.118288	-0.445851	-1.16772	9	PURA,CASP8AP2,PMS1,NUP54,TRMT11,USP1	M179
enriched in monocytes (II) (M11.0)	0.285714	0.663975	0.0968878	0.214135	1.07705	171	LGALS2,FCER1G,ANPEP,ASGR2,S100A8,CACNA2D3,SYK,BTK,TREM1,KYNU,BST1,LILRA2,TYROBP,LST1,RBM47,CLEC4A,ALDH2,CD86,LILRA1,VNN3,CSTA,AIF1,HPSE,PTAFR,MTMR11,SCPEP1,LILRA3,MNDA,PILRA,RNASE2,CD93,RAB31,CSF2RA,LY86,S100A12,FGL2,PLAUR,SIGLEC9,LAT2,ALDH1A1,TLR5,ZNF467,SORT1,HNMT,S100A11,TNS3,RAB32,PYGL,AOAH,SLC7A7,KIAA0513	M11.0
enriched in neutrophils (II) (M163)	0.286517	0.663975	0.107554	0.406663	1.15176	12	TYROBP,FRAT2,TSPAN2,CFD,BEST1,DENND3,HSPA6,ARAP3,BTNL8	M163
small GTPase mediated signal transduction (M215)	0.275789	0.663975	0.117766	-0.419699	-1.14629	10	ARHGDIA,GMIP,ARAP1,RAC2,RHOH	M215
Ran mediated mitosis (M15)	0.289823	0.664098	0.117766	-0.390246	-1.14014	13	AURKA,UBE2S,H2AFX	M15
Hox cluster II (M17.1)	0.299814	0.664972	0.104344	0.403286	1.11708	11	HOXB7,HOXB5,PRDM16,HOXB3,HOXA11,HOXA4	M17.1
TBA (M104)	0.299786	0.664972	0.113313	-0.43565	-1.141	9	MGLL,PF4,MLLT3	M104
TBA (M90)	0.296089	0.664972	0.105125	0.404239	1.11972	11	SLC3A1,RNF186,CRABP2	M90
cell division (M37.3)	0.298947	0.664972	0.112379	-0.40837	-1.11535	10	CKAP2,SAC3D1,RUVBL1,CCNE1	M37.3
cell junction (M162.1)	0.296089	0.664972	0.105125	0.404499	1.12044	11	CLDN4,BSPRY,S100A14,EPB41L5,DSP,CDH1,CLDN3	M162.1
CD4 T cell surface signature Th2-stimulated (S7)	0.311579	0.680608	0.109684	-0.403816	-1.10292	10	MAL,ITM2A,SLC4A7,CD3G,CD28,CLDND1,GPR15	S7
CORO1A-DEF6 network (I) (M32.2)	0.314732	0.680608	0.112843	-0.323446	-1.08779	19	H1FX,HGS,CBX4,STXBP2,BRD2,UBE2M,AES,APEH,SIPA1,DEF6,CLPTM1,CORO1A,TSC2,TGFB1	M32.2
TBA (M108)	0.311966	0.680608	0.110565	-0.449065	-1.13104	8	GPX2,EPHB2,ASCL2,TSPAN8	M108
mitotic cell cycle in stimulated CD4 T cells (M4.5)	0.313333	0.680608	0.112843	-0.308604	-1.09022	23	RRM2,CDK1,NDC80,ZEB1,TYMS,MCM6	M4.5
Hox cluster V (M96)	0.328215	0.705356	0.100633	0.475826	1.13484	7	HOXB7,PRDM16,HOXB3,HOXA11,HOXA4	M96
enriched for ubiquitination (M138)	0.331197	0.70737	0.10673	-0.443177	-1.11621	8	PIK3C2A,RPS6KB1,SRP9	M138
Naive B cell surface signature (S8)	0.337931	0.713793	0.0925529	0.278865	1.06592	37	CD72,CNR1,CXCR4,KCNMB3,SLC26A3,HLA-DOA,CCR6,IL13RA2,BTC,UGT2A3,IMPG2,NRXN3,CD200,HTR1E,OR1G1,TSPAN13,GHSR	S8
integrins and cell adhesion (M84)	0.33833	0.713793	0.105521	-0.422218	-1.10582	9	ITGA4,ITGB2,LILRB2,SELL,ITGB7	M84
Hox cluster IV (M17.3)	0.35206	0.724619	0.0949752	0.432504	1.08185	8	HOXB7,HOXB5,HOXA11,HOXA4	M17.3
Resting dendritic cell surface signature (S10)	0.353808	0.724619	0.111463	-0.237016	-1.05344	61	CD9,FZD1,PLD3,SLC27A3,ITGAX,P2RY6,SLC7A8,ABCA6,ADAM12,FZD5,SLC7A11,JAG1,ABCC3,TREM2,STAB1,CLEC10A,NRP1,CD1A	S10
TBA (M170)	0.346895	0.724619	0.103958	-0.41915	-1.09778	9	MPDZ,IL33,GNG12,ABCA8,EFEMP1,VGLL3,CHL1	M170
growth factor induced, enriched in nuclear receptor subfamily 4 (M94)	0.353933	0.724619	0.0946646	0.37527	1.06285	12	NR4A1,NR4A2,EGR3,IL6,DUSP1	M94
suppression of MAPK signaling (M56)	0.348231	0.724619	0.095288	0.388908	1.07725	11	CACNA2D3,IL1B,IL1R2,DUSP1,ARRB1,DUSP6,HSPA6	M56
RA, WNT, CSF receptors network (monocyte) (M23)	0.36129	0.726882	0.101714	-0.387109	-1.08444	11	FZD1,FOS,PTGS2,CSF3R,SPI1,RXRA,CEBPA	M23
TBA (M148)	0.363441	0.726882	0.101351	-0.386397	-1.08244	11	SYNJ1,STXBP3,SEC23A,MORC3,ADAM9	M148
enriched in monocytes (surface) (M118.1)	0.361423	0.726882	0.0934449	0.427069	1.06826	8	TNFRSF1B,HLA-DMB,IL1R2,LTBR	M118.1
signal transduction, plasma membrane (M82)	0.359551	0.726882	0.0937465	0.373632	1.05821	12	IGFBP5,DLC1,LAMC1,SNAI2,FN1,DOCK4,COL1A2	M82
AP-1 transcription factor network (M20)	0.372943	0.727764	0.0902635	0.354977	1.06117	14	JUN,ATF3,IFNG,FOSL2,PLAU,IL6	M20
MHC-TLR7-TLR8 cluster (M146)	0.403548	0.727764	0.0968878	-0.316154	-1.02106	17	HLA-G,HLA-A,HLA-B,HLA-C,TLR8,HLA-DQA1,CD74	M146
TBA (M102)	0.373814	0.727764	0.0922597	0.395112	1.05935	10	PNOC,CD79A,AMOTL2,STAP1,P2RX5,CHRDL1,GHR	M102
TBA (M180)	0.4	0.727764	0.0956031	-0.371784	-1.04151	11	SYNJ1,NPTN,ATF2,HIF1A,OSTM1,IREB2	M180
TBA (M236)	0.398287	0.727764	0.0956031	-0.398502	-1.04371	9	ZKSCAN4,GIMAP6,GIMAP4	M236
TBA (M41.3)	0.392789	0.727764	0.0894367	0.388519	1.04167	10	NPR3,ERBB4,PRO2012	M41.3
TBA (source: memory B cells) (M152.2)	0.381053	0.727764	0.0972151	-0.381236	-1.04124	10	BAGE,GYPA	M152.2
chromosome Y linked (M240)	0.391026	0.727764	0.096563	-0.41886	-1.05496	8	DDX3Y,UTY,TTTY15,PRKY	M240
complement activation (II) (M112.1)	0.391579	0.727764	0.0956031	-0.377851	-1.032	10	PROS1,CLU,IL33	M112.1
enriched in dendritic cells (M168)	0.403636	0.727764	0.0855357	0.351166	1.02568	13	TACSTD2,CLEC5A,IL1R1,CAPG,RRAGD	M168
enriched in hepatocyte nuclear factors (I) (M88.1)	0.379888	0.727764	0.0902635	0.377617	1.04598	11	HNF4A,MUC13,PIP5K1B,CEACAM5	M88.1
enriched in monocytes (III) (M73)	0.391061	0.727764	0.0886261	0.375223	1.03935	11	BCL6,IER3,MAML3,TIMP2,DUSP6,TFEC,CCR1	M73
enriched in neutrophils (I) (M37.1)	0.394828	0.727764	0.0838361	0.26831	1.02557	37	G0S2,TREM1,KRT23,CHI3L1,VNN3,RNF24,PTAFR,ORM1,LIN7A,PYGL,REPS2	M37.1
innate activation by cytosolic DNA sensing (M13)	0.396648	0.727764	0.0878313	0.373007	1.03321	11	PYCARD,AIM2,IL1B,IL6,IRF7,CCL5,ZBP1	M13
interferon alpha response (II) (M158.1)	0.391386	0.727764	0.0888945	0.363616	1.02985	12	IFNA5,IFNA14,IFNA7,PRL,LHCGR,IFNA16,IFNA8,IFNA2	M158.1
lipid metabolism, endoplasmic reticulum (M92)	0.403846	0.727764	0.0946646	-0.414108	-1.043	8	CYP3A4,CYP1B1,PTGS2	M92
mitochondrial cluster (M235)	0.385768	0.727764	0.0897105	0.364302	1.03179	12	NDUFA8,ALG8,SMARCAL1,ACADM,PUS7,HIBCH,MCCC2,ALDH18A1	M235
mitotic cell cycle in stimulated CD4 T cells (M4.11)	0.402105	0.727764	0.0940503	-0.374596	-1.02311	10	CYB5B,TK1,AURKB,RAD51C,CDCA3,CCNA2,SUV39H1,RAD54L,MELK,STMN1	M4.11
myeloid cell cytokines, metallopeptidases and laminins (M78)	0.389247	0.727764	0.0972151	-0.376875	-1.05577	11	IL10,EDN1,IL1RN	M78
T cell surface, activation (M36)	0.410256	0.734166	0.0937465	-0.363688	-1.04393	12	ITGA4,LILRB3,LILRB2,LILRB4,LILRB1	M36
lysosome (M209)	0.411642	0.734166	0.0919686	-0.430017	-1.03101	7	CTSB,GM2A,GNS,PSAP	M209
C-MYC transcriptional network (M4.12)	0.455914	0.740424	0.0880945	-0.357796	-1.00232	11	BCAT1,CCNB1,MCM6,TK1,HMGA1	M4.12
TBA (M105)	0.428839	0.740424	0.0838361	0.353248	1.00048	12	CLEC11A,H1F0,PTX3,RETN,CDKN2C,BTBD3	M105
TBA (M120)	0.456842	0.740424	0.086795	-0.362045	-0.988828	10	SIGIRR,LYN	M120
TBA (M214)	0.451613	0.740424	0.0886261	-0.359683	-1.00761	11	PIK3CG,SOS2,RP2,STXBP3,ATP11B,TGFBR1	M214
TBA (M79)	0.440075	0.740424	0.0824344	0.407247	1.01868	8	ANPEP,TFEC,MGAM,RNASE4,AQP9,TBXAS1	M79
cell adhesion, membrane (M133.0)	0.422303	0.740424	0.0833634	0.340934	1.01919	14	CLDN4,EPS8L1,SPINT1,SFN,LSR,BIK,CDH1,EHF,CLDN3	M133.0
cell cycle, mitotic phase (M230)	0.459402	0.740424	0.0873098	-0.391008	-0.984815	8	SMC3,RANBP2	M230
chaperonin mediated protein folding (I) (M204.0)	0.449438	0.740424	0.0813027	0.348741	0.987714	12	HSPE1,CCT7,CCT8,SUCLG1,CCT4,CCT2,FBXW2,ATIC	M204.0
chemokines and receptors (M38)	0.442105	0.740424	0.0886261	-0.365234	-0.997536	10	ICAM1,CCL2,HCK	M38
cytoskeletal remodeling (M32.8)	0.461053	0.740424	0.0862866	-0.359342	-0.981446	10	ATP2A3,ZYX,MAP7D1,AP2M1,ACIN1,TGFB1,FLNA	M32.8
cytoskeletal remodeling (enriched for SRF targets) (M34)	0.430407	0.740424	0.0911073	-0.384671	-1.00748	9	TPM1,CALD1,VCL,MYLK,NR2F2	M34
enriched for TF motif TTCNRGNNNNTTC (M172)	0.438034	0.740424	0.0899861	-0.3981	-1.00268	8	NR4A3,EDN1	M172
enriched in NK cells (KIR cluster) (M61.1)	0.420354	0.740424	0.0943564	-0.358714	-1.04802	13	KIR2DL3,KIR3DS1,KIR2DL2,KIR2DS4,KIR3DL3,KIR2DS3,KIR3DL1	M61.1
enriched in calcium signaling proteins (M239)	0.461538	0.740424	0.0855357	-0.408626	-0.97972	7	GRIA4,EPHB1,MYOZ2	M239
enriched in plasma membrane proteins (I) (M135.0)	0.445161	0.740424	0.0894367	-0.361522	-1.01276	11	BBOX1,GALNT14,CUBN,LRP2,ENPEP,DGCR5,NHLH2	M135.0
extracellular matrix (II) (M2.1)	0.446759	0.740424	0.0934449	-0.239733	-0.99786	44	MPO,ANGPTL2,COL5A2,LAMA4,SPARC,CRISP3,ACHE,LILRB2,MMP2,TNFAIP2,COL1A1,COL5A1,TGFBI,SMPDL3A,GRN	M2.1
extracellular matrix, complement (M140)	0.442478	0.740424	0.0913924	-0.354882	-1.03682	13	CRISPLD2,CRISP3,MMP8	M140
golgi membrane (II) (M237)	0.457965	0.740424	0.0894367	-0.347286	-1.01463	13	SGMS1,ZDHHC17,C1GALT1C1,ARFIP1,RAB33B,GOLT1B,RAB21	M237
immuregulation - monocytes, T and B cells (M57)	0.425094	0.740424	0.0843144	0.357394	1.01222	12	BLK,IGHD,CD79A,CD200,IL1A,KIT	M57
interferon alpha response (I) (M158.0)	0.46223	0.740424	0.0776799	0.320507	0.988785	16	IFNA14,FGF5,COL8A1,IFNA7,SFN,IMPG2,LHCGR,IFNA16	M158.0
myeloid, dendritic cell activation via NFkB (II) (M43.1)	0.426991	0.740424	0.0934449	-0.357945	-1.04577	13	ICAM1,NFKBIA,IL1RN,RELB	M43.1
platelet activation (III) (M42)	0.461101	0.740424	0.0806388	0.370154	0.99243	10	FCER1G,SYK,GNA15,LCP2,PLCG2	M42
mismatch repair (II) (M22.1)	0.466814	0.744321	0.0883594	-0.343946	-1.00487	13	MSH6,RFC3,MSH2,RPA1,RFC5	M22.1
TBA (M248)	0.47025	0.746359	0.0802023	0.418866	0.998993	7	C12orf10,E4F1,SSNA1	M248
collagen, TGFB family et al (M77)	0.489761	0.773778	0.0720033	0.257365	0.963791	33	TCF4,IGFBP3,VDR,BMP2,MEF2C,PTK2,THY1,ENG,CD24,SNAI2	M77
Activated (LPS) dendritic cell surface signature (S11)	0.4947	0.774507	0.0732559	0.273411	0.960234	27	TGFA,TMEM140,CD40,LAMP2,PRRG4,SIGLEC1	S11
olfactory receptors (M228)	0.493671	0.774507	0.0745501	0.499921	0.977293	4	IFNA7,OR2H1,OR7E24,OR7C2	M228
B cell surface signature (S2)	0.502385	0.782996	0.0672065	0.20124	0.974301	131	PDPN,HLA-DRA,CD22,SLC5A7,CD72,OR11A1,PTPRK,CNR1,ITM2C,OR1E1,KCNMB3,ADAM7,TMEM156,CD79A,HLA-DOA,CD52,CD24,FCGR2B,CCR6,CXADR,CD19,HLA-DPB1,LY9,TRPC1,IL13RA2,BTC,HLA-DOB,UGT2A3,CCR9,CD79B,P2RX5,IMPG2,NRXN3,TAAR2,SLC6A16,LHCGR,ABCB4,CD200,LRP1B,NPY1R,HTR1E,PCDH9,SCN3A,CELSR1,F2RL3,EGF,TSPAN13,CR2,GHR,TMEM47,SCN1A,MC3R,DCC,HEPH,NT5E,NCAM2,SLC13A1,EPHA3,MOGAT2,HLA-DPA1,SSPN,GABBR1,PDZK1IP1,USH2A,TPTE,M…	S2
CD1 and other DC receptors (M50)	0.516129	0.792241	0.0747385	0.357169	0.957615	10	ANPEP,IL1R1,CSF2RA,CD1C,IL1R2,CSF1R	M50
TBA (M98.1)	0.519669	0.792241	0.078921	-0.415958	-0.946692	6	DEFA5,CYP11B1,SLC7A11	M98.1
enriched in antigen presentation (III) (M95.1)	0.519912	0.792241	0.0824344	-0.327861	-0.957875	13	ICAM1,PLEK,ITGB2,CD53,PTPRC	M95.1
enriched in membrane proteins (M124)	0.523282	0.792241	0.0822055	-0.29284	-0.945765	17	SLC4A1,SNCA,ALAS2	M124
proinflammatory dendritic cell, myeloid cell response (M86.1)	0.524345	0.792241	0.0732559	0.329587	0.933467	12	IFNG,PDE4B,IL1B,CCL20	M86.1
recruitment of neutrophils (M132)	0.518201	0.792241	0.0808589	-0.359382	-0.941249	9	CXCR1,FPR2	M132
targets of FOSL1/2 (M0)	0.512104	0.792241	0.0741759	0.347821	0.963445	11	LIF,DCN,PLAU,THBD,IL6	M0
chemokine cluster (II) (M27.1)	0.52784	0.792972	0.0819779	-0.308544	-0.954607	15	CXCL5,CCL2,CXCL6,XCL1	M27.1
transcriptional targets of glucocorticoid receptor (M74)	0.529412	0.792972	0.0734381	0.354649	0.95086	10	BTK,MEF2C,HLA-DOA,CTGF,KCTD15	M74
phosphatidylinositol signaling system (M101)	0.532051	0.79349	0.0793435	-0.324962	-0.932776	12	SYNJ1,IMPA1,PIK3C2A	M101
Rho GTPase cycle (M4.14)	0.538462	0.795629	0.0787114	-0.364464	-0.917959	8	E2F2,ARHGAP19,CEP55	M4.14
TBA (M233)	0.542035	0.795629	0.0802023	-0.321798	-0.940162	13	BMP4,FOXN1,HOXB13,GFRA4	M233
Wnt signaling pathway (M206)	0.54479	0.795629	0.0701132	0.309478	0.925154	14	SOX4,LOXL2,MAP1B,LAMC1,FRZB,ANTXR1,PMP22,SFRP4,CXCL12	M206
chemokines and inflammatory molecules in myeloid cells (M86.0)	0.543119	0.795629	0.0704501	0.293986	0.923254	18	BCL2A1,G0S2,PDE4B,IL1B,CXCL1,CCL20,DUSP1	M86.0
regulation of signal transduction (M3)	0.544983	0.795629	0.0673624	0.242632	0.940527	40	BCL6,SYK,BMP2,PTK2,FOXO1,HPSE,ENG,CTGF,S100A12,TIAM2,TLR5,RGL1,CSF1R,ADAP2,TIMP2,CDK14,C5AR1	M3
BCR signaling (M54)	0.550562	0.79774	0.0707899	0.324933	0.920284	12	SYK,BTK,BLNK	M54
TBA (M166)	0.553345	0.79774	0.0687943	0.306335	0.931491	15	AMOTL2,C1S,ECM2,CHRDL1,GHR,FMO3,OLFML3,TNC	M166
TBA (M208)	0.552783	0.79774	0.0718276	0.392804	0.936833	7	SCAI,APP	M208
TBA (M194)	0.564159	0.809553	0.0780892	-0.315416	-0.921517	13	MTO1,ATF1,ARMC1	M194
metabolism in mitochondria, peroxisome (M187)	0.566219	0.809553	0.0706196	0.385945	0.920475	7	GLYAT,SLC10A2,SLC28A1	M187
cell cycle and transcription (M4.0)	0.570552	0.812391	0.0956031	-0.168703	-0.966895	283	MCM2,RNF130,AURKA,CYBB,RRM2,UBE2S,RRM1,E2F2,POLA2,MCM5,KLF4,HMOX1,IL13RA1,CCNE2,SKA1,ITGAX,RFC3,SIRPA,CDK1,CYP1B1,CCNB1,IL1RN,H2AFX,CENPI,HCK,CD1D,GPSM2,LILRB3,CDC45,NDC80,NCAPG2,CD163,LMNB2,PLXNB2,TLR8,RAD51,DHFR,LILRB2,TYMS,CEBPD,KCTD12,ALOX5,FCGR1A,MCM6,TLR4,MAFB,PBK,FAM198B,RFC5,SERPINA1,SHCBP1,MARCKS,LILRB1,LILRA6,TNFAIP2,KIF4A,CSF3R,STAB1,SLC11A1,CD36,SPI1,STIL,RASSF4,MYOF,TGFBI,NPL,DMXL2,C…	M4.0
DC surface signature (S5)	0.586124	0.814454	0.0802023	-0.207873	-0.933844	64	CD9,TMEM158,GRINA,P2RY6,CD58,SLC7A8,ABCA6,ADAM12,HLA-DQA1,FZD5,SLC7A11,JAG1,ABCC3,CSF2RB,TREM2,AGPAT3,NRP1,CD1A	S5
TBA (M121)	0.58473	0.814454	0.0675189	0.325938	0.902829	11	PLSCR1,IGKC,IRF4,LY9,GPR183,CD27,BIRC3	M121
antigen presentation (lipids and proteins) (M28)	0.577281	0.814454	0.0681513	0.328338	0.909477	11	HLA-DRA,HLA-DRB4,CD1C,HLA-DRB1,CD1B	M28
mitosis (TF motif CCAATNNSNNNGCG) (M169)	0.579525	0.814454	0.0670513	0.304243	0.909503	14	PCNA,TMPO,NUP37	M169
transmembrane transport (II) (M191)	0.584087	0.814454	0.0661326	0.296811	0.902531	15	KCNK5,SIRT1,SLC26A3,KCNQ1,SLC12A2,ATP2C2,ACSL5	M191
xenobiotic metabolism (M164)	0.580524	0.814454	0.0681513	0.364352	0.911378	8	SLC3A1,UGT2A3,CYP3A5	M164
leukocyte differentiation (M160)	0.589512	0.815884	0.0656814	0.296	0.900063	15	RARA,NR4A2,LIF	M160
T cell activation (II) (M7.3)	0.595406	0.820759	0.0640704	0.26013	0.91359	27	CCR5,SP140,CXCR3,IFNG	M7.3
DNA repair (M76)	0.607143	0.82547	0.0747385	-0.254376	-0.8805	21	GTF2H1,RFC3,H2AFX,RPA1,RAD51,RFC5	M76
Hox cluster VI (M107)	0.605996	0.82547	0.0727141	-0.33623	-0.88061	9	HOXA6,HOXB2,HOXA10,HOXB6,HOXB9,HOXA2	M107
myeloid cell enriched receptors and transporters (M4.3)	0.608696	0.82547	0.0642141	0.261588	0.87981	23	RNASE6,CLEC4A,CD86,LILRA1,MTMR11,TLR5,SLC7A7,SIGLEC7	M4.3
signaling in T cells (II) (M35.1)	0.606316	0.82547	0.0718276	-0.318831	-0.870799	10	FASLG,PRF1,IL2RB	M35.1
transmembrane and ion transporters (II) (M224)	0.610753	0.82547	0.0725352	-0.309521	-0.867085	11	CALCA,CACNA1F	M224
signaling in T cells (I) (M35.0)	0.621978	0.837371	0.0727141	-0.295048	-0.888328	14	FASLG,FOS,EGR1,PRF1	M35.0
TBA (M41.1)	0.632727	0.845265	0.0625237	0.297875	0.870025	13	ERBB4,IFNA14,PRO2012,DMD,HOXC10,MAGEA12,ADCYAP1	M41.1
nuclear pore complex (mitosis) (M106.1)	0.631285	0.845265	0.0637845	0.313855	0.869361	11	CCNH,NUP133,NUP37,SEH1L,NUP107,NUP160,NUP43,SMC1A	M106.1
G protein mediated calcium signaling (M159)	0.648598	0.857322	0.0626618	0.331566	0.865334	9	ADCY9,CAMK4,GNA15	M159
enriched in activated dendritic cells/monocytes (M64)	0.649186	0.857322	0.0610364	0.284923	0.866382	15	ANPEP,G0S2,IL1B,DRAM1,CXCL1,NINJ1	M64
regulation of transcription, transcription factors (M213)	0.648352	0.857322	0.0706196	-0.286973	-0.864017	14	KIAA1109,CREBZF,ZDHHC17,ARID4B,CLK4,PPP1R12A,DUSP10,CLK1,BTAF1	M213
transcription elongation, RNA polymerase II (M234)	0.661049	0.869669	0.0618406	0.301545	0.854046	12	UQCRQ,TCEB2,POLR2L,POLR2J,NDUFA3,POLR2I,MIF,MEA1,AURKAIP1	M234
extracellular matrix (III) (M2.2)	0.672527	0.871731	0.0687943	-0.280436	-0.844336	14	ANGPTL2,COL5A2,LAMA4	M2.2
extracellular region cluster (GO) (M189)	0.672694	0.871731	0.0593488	0.278572	0.847071	15	BMP2,MMP19,CD5L,ENG,MMP28	M189
golgi membrane (I) (M113)	0.669439	0.871731	0.0662842	-0.342976	-0.822317	7	TLR8,FAM198B,STEAP4	M113
muscle contraction, SRF targets (M195)	0.67094	0.871731	0.0675189	-0.326427	-0.822158	8	DES,COL1A1,MYH11	M195
enriched for TF motif TNCATNTCCYR (M232)	0.675789	0.872474	0.0664364	-0.30529	-0.833817	10	MEN1,GTF2H1,VPS41	M232
enriched in plasma membrane proteins (II) (M135.1)	0.679317	0.873768	0.0611693	0.316806	0.849398	10	SLC3A1,ESM1,SLC6A13	M135.1
CD4 T cell surface signature Th1-stimulated (S6)	0.68431	0.876931	0.0606404	0.398771	0.839131	5	GPR19,F2R,LAG3	S6
RIG-1 like receptor signaling (M68)	0.68972	0.880151	0.0597318	0.321654	0.839466	9	ISG15,IFIH1,IRF7	M68
leukocyte migration (M88.0)	0.69191	0.880151	0.0557104	0.213937	0.855069	45	MAPK13,CDH17,CLDN4,MUC13,PLS1,GPR35,MYO7B,EPB41L4B,PIP5K1B,FUT4,ACSL5	M88.0
CD28 costimulation (M12)	0.70412	0.889144	0.0588438	0.326408	0.816468	8	SH2D1A,CD24	M12
TBA (M26.1)	0.702752	0.889144	0.0579755	0.260324	0.817539	18	HNF4A,RNF186,CDHR5,UGT2A3,CYP3A5,USH1C	M26.1
IL2, IL7, TCR network (M65)	0.709677	0.889668	0.0650878	-0.285315	-0.799275	11	ITK,LCK,IL2RG,TRAC	M65
extracellular matrix (I) (M2.0)	0.708042	0.889668	0.0553643	0.229298	0.832987	30	THBS1,VCAN,CDH11,THBS2,PCOLCE,NID1,AEBP1,DCN,BGN,FBN1	M2.0
TBA (M188)	0.720497	0.89873	0.0625237	-0.347858	-0.7917	6	ATP8B4	M188
cell division - E2F transcription network (M4.8)	0.722101	0.89873	0.0650878	-0.251746	-0.829459	18	MCM2,H2AFX,DNMT1,RFC5,KIF4A,MCM3,MCM4,CASP2,TOPBP1	M4.8
regulation of antigen presentation and immune response (M5.0)	0.729167	0.904271	0.0732559	-0.187005	-0.866895	74	ITK,PLCG1,NFKBIA,INPP5D,LCK,FYN,FOS,HCK,LYN,PRKCQ,PTPN22,LILRB2,CD247,HLA-DQA1,CD3G,TLR4,PTPRC	M5.0
B cell development (M9)	0.767742	0.916806	0.0613026	-0.270632	-0.758142	11	LYN,TLR4,SPI1,HHEX	M9
Hox cluster III (M17.2)	0.743833	0.916806	0.0568864	0.294834	0.790489	10	HOXB7,MEIS1,HOXB3,HOXA11,HOXA4,MEIS2	M17.2
TBA (M141)	0.751648	0.916806	0.0633597	-0.226894	-0.797194	22	GPX2,CEACAM1,NOX1,GMDS,PRR15L,TRIM31	M141
TBA (M246)	0.754757	0.916806	0.0613026	-0.350812	-0.751041	5	SNAPC1,POLR2J4,RPA4	M246
antigen processing and presentation (M200)	0.764933	0.916806	0.0562941	0.339991	0.762663	6	HLA-DMB,HLA-DPB1,HLA-DPA1,METTL7A,HLA-DMA	M200
axon guidance (M110)	0.768421	0.916806	0.0602484	-0.280902	-0.767208	10	SEMA6A,COL1A1,COL5A1,NRP1	M110
cell cycle, ATP binding (M144)	0.764168	0.916806	0.0538979	0.261366	0.781329	14	MCTS1,PCNP,COPS5,UBA3	M144
endoplasmic reticulum (M37.2)	0.746102	0.916806	0.0643583	-0.253569	-0.784518	15	SCD,ACSL1,TLR8	M37.2
enriched in antigen presentation (I) (M71)	0.754991	0.916806	0.0541201	0.253832	0.787943	17	HLA-DRA,FAR2,HLA-DRB4,PLAUR,HLA-DPB1,HLA-DQB1,ITPR3,HLA-DRB1	M71
heme biosynthesis (II) (M222)	0.75803	0.916806	0.0617054	-0.286653	-0.750764	9	TRIM10,BLVRB,CPOX,ALAD,HMBS,KLF1,SPTA1	M222
mitotic cell cycle (M4.7)	0.759912	0.916806	0.0629395	-0.233093	-0.798175	20	CDK1,CCNB1,SHCBP1,CEP76,CDC25C,CDC25A	M4.7
CCR1, 7 and cell signaling (M59)	0.772296	0.918263	0.0551352	0.28815	0.772567	10	BCL6,TIMP2,DUSP6,MAPK14,TRIB1,CCR1	M59
TBA (M114.0)	0.777972	0.918697	0.0510114	0.219874	0.798752	30	CLEC11A,BST1,KCNK5,FAH,TSPAN2,ACTN1,FAM105A,DOCK5,MLC1,RUNX2	M114.0
TBA (M137)	0.777577	0.918697	0.0525899	0.253105	0.76963	15	PIKFYVE,ROCK1,ACBD3,ZMYM2,RNF6	M137
TBA (M190)	0.781784	0.920058	0.0545681	0.284795	0.763573	10	PPP1CC,IL1B,IL1A,HAUS3	M190
amino acid metabolishm and transport (M154.0)	0.785199	0.920945	0.052057	0.237205	0.780553	21	SLC3A1,GLYAT	M154.0
TBA (M26.0)	0.818182	0.953168	0.0487011	0.215065	0.752057	26	HNF4A,CDH17,CDHR5,CRABP2,USH1C	M26.0
platelet activation and degranulation (M85)	0.816239	0.953168	0.0580984	-0.255353	-0.732969	12	CLU,SPARC,SERPINA1,COL1A1	M85
TBA (M153)	0.833333	0.961111	0.0571259	-0.248644	-0.713711	12	PIK3C2A,SRP9,SEC23A,C1D,PHTF2,CCNC	M153
mismatch repair (I) (M22.0)	0.832184	0.961111	0.0606404	-0.213716	-0.761859	25	MSH6,RFC3,MSH2,NCAPG2,MCM6,RFC5	M22.0
mitotic cell cycle - DNA replication (M4.4)	0.827907	0.961111	0.0614364	-0.212827	-0.765188	26	MCM2,POLA2,MCM5,CDC45,MCM6,STIL,RPA2,MCM3	M4.4
enriched in G-protein coupled receptors (M130)	0.842105	0.968001	0.0559429	-0.255523	-0.697893	10	PDE4D,XCL1	M130
TLR and inflammatory signaling (M16)	0.849387	0.973139	0.04707	0.19248	0.754442	43	ANPEP,PADI4,BST1,TYROBP,TLR7,KCNJ2,FCGR2C,PILRA,SIGLEC9,TLR5	M16
ATF targets network (M41.4)	0.919626	0.978195	0.0464155	0.243148	0.634576	9	SULT4A1,HIST1H3E,REEP1,HOXC10,ADCYAP1,DAAM2	M41.4
E2F1 targets (Q3) (M10.0)	0.878788	0.978195	0.0587186	-0.194953	-0.717421	28	MCM2,RFC1,ARHGAP6,RAD51,MCM6	M10.0
MAPK, RAS signaling (M100)	0.87152	0.978195	0.0551352	-0.255428	-0.668985	9	MAP2K2	M100
Memory B cell surface signature (S9)	0.919244	0.978195	0.0425878	0.182717	0.670848	31	TNFRSF13B,OR11A1,ITM2C,CD52,FCGR2B,CXADR	S9
Monocyte surface signature (S4)	0.903879	0.978195	0.0425023	0.173862	0.740407	62	GLIPR1,ASGR2,TREM1,HLA-DRB4,PYCARD,TNFRSF10B,PECAM1,TNFRSF1B,PTAFR,CD93,KCNQ1,SIGLEC9,TLR5,IL1R2,SLC7A7,LTBR	S4
PLK1 signaling events (M4.2)	0.919244	0.978195	0.0425878	0.182697	0.670776	31	TRIP13,HJURP,ESPL1,WEE1,ECT2,GINS2,CDC20,FBXO5,BUB1,KIF20A,TUBG1,KIF14,TPX2,CLSPN,SPC25	M4.2
TBA (M116)	0.924731	0.978195	0.0525899	-0.226013	-0.633148	11	YAP1,WWTR1,CAV1,OSMR,FSTL1,PDGFRA,EPS8	M116
TBA (M125)	0.880374	0.978195	0.0484088	0.260902	0.680911	9	SOX15,FUT7,PSD	M125
TBA (M205)	0.873371	0.978195	0.0486034	0.250867	0.694888	11	SIRT1,RNF111,ZFAND6,CHUK,BAG4,RAPGEF6	M205
TBA (M220)	0.886316	0.978195	0.0535669	-0.246444	-0.673096	10	SOX9,TFAP2A,GRIN2B,KCNC3,NOS1AP,AR,KIAA1324,REEP1,SPDEF,SFN	M220
TBA (M221)	0.920605	0.978195	0.046882	0.298405	0.627931	5	RNF17,IFNA7	M221
TBA (M249)	0.89234	0.978195	0.0524828	-0.276537	-0.629378	6	HS2ST1,TIMP4,CIDEC,C11orf63,LEP,LY75	M249
TBA (M26.2)	0.899431	0.978195	0.0481184	0.245357	0.657833	10	HNF4A,USH1C,RNF128	M26.2
TBA (M41.2)	0.930712	0.978195	0.0459538	0.222539	0.630281	12	ERBB4,IFNA14	M41.2
TBA (M72.2)	0.932961	0.978195	0.0455878	0.224468	0.621764	11	STAG2,RNF111	M72.2
TBA (M99)	0.907923	0.978195	0.0532386	-0.244027	-0.639126	9	GREM1,CAV1,INHBA	M99
TBA (source: B cells) (M152.0)	0.928058	0.978195	0.0442407	0.209271	0.645614	16	SYCP1,MEFV,CCR9,ZPBP,IMPG2,IFNA16	M152.0
adhesion and migration, chemotaxis (M91)	0.876404	0.978195	0.0487011	0.243458	0.689528	12	CCR5,F2R,ANXA1,CXCR2,CCL5	M91
complement activation (I) (M112.0)	0.895683	0.978195	0.045862	0.219334	0.67666	16	C2,CFH,CFB,C1S,CFD,C5AR1,C3	M112.0
enriched in monocytes (IV) (M118.0)	0.896673	0.978195	0.0445962	0.184027	0.721313	43	PADI4,BCL6,RNASE6,SMARCD3,TNFRSF1B,PTX3,HLA-DMB,ARHGEF10L,DOCK5,IL1R2,LTBR,DUSP6,CTSS,TLR1,PID1,CXCR2,LY96,MGAM,LYZ	M118.0
integrin cell surface interactions (II) (M1.1)	0.919476	0.978195	0.0465084	0.22684	0.642464	12	LAMC1,FBN1,COL4A5,FN1,LAMB2,COL1A2,TNC	M1.1
metabolism of steroids (M225)	0.861284	0.978195	0.0541201	-0.291122	-0.662573	6	GALNT14,UGT2B28,UGT2B17,UGT2B15	M225
mitotic cell cycle in stimulated CD4 T cells (M4.9)	0.921818	0.978195	0.0450443	0.225884	0.659757	13	TRIP13,PLK4,CDC6,GMNN,CENPF,RBBP8,KIF14	M4.9
mitotic cell division (M6)	0.88326	0.978195	0.0558265	-0.197564	-0.706663	24	SKA1,CENPI,NDC80	M6
myeloid, dendritic cell activation via NFkB (I) (M43.0)	0.884956	0.978195	0.0559429	-0.228179	-0.666645	13	ICAM1,RELB,SAMSN1	M43.0
nuclear pore complex (M106.0)	0.881295	0.978195	0.0466015	0.22649	0.698736	16	NUPL2,NUP133,NUP37,SEH1L,NUP107,RANBP1,RAN,NUP160,NUP43	M106.0
nuclear pore, transport; mRNA splicing, processing (M143)	0.895717	0.978195	0.0474483	0.241825	0.66984	11	NUPL2,NUP133,SEH1L,NUP107	M143
transmembrane transport (SLC cluster) (M154.1)	0.879496	0.978195	0.0466948	0.227513	0.701892	16	SLC3A1	SLC cluster) (M154.1
E2F transcription factor network (M8)	0.948718	0.989475	0.0511148	-0.202915	-0.582448	12	E2F2	M8
TBA (source: naive B cells) (M152.1)	0.949438	0.989475	0.0450443	0.220497	0.551545	8	MEFV,IMPG2,TPTE,OR7E24	M152.1
Hox cluster I (M17.0)	0.962049	0.992907	0.0450443	0.208594	0.559267	10	ITGA7,MEIS1,HOXA4,HOXA3,HOXA5,HOXB9,HOXB6,HOXA10,HOXB2,HOXA7	M17.0
TBA (M218)	0.964211	0.992907	0.0496901	-0.208787	-0.570244	10	GTF2H1	M218
TBA (M41.0)	0.959911	0.992907	0.0524828	-0.185416	-0.57366	15	DEFA5,CEACAM7,SLC7A11,SPRY4	M41.0
glycerophospholipid metabolism (M114.1)	0.957265	0.992907	0.0507028	-0.215327	-0.542335	8	SVIL,IGFBP7,AKR1C3	M114.1
E2F1 targets (Q4) (M10.1)	0.987156	0.993151	0.0423318	0.171634	0.53901	18	PCNA,WEE1,CDC6,NASP,RANBP1,FBXO5,KNTC1	M10.1
TBA (M128)	0.984946	0.993151	0.0496901	-0.181367	-0.508077	11	PIK3C2A,USP1,CCNC,CLK1,PSMC6,ARID4A,RNF139,SP3,NDUFA5,RNF6,CCNT2	M128
cell activation (IL15, IL23, TNF) (M24)	0.981718	0.993151	0.042417	0.179305	0.536013	14	TF,FN1,MAP3K8,COL3A1	M24
cell cell adhesion (M133.1)	0.975332	0.993151	0.0444181	0.196964	0.528087	10	CLDN4,LAMB3,CDH1,CLDN3	M133.1
cytokines - recepters cluster (M115)	0.977654	0.993151	0.0434507	0.197725	0.547687	11	IFNG,LIF,IL6	M115
lysosomal/endosomal proteins (M139)	0.970526	0.993151	0.049391	-0.200109	-0.546543	10	CTSB,PSAP,SLC11A1	M139
plasma membrane, cell junction (M162.0)	0.98741	0.993151	0.0414044	0.17279	0.533067	16	CLDN4,MYH14,SPINT1,LLGL2	M162.0
transmembrane and ion transporters (I) (M142)	0.982869	0.993151	0.0495902	-0.206862	-0.541786	9	ASPA,CUBN	M142
formyl peptide receptor mediated neutrophil response (M11.2)	0.992523	0.9954	0.0429311	0.189165	0.493689	9	PILRA,NCF2,IGSF6,CAMK1,FCGR2A,PAK1	M11.2
enriched in activated dendritic cells (I) (M119)	1	1	0.0432769	0.164318	0.440558	10	CD86,RGL1,ATP1B1,SLAMF8	M119

## Sheet: Polg
pathway	pval	padj	log2err	ES	NES	size	leadingEdge	ID
cell cycle (I) (M4.1)	8.59317e-37	2.93027e-34	1.57637	-0.809028	-3.15009	139	TOP2A,MKI67,STMN1,RRM2,CCNA2,SMC2,PRC1,NUSAP1,KIF11,KIF23,TACC3,NDC80,UHRF1,CDK1,BIRC5,TPX2,RACGAP1,ECT2,ANLN,KNTC1,CCNE2,SPAG5,KIF15,KIF20B,PBK,CENPE,BUB1,KIF20A,SPC25,KIFC1,CENPF,MCM5,MAD2L1,CCNF,NCAPH,NUF2,NCAPG,ESPL1,ASPM,BRCA1,CDCA8,CDCA3,CDCA2,KIF2C,CCNB2,E2F7,FBXO5,NCAPD3,DTL,RAD51,UBE2C,FOXM1,CEP55,CCNB1,DLGAP5,MELK,CENPN,AURKB,E2F8,ERCC6L,BUB1B,NEK2,ZWILCH,HJURP,BRIP1,CDC45,KIF18B,CENPI,…	M4.1
cell cycle and transcription (M4.0)	3.68683e-25	6.28604e-23	1.30309	-0.624989	-2.6598	274	TOP2A,MKI67,STMN1,RTN1,KCTD12,RRM2,TLR2,CD33,RRM1,FES,CLEC7A,CCNA2,ITGAX,SMC2,TMPO,PRC1,NUSAP1,KIF11,KIF23,TACC3,RASSF4,NDC80,UHRF1,CDK1,BIRC5,TPX2,RACGAP1,ECT2,ANLN,KNTC1,CCNE2,HMMR,SPAG5,SORT1,KIF15,KIF20B,PBK,ATAD2,CKAP2L,CENPE,BUB1,KIF20A,SPC25,KIFC1,FAM198B,CENPF,MCM5,MAD2L1,ARHGAP11A,CCNF,NCAPH,NUF2,NCAPG,ESPL1,ASPM,BRCA1,CDCA8,CDCA3,CDCA2,KIF2C,MPEG1,EZH2,IGSF6,CCNB2,SHCBP1,E2F7,FBXO5,NEIL…	M4.0
PLK1 signaling events (M4.2)	1.31196e-12	1.49126e-10	0.91012	-0.871894	-2.60161	32	PRC1,NUSAP1,KIF23,NDC80,TPX2,ECT2,CLSPN,CKAP2L,CENPE,BUB1,KIF20A,SPC25,NCAPG,ESPL1,ASPM,FBXO5,ASF1B,CEP55,ERCC6L,BUB1B,HJURP,RAD51AP1,PLK1,KIF14,AURKA	M4.2
cell division (stimulated CD4+ T cells) (M46)	1.48656e-09	1.2673e-07	0.788187	-0.872737	-2.41664	23	TOP2A,RRM2,UHRF1,CDK1,DHCR24,KIF20A,CDCA3,SHCBP1,DTL,RAD51,ACTN1,GGH,CDC45,TYMS	M46
mitotic cell cycle in stimulated CD4 T cells (M4.5)	2.30091e-09	1.56922e-07	0.774939	-0.84791	-2.42516	27	TOP2A,RRM2,KIF11,TACC3,NDC80,UHRF1,CDK1,GRAP2,KIF20A,MAD2L1,NUF2,FBXO5,CEP55,MELK,TYMS,CDCA5	M4.5
mitotic cell division (M6)	5.68917e-09	3.23334e-07	0.761461	-0.839675	-2.40161	27	NDC80,BIRC5,CENPE,BUB1,SPC25,CENPF,MAD2L1,NUF2,CDCA8,KIF2C,CENPN,AURKB,ERCC6L,BUB1B,ZWILCH,CENPI,PLK1,CENPA,CENPH,KIF18A,SPC24	M6
type I interferon response (M127)	1.16323e-08	5.66661e-07	0.74774	0.954272	2.1672	11	IRF7,TAP1,RSAD2,USP18,STAT1,DDX60,IFIT1,IFIH1,PARP9	M127
cell cycle (III) (M103)	2.89033e-08	1.23201e-06	0.733762	-0.721844	-2.39615	51	CCNA2,CDK1,CCNE2,BUB1,MCM5,MAD2L1,RAD21,MCM3,ESPL1,MCM7,CCNB2,CDKN2C,CCNB1,CHEK2,BUB1B,SMC1A,CDC45,RBL1,MCM4,CDC6,PLK1,TTK,SMC3,PKMYT1,CDK2,TFDP1,CDC7	M103
mitotic cell cycle in stimulated CD4 T cells (M4.9)	2.66268e-07	1.00886e-05	0.674963	-0.905238	-2.27136	14	RRM1,CENPE,CENPF,NCAPH,EZH2,RAD51,MASTL,CDC6,PLK4,KIF14,GMNN	M4.9
viral sensing & immunity; IRF2 targets network (II) (M111.1)	1.50749e-06	5.14054e-05	0.643552	0.917207	2.08303	11	BST2,TAP1,ZBP1,PSMB8,IFIT2,USP18,DDX58,PSMB10	M111.1
innate antiviral response (M150)	1.9868e-06	6.15908e-05	0.627257	0.954577	2.09237	9	IRF7,OAS3,TAP1,RSAD2,SP100,RXRA,IFIT1,EIF2AK2	M150
antiviral IFN signature (M75)	4.39003e-06	0.00012475	0.610527	0.874346	2.22121	17	IRF7,OAS3,RSAD2,DHX58,DDX60,DDX58,IFIT1,C1QB,IFIH1,PML,ELANE	M75
E2F transcription factor network (M8)	1.27026e-05	0.000333198	0.593325	-0.888299	-2.12926	12	CCNA2,BRCA1,UBE2C,MELK,ERCC6L,CDC6,CDCA5,RAD54L	M8
activated dendritic cells (M67)	2.18242e-05	0.000531575	0.57561	0.933323	2.04578	9	IRF7,C1QC,RSAD2,DDX60,DDX58,IFIH1	M67
mitotic cell cycle (M4.7)	2.52236e-05	0.000573417	0.57561	-0.800762	-2.16954	20	CCNA2,CDK1,CCNB2,SHCBP1,FOXM1,CCNB1,E2F8,NEK2,PLK1,PLK4,PKMYT1,CKAP5,CEP72,CDC25C,EXO1,TUBG1	M4.7
mitotic cell cycle - DNA replication (M4.4)	3.98085e-05	0.000848419	0.557332	-0.733265	-2.09726	27	TPX2,KIF15,MCM5,MCM3,MCM7,RPA2,STIL,CDC45,MCM4,CDC6,PLK4,MCM10,CDK2,PRIM1,POLA2,OIP5,CDC7,EXO1,MCM2,POLA1,PRIM2,MCM8,MND1	M4.4
RIG-1 like receptor signaling (M68)	6.51629e-05	0.00124138	0.538434	0.92164	2.02018	9	IRF7,ISG15,DHX58,DDX58,TRIM25,IFIH1	M68
integrin cell surface interactions (II) (M1.1)	6.55273e-05	0.00124138	0.538434	-0.868859	-2.08266	12	VWF,COL1A2,COL4A5,FN1,COL4A1,TNC,COL1A1,COL4A2,LAMB1	M1.1
platelet activation and degranulation (M85)	7.52545e-05	0.00135062	0.538434	-0.90384	-1.99128	9	VWF,COL1A2,SERPINE1,FN1,THBS1,SPARC,COL1A1,TIMP1,THBS2	M85
integrin cell surface interactions (I) (M1.0)	8.93542e-05	0.00152349	0.538434	-0.717249	-2.05145	27	ITGB3,COL1A2,COL5A2,FN1,COL4A1,TNC,MYL9,COL1A1,COL4A2,LAMB1,COL6A1,COL6A3,EGFR,COL3A1,CCND2,COL5A1,ITGA2B	M1.0
C-MYC transcriptional network (M4.12)	0.00010251	0.00166456	0.538434	-0.847664	-1.99722	11	TOP2A,KIF11,BIRC5,TK1,CCNB1,CENPA,CKS2	M4.12
mitotic cell cycle in stimulated CD4 T cells (M4.11)	0.000135643	0.00210247	0.518848	-0.883406	-2.01579	10	STMN1,CCNA2,CDCA3,CYB5B,TK1,MELK,AURKB,RAD54L	M4.11
cell division in stimulated CD4 T cells (M4.6)	0.000213964	0.00317224	0.518848	-0.765165	-2.05131	19	ANLN,HMMR,BRCA1,CDCA2,CEP55,FANCD2,FANCI,UBE2T,DSCC1,BRCA2,DEPDC1B,CDKN3,CENPM	M4.6
Ran mediated mitosis (M15)	0.000262574	0.00360033	0.498493	-0.859192	-2.09972	13	KPNA2,TPX2,KIF15,ESPL1,KIF2C,AURKB,BUB1B,PLK1,AURKA,RAN	M15
collagen, TGFB family et al (M77)	0.000263954	0.00360033	0.498493	-0.745574	-2.06149	21	NPY,COL1A2,COL5A2,FN1,COL4A1,CD9,COL4A2,COL6A3,JUP,COL3A1	M77
cell cycle (II) (M4.10)	0.000349335	0.00458167	0.498493	-0.854826	-2.08905	13	RRM2,CDK1,CCNE2,BRCA1,CCNB2,DTL,CCNB1,MELK	M4.10
transcription regulation in cell development (M49)	0.000471256	0.00595179	0.498493	-0.602743	-1.83043	35	STMN1,FES,HMGB2,CDK1,ECT2,SDC2,ASPM,BRCA1,FBXO5,TAL1,LYN,CCNB1,PAK1,TYMS	M49
TBA (M72.1)	0.000559181	0.00681002	0.477271	-0.755634	-1.93732	15	MBNL1,DEK,NEK7,ARID4B,SACM1L,FMR1,VPS4B,BZW1,G3BP2,IMPA1	M72.1
enriched in DNA interacting proteins (M182)	0.000606041	0.00712621	0.477271	-0.830217	-1.99004	12	STMN1,RRM1,BLM,YWHAH,STIL,DNAJC9,TFDP1	M182
enriched in myeloid cells and monocytes (M81)	0.000839507	0.0095424	0.477271	-0.639133	-1.83115	28	CLEC5A,PTGS1,ITGB3,PROS1,THBS1,SPARC,ACTN1,CXCL12,MYH10,ITGA2B	M81
T cell differentiation (M14)	0.000955969	0.00987835	0.477271	-0.999524	-1.32795	1	CD28	M14
immune activation - generic cluster (M37.0)	0.000954608	0.00987835	0.477271	-0.381585	-1.58551	202	SLC40A1,PLXDC2,CLEC5A,NCAPD2,HMGB2,TMEM176B,SULF2,QPCT,BLM,RAB32,GRAP2,CSF2RB,DHCR24,ESCO2,CTGF,FAM49A,IQGAP3,MCM3,LPCAT2,MCM7,CIITA,CD9,CDKN2C,P2RY13,NCAPD3,ENTPD1,ACTN1,MS4A7,LYN,PDGFC,CKAP2,TMEM176A,ARAP3,TLR1,ANXA5,GAB1,DOCK5,SMC4,FKBP14,BARD1,B3GNT5,ANXA3,PKMYT1,PADI2,JUP,GGTA1,MACROD2,PCBP3,CHAF1A,DACH1,PRRG4,SVIL,IL18RAP,BRCA2,SLC22A15,TREM1,BEX1,CHAF1B,RAD54B,LRRK2,CTSS	M37.0
innate activation by cytosolic DNA sensing (M13)	0.000934613	0.00987835	0.477271	0.856269	1.92625	10	IRF7,ZBP1,DDX58,CCL5	M13
E2F1 targets (Q4) (M10.1)	0.00138715	0.0139123	0.45506	-0.719398	-1.9491	20	STMN1,KNTC1,E2F7,FBXO5,RAD51,MELK,MCM4,CDC6,PKMYT1,PRIM1,POLA2,SLBP	M10.1
T cell differentiation (Th2) (M19)	0.00156871	0.0152837	0.45506	-0.853045	-1.82996	8	CD28,GRAP2,PKIA	M19
extracellular matrix (I) (M2.0)	0.00165586	0.0156846	0.45506	-0.668269	-1.89957	26	BGN,COL1A2,COL5A2,THBS1,AEBP1,COL4A1,FSTL1,PDGFC,COL1A1,COL4A2,COL6A1,COL6A3,NID1,COL3A1,THBS2,COL5A1,VCAN,CDH11,FBN1	M2.0
cell adhesion (M51)	0.00186286	0.0167745	0.45506	-0.619622	-1.77525	28	VWF,ITGB3,FN1,THBS1,TNC,ITGB5,COL1A1,LAMB1,COL6A1,TPM1,CXCL12,COL3A1,THBS2,COL5A1,ITGA2B,CDH11,CCDC80	M51
signal transduction, plasma membrane (M82)	0.0018693	0.0167745	0.45506	-0.843727	-1.80997	8	COL1A2,FN1,DOCK4,COL1A1	M82
mismatch repair (I) (M22.0)	0.00197293	0.0172505	0.431708	-0.643152	-1.83952	27	SMC2,TMPO,RACGAP1,BUB1,FIGNL1,SMC1A,TOPBP1,GMNN,PRIM1,RFC5,RFC4,EXO1,SSBP1,POLA1,MSH6	M22.0
cell division (M37.3)	0.0021378	0.0177803	0.431708	-0.820346	-1.8719	10	NCAPD2,BLM,NCAPD3,CKAP2	M37.3
cytoskeleton/actin (SRF transcription targets) (M145.0)	0.00209901	0.0177803	0.431708	-0.777487	-1.83188	11	ACTA2,TAGLN,PALLD,EPS8,TPM1,TPM2,SVIL,CALD1,MYLK,CAV2	SRF transcription targets) (M145.0
cytoskeletal remodeling (enriched for SRF targets) (M34)	0.00239773	0.0194673	0.431708	-0.837128	-1.79582	8	CTGF,THBS1,ACTN1,TPM1,TPM2,VCL,CALD1,MYLK	M34
cytoskeleton/actin (SRF transcription targets) (M145.1)	0.00270535	0.021454	0.431708	-0.810442	-1.8493	10	ACTA2,MYL9,TPM1,TPM2,SORBS1,VCL,CALD1,MYLK,CAV2,TNS1	SRF transcription targets) (M145.1
golgi membrane (I) (M113)	0.00296412	0.0229719	0.431708	-0.832584	-1.78607	8	SORT1,FAM198B,LPCAT2,PDGFC,B3GNT5,WLS	M113
platelet activation - actin binding (M196)	0.00325066	0.0246328	0.431708	-0.762986	-1.79771	11	ITGB3,PROS1,THBS1,ITGB5,MFAP3L,TPM1,ITGA2B,PDE5A	M196
enriched in B cells (V) (M47.4)	0.00355885	0.0263819	0.431708	0.892783	1.76455	6	CD180,LY9,CD37,FCGR2B,CD69	M47.4
DC surface signature (S5)	0.00496814	0.0352945	0.407018	0.514034	1.69218	62	SIGLEC1,LHFPL2,GRINA,PSEN2,EMP1,NRP1,GPR157,MSR1,CD274,TREM2,CXCL16,TFRC,CCRL2,COLEC12,P2RY6,ABCC3,ITPRIPL2,JAG1,TNFRSF11A,ABHD12	S5
regulation of antigen presentation and immune response (M5.0)	0.00487914	0.0352945	0.407018	-0.507592	-1.67681	50	CARD11,TLR2,CLEC7A,GRAP2,LYN,TLR1,FYB,PAK1,LCP2	M5.0
KLF12 targets network (M32.3)	0.00521043	0.0357658	0.407018	0.752319	1.88852	16	POR,DGKZ,CORO1A,RHOG,LTBP3,UBE2M,HGS,GNAI2,CLPTM1,PPP2R1A,NBEAL2,CNOT3,NR1H2	M32.3
enriched in activated dendritic cells (II) (M165)	0.00524425	0.0357658	0.407018	0.663081	1.83849	26	SIGLEC1,RSAD2,ATF3,IFIT2,IFIT3,IFIT1,IFIH1,PARP9	M165
extracellular matrix (III) (M2.2)	0.00556275	0.0371941	0.407018	-0.746163	-1.75807	11	COL1A2,COL5A2,AEBP1,COL3A1,COL5A1,VCAN,CDH11,FBN1	M2.2
viral sensing & immunity; IRF2 targets network (I) (M111.0)	0.00693471	0.0454757	0.407018	0.741942	1.86247	16	BST2,TAP1,ZBP1,LY86,PSMB8,USP18,CXCL16,AIF1,IFI35	M111.0
TBA (M214)	0.00728009	0.0466334	0.407018	-0.737314	-1.73722	11	TGFBR1,TMEM30A,PIK3CG,RP2,ZFAND6,LPGAT1,ATP11B	M214
platelet activation (II) (M32.1)	0.00738475	0.0466334	0.407018	0.668152	1.77871	21	PKN1,ACTN4,ZYX,AP2M1,HGS,GNAI2,DNM2,SIPA1,NBEAL2,AKT1,MLF2,MAP2K2,ACAP1,PNPLA6,MAP7D1	M32.1
CD28 costimulation (M12)	0.00764037	0.047063	0.407018	-0.843221	-1.67821	6	CD28,GRAP2,CHST15	M12
cell junction (GO) (M4.13)	0.00772882	0.047063	0.407018	-0.734759	-1.7312	11	KCTD12,FES,TNS3,PAK1,CTNNA1,PRKCD	M4.13
cell cycle, mitotic phase (M230)	0.00922952	0.0551385	0.38073	-0.725829	-1.71016	11	CD28,SMC3,JMY,CENPC1	M230
cell division - E2F transcription network (M4.8)	0.0093784	0.0551385	0.38073	-0.670209	-1.78461	18	MAD2L1,MCM3,E2F7,MCM4,TOPBP1,CASP2,TIMELESS,RFC5,DNMT1,MCM2	M4.8
Rho GTPase cycle (M4.14)	0.00968589	0.0554604	0.38073	-0.78876	-1.69206	8	PRC1,RACGAP1,ECT2,ARHGAP11A,CEP55	M4.14
interferon alpha response (I) (M158.0)	0.00975843	0.0554604	0.38073	-0.835159	-1.66216	6	MMP12,COL8A1,ST14	M158.0
T cell activation (II) (M7.3)	0.00994941	0.0556188	0.38073	0.776783	1.83767	13	CCR5,SP140,SLAMF7,CCL5,CD247	M7.3
antigen presentation (lipids and proteins) (M28)	0.0105165	0.0572672	0.38073	0.971058	1.42921	2	CD36,CCR7	M28
lymphocyte generic cluster (M60)	0.0105802	0.0572672	0.38073	-0.722111	-1.7014	11	CD28,DHCR24,CTGF,GAB1	M60
glycerophospholipid metabolism (M114.1)	0.012889	0.0686744	0.38073	-0.770827	-1.65359	8	SLC40A1,LPCAT2,PLA2G4A,SVIL	M114.1
Activated (LPS) dendritic cell surface signature (S11)	0.0132665	0.0695983	0.38073	0.565606	1.62925	30	SIGLEC1,NINJ1,TMCC3,GPR157,CD274,COLEC12,CD40	S11
CD4 T cell surface signature Th2-stimulated (S7)	0.0142972	0.0708465	0.38073	-0.820672	-1.63333	6	CD28,SLC4A7	S7
DNA repair (M76)	0.014751	0.0708465	0.38073	-0.629409	-1.73777	22	BRCA1,RAD51,LIG1,FANCD2,RPA1,FANCI,FEN1,RFC5,RFC4,BRCA2	M76
TBA (M99)	0.0138433	0.0708465	0.38073	-0.823068	-1.6381	6	CTGF,FSTL1,CYR61,GREM1	M99
double positive thymocytes (M126)	0.0146952	0.0708465	0.38073	-0.847412	-1.60323	5	SLC40A1	M126
enriched in monocytes (II) (M11.0)	0.0144217	0.0708465	0.38073	0.387301	1.45111	137	CD36,PLA2G7,LY86,SLC11A1,S100A9,HK3,F13A1,RXRA,GRN,PLXNB2,S100A8,AOAH,BST1,C5AR1,SMPDL3A,MAFB,RNF130,LMO2,HPSE,CD14,CFP,TIMP2,PLBD1,TBXAS1,FGL2,AIF1,CSF3R,RIN2,ADAP2,AQP9,SLC15A3,SCPEP1,CYBB,IFI30,PYGL,HCK,BLVRB,NOD2,CSF2RA,ANPEP	M11.0
platelet activation & blood coagulation (M199)	0.0141459	0.0708465	0.38073	-0.821532	-1.63504	6	VWF,PROS1	M199
TBA (M72.0)	0.0151408	0.0717084	0.38073	-0.640653	-1.73575	20	DEK,PANK3,NEK7,ARID4B,RAP2C,SACM1L,FMR1,ATP11B,BZW1	M72.0
TBA (M177.1)	0.0167716	0.0772852	0.352488	-0.841812	-1.59264	5	CX3CR1	M177.1
TBA (M201)	0.0167426	0.0772852	0.352488	-0.732672	-1.67184	10	TGM2,ABCG2,MYH10,PBX1,TSPAN5	M201
TBA (M177.0)	0.018701	0.0850272	0.352488	-0.630631	-1.62935	16	CX3CR1,FAM135A,IL1RAP,GLCE,CCR2,ZMYM1,ATP10D,PPARGC1B,RNF170	M177.0
complement activation (I) (M112.0)	0.019102	0.0857076	0.352488	0.782529	1.71525	9	C1QA,C1QC,C3AR1,C1QB,C5AR1,C3	M112.0
TBA (M121)	0.019938	0.0879684	0.352488	0.762575	1.61278	8	TAP1,LY9,SLAMF7	M121
nucleotide metabolism (M181)	0.0201218	0.0879684	0.352488	-0.719975	-1.64287	10	RRM2,RRM1	M181
cell movement, Adhesion & Platelet activation (M30)	0.0207625	0.0890818	0.352488	-0.624486	-1.61347	16	ITGB3,PROS1,CTGF,CD9,GAB1,TPM1,COL5A1,CALD1	M30
enriched in dendritic cells (M168)	0.0208989	0.0890818	0.352488	-0.661975	-1.66099	14	DAB2,CLEC5A,FAM20C,CTSB,RRAGD,B3GNT5,GGTA1	M168
T cell surface signature (S0)	0.0244288	0.102842	0.352488	-0.689105	-1.65179	12	CD28,SLC38A1,NPDC1	S0
TBA (M203)	0.0257892	0.107245	0.352488	-0.692634	-1.63195	11	RCN2,MAP3K7,ATP11C,MBNL2,ZBTB41,IKZF5,ATF2	M203
platelet activation (III) (M42)	0.0268802	0.110435	0.352488	-0.701432	-1.60055	10	LYN,COL1A1,LCP2,PLCG2,VAV1,GNAQ	M42
TBA (M72.2)	0.0272973	0.110814	0.352488	-0.689816	-1.62531	11	LBR,STAG2,ARID4B,SACM1L,FMR1,G3BP2,RNF111	M72.2
TBA (M174)	0.0284314	0.113032	0.352488	-0.585076	-1.61537	22	ANP32E,PANK3,MATR3,SACM1L,BZW1,SMARCA5,PCNP,TSN,SRP9,MORF4L2,TNFAIP8	M174
TBA (M249)	0.0288382	0.113032	0.352488	-0.856452	-1.51502	4	CD300LG,ANKRD44,LY75,HS2ST1	M249
transmembrane transport (I) (M87)	0.0286897	0.113032	0.352488	0.651282	1.67363	18	CD36,SLC11A1,HK3,HMOX1,AQP9,SLC15A3,ABCB6	M87
myeloid cell enriched receptors and transporters (M4.3)	0.0313224	0.121374	0.321776	-0.589716	-1.58095	19	KCTD12,SLC2A6,SULF2,MPEG1,IGSF6,CCR1,CHST15	M4.3
E2F1 targets (Q3) (M10.0)	0.032831	0.125159	0.321776	-0.564193	-1.60373	26	STMN1,ATAD2,EZH2,E2F7,FBXO5,RAD51,MELK,MCM4,CDC6,GMNN	M10.0
enriched in neutrophils (II) (M163)	0.0330332	0.125159	0.321776	-0.69274	-1.58072	10	SLC40A1,ARAP3,FRAT2,NPL,TYROBP	M163
enriched in NK cells (III) (M157)	0.0360952	0.135258	0.321776	-0.802296	-1.51788	5	CX3CR1,MATK,PTPN4	M157
complement and other receptors in DCs (M40)	0.0366342	0.135786	0.321776	0.754239	1.65324	9	C1QA,C1QC,C1QB,TLR8	M40
platelet activation (I) (M32.0)	0.0374393	0.137277	0.321776	0.587855	1.58225	22	POR,ACTN4,CORO1A,ZYX,UBE2M,HGS,GNAI2,PPP2R1A,AKT1,NR1H2	M32.0
intracellular transport (M147)	0.0390782	0.141762	0.321776	-0.590007	-1.54834	17	RAD21,CLINT1,ZFAND6,VPS4B,G3BP2,PIK3C2A,SRP9,NUP107,TMX1,PIKFYVE,EXOC1	M147
enriched in extracellular matrix & associated proteins (M202)	0.0396748	0.142412	0.321776	-0.792152	-1.49869	5	PCDH7,PRRX1,CCDC80,CALD1	M202
putative targets of PAX3 (M89.0)	0.043178	0.153372	0.321776	0.636344	1.55519	15	PLK2,EGR2,G0S2,MAFF,EGR1,SIK1,NR4A1,CXCL2	M89.0
TBA (M32.5)	0.0456631	0.159935	0.321776	0.632474	1.54573	15	PKN1,AES,MAZ,AP2M1,UBE2M,ASNA1,DNM2,PPP2R1A,MLF2,RALY,PPP1R9B,HMG20B,NRBP1	M32.5
immuregulation - monocytes, T and B cells (M57)	0.0459639	0.159935	0.321776	-0.729974	-1.52996	7	KIT,CD200	M57
TBA (M211)	0.0509386	0.173843	0.321776	-0.661338	-1.50907	10	ADD3,CCNG1,NEK7,CMPK1,SLC25A46	M211
cell adhesion (lymphocyte homing) (M21)	0.0509804	0.173843	0.282013	0.767185	1.51631	6	CD72,SDK2	M21
CORO1A-DEF6 network (I) (M32.2)	0.0522088	0.176269	0.282013	0.595548	1.55243	19	AES,CORO1A,ATP5D,UBE2M,HGS,BRD2,CLPTM1,SIPA1,CBX4	M32.2
TBA (M151)	0.0577548	0.185796	0.321776	-0.753494	-1.49963	6	RORA,GREM1,TIAM1,INHBA	M151
TBA (M32.6)	0.0574257	0.185796	0.266351	0.643946	1.52341	13	PKN1,AP2M1,HGS,DNM2,PPP2R1A,CPNE1,AKT1,PSMD3,MLF2	M32.6
TBA (M55)	0.0569745	0.185796	0.266351	0.659498	1.54394	12	GRINA,CSF3R,RHOG,ZYX,RARA,LRP1,MBOAT7,SPI1,PDLIM7,RASGRP4,DOK3	M55
enriched in antigen presentation (I) (M71)	0.057377	0.185796	0.271289	-0.694509	-1.48987	8	CD74,RTN1,CYP1B1,PLAUR,ITPR3	M71
muscle contraction, SRF targets (M195)	0.0576541	0.185796	0.266351	-0.908413	-1.37207	2	COL1A1,PGM5	M195
cytokines - recepters cluster (M115)	0.0627451	0.198112	0.252961	0.750785	1.4839	6	IL7R,CSF2,IL23A	M115
enriched in naive and memory B cells (M83)	0.0626263	0.198112	0.257206	0.742485	1.49939	7	LY86,CD37,FCGR2B	M83
TBA (M170)	0.0638298	0.199688	0.261664	-0.973042	-1.29276	1	GNG12	M170
enriched for ubiquitination (M138)	0.0645161	0.2	0.252961	-0.638133	-1.50354	11	USP1,MBNL2,ZBTB41,PIK3C2A,UBR1,SRP9	M138
phosphatidylinositol signaling system (M101)	0.0669371	0.205636	0.248911	-0.607918	-1.45718	12	DEK,CLK1,PIK3C2A,PIK3C3,SLC35A1,IMPA1,PIKFYVE,AGL	M101
B cell surface signature (S2)	0.0675676	0.205719	0.24134	0.503496	1.45926	31	CD72,PLD4,CD180,LY9,CD52,CD37,PDPN,CD22,FCGR2B,FLRT2	S2
cell cell adhesion (M133.1)	0.069122	0.208589	0.287805	-0.861404	-1.42515	3	JUP,LAMA3	M133.1
CORO1A-DEF6 network (II) (M32.4)	0.0703934	0.208732	0.245042	0.616831	1.46513	14	DGKZ,CORO1A,MAZ,UBE2M,HGS,BRD2,CNOT3,NR1H2,ACAP1	M32.4
signaling in T cells (I) (M35.0)	0.0701754	0.208732	0.237794	0.685441	1.50244	9	ATF3,JUNB,EGR1,TNFRSF9,JUN	M35.0
enriched for TF motif TTCNRGNNNNTTC (M172)	0.0742972	0.218408	0.234393	0.776121	1.45004	5	PLAU,EDN1	M172
TBA (M98.1)	0.0775348	0.22268	0.227987	-0.891263	-1.34617	2	DMD	M98.1
enriched in antigen presentation (III) (M95.1)	0.0777096	0.22268	0.231127	-0.658573	-1.45092	9	PLEK,LAPTM5,ICAM1,FYB,PTPRC	M95.1
integrins and cell adhesion (M84)	0.0769231	0.22268	0.227987	-0.702733	-1.47287	7	ITGA4,ITGAL,ITGB7	M84
AP-1 transcription factor network (M20)	0.0834951	0.237265	0.216543	0.6597	1.48405	10	ATF3,JUNB,PLAU,EGR1,MMP9,JUN	M20
T cell signaling and costimulation (M44)	0.0955166	0.254462	0.202072	0.662483	1.45212	9	IL7R,CD37,IFI30,FYN,IL23A	M44
TBA (M183)	0.0939335	0.254462	0.204295	-0.774052	-1.36926	4	GALNT3,GMDS,LAD1	M183
TBA (M192)	0.0948617	0.254462	0.204295	0.644453	1.46359	11	MAP1S,NAPA,NBEAL2,NR1H2,OGDH,ILK,DEAF1,TGFB1,ARHGDIA,PRMT1	M192
TBA (M193)	0.0922131	0.254462	0.2114	-0.662153	-1.42046	8	MGLL,PBX1,XK,SPTB	M193
TBA (M208)	0.0907298	0.254462	0.208955	-0.68395	-1.4335	7	JMY,SCAI,TUBE1	M208
blood coagulation (M11.1)	0.0923695	0.254462	0.208955	0.558496	1.4352	18	CD36,F13A1,SLC16A3,DOK2	M11.1
chemokines and receptors (M38)	0.0955166	0.254462	0.202072	0.658077	1.44246	9	CCR5,CCL5,HCK,DOCK2	M38
extracellular matrix, complement (M140)	0.0955166	0.254462	0.202072	0.661312	1.44955	9	MMP8,CFP,TIMP2,PRTN3,FLRT2	M140
IL2, IL7, TCR network (M65)	0.10101	0.259384	0.199915	0.706519	1.42675	7	IL7R,IL2RG,BCL2,JAK3	M65
MHC-TLR7-TLR8 cluster (M146)	0.0998043	0.259384	0.197822	-0.770292	-1.3626	4	CD74	M146
TLR and inflammatory signaling (M16)	0.1	0.259384	0.204295	-0.464691	-1.38657	32	TLR2,FES,ITGAX,P2RY13,WDFY3,TLR1	M16
chemokine cluster (II) (M27.1)	0.101167	0.259384	0.195789	0.678633	1.43525	8	CCR5,CCL5,ANXA1	M27.1
enriched in B cells (III) (M47.2)	0.0988142	0.259384	0.199915	0.637559	1.44793	11	CD180,CDK14,FCGR2B,CD69	M47.2
TBA (M137)	0.111969	0.276287	0.184706	-0.540596	-1.386	15	USP1,PANK3,SMARCA5,ATF2,TCERG1,PIKFYVE,AGL,ROCK1,RNF6,PHTF2	M137
enriched in antigen presentation (II) (M95.0)	0.110236	0.276287	0.188204	-0.535763	-1.38424	16	ITGA4,PLEK,ITGAL,SLA,HCLS1,FYB	M95.0
enriched in neutrophils (I) (M37.1)	0.111332	0.276287	0.188204	0.522938	1.38564	20	C5AR1,CREB5,CSF3R,G0S2,PYGL,PFKFB4	M37.1
growth factor induced, enriched in nuclear receptor subfamily 4 (M94)	0.112621	0.276287	0.184706	0.627472	1.41155	10	PLK2,PPP1R15A	M94
leukocyte activation and migration (M45)	0.110883	0.276287	0.191892	-0.607069	-1.38523	10	ITGA4,ITGAL	M45
nuclear pore, transport; mRNA splicing, processing (M143)	0.110887	0.276287	0.190023	-0.592203	-1.39532	11	NCBP2,SLBP,UPF3B,NUP155,NUP107	M143
TBA (source: B cells) (M217)	0.117417	0.281966	0.181383	-0.756027	-1.33737	4	PROS1,PLSCR4	M217
cell development (M175)	0.117417	0.281966	0.181383	-0.754411	-1.33451	4	GREM1,COL5A1	M175
regulation of localization (GO) (M63)	0.115914	0.281966	0.183024	0.611601	1.43181	12	PKN1,NAPA,AKT1,NR1H2,MAP2K2,TGFB1,ARHGDIA,TSC2,STXBP2	M63
myeloid cell cytokines, metallopeptidases and laminins (M78)	0.120623	0.287638	0.17822	0.669602	1.41615	8	IL1RN,EDN1,GSN,IL23A,MMP9	M78
TBA (M244)	0.122244	0.289482	0.179782	0.879867	1.29499	2	ADCY1,TLE6	M244
complement activation (II) (M112.1)	0.123288	0.289939	0.176694	-0.750515	-1.32762	4	CFH,PROS1	M112.1
TBA (M114.0)	0.135135	0.315624	0.173748	-0.451006	-1.28995	27	SLC40A1,TAL1,ACTN1,PDGFC,GGH,DOCK5,BTBD3,PKP4	M114.0
G protein coupled receptors cluster (M155)	0.139216	0.322943	0.165657	0.687254	1.35833	6	C3AR1,PTGER2,P2RY2	M155
cell adhesion, membrane (M133.0)	0.142276	0.325612	0.166934	-0.66835	-1.33017	6	EPS8L1,JUP,SPINT1	M133.0
enriched in monocytes (I) (M4.15)	0.141684	0.325612	0.168238	-0.591511	-1.34973	10	RTN1,FES,LGALS1	M4.15
mitosis (TF motif CCAATNNSNNNGCG) (M169)	0.148362	0.337277	0.158514	-0.528973	-1.32727	14	TMPO,SMC1A,CETN3,UPF3B	M169
enriched in hepatocyte nuclear factors (I) (M88.1)	0.153846	0.347427	0.159647	-0.790982	-1.30864	3	GMDS,PIP5K1B	M88.1
RA, WNT, CSF receptors network (monocyte) (M23)	0.15534	0.348493	0.155242	0.595107	1.33874	10	RXRA,CSF3R,CSF2RA,RARA,SPI1	M23
enriched in NK cells (receptor activation) (M61.2)	0.16047	0.355326	0.153159	-0.730359	-1.29196	4	CARD11	M61.2
enriched in activated dendritic cells/monocytes (M64)	0.159919	0.355326	0.156312	0.529858	1.33009	16	NINJ1,IL1RN,SLC15A3,G0S2,ANPEP,DRAM1,TNFAIP2,CXCL1	M64
Memory B cell surface signature (S9)	0.164706	0.36003	0.151149	0.668408	1.32109	6	CD52,FCGR2B	S9
lysosome (M209)	0.163934	0.36003	0.155242	-0.602991	-1.29354	8	CTSB,SORT1,PSAP	M209
TBA (M221)	0.168986	0.36471	0.15017	-0.845964	-1.27775	2	ESCO2	M221
TBA (M98.0)	0.168986	0.36471	0.15017	-0.845511	-1.27707	2	DMD	M98.0
TBA (M41.1)	0.182979	0.382796	0.149208	-0.908579	-1.20712	1	DMD	M41.1
TBA (M41.3)	0.182979	0.382796	0.149208	-0.908579	-1.20712	1	DMD	M41.3
enriched for promoter motif NATCACGTGAY (putative SREBF1 targets) (M178)	0.182377	0.382796	0.146416	-0.591053	-1.26793	8	KIT	M178
enriched in B cells (II) (M47.1)	0.180162	0.382796	0.146416	0.512657	1.28691	16	CD180,SP140,CDK14,FCGR2B	M47.1
enriched in calcium signaling proteins (M239)	0.182979	0.382796	0.149208	-0.908579	-1.20712	1	DMD	M239
Resting dendritic cell surface signature (S10)	0.2	0.413333	0.141225	-0.352013	-1.18299	56	PLXDC2,ITGAX,GPNMB,LPCAT2,CD9,IGSF6,PTGFRN,GPR137B,SLC7A8,MFSD1,STAB1,SLC26A11,FZD1,CRIM1,SLC36A1,SLCO2B1,TMEM51	S10
cell cycle, ATP binding (M144)	0.198842	0.413333	0.135002	-0.484598	-1.24242	15	RAD21,NEK7,VPS4B,PCNP	M144
translation initiation (M227)	0.208577	0.428462	0.132147	0.565612	1.23979	9	EIF2S2,EIF4H,COPS5,METTL5	M227
TBA (M32.7)	0.211462	0.429218	0.132147	0.547531	1.24347	11	AES,UBE2M,HGS,BRD2,MAP2K2,MAP7D1,STK11,TSC2	M32.7
translation initiation factor 3 complex (M245)	0.211462	0.429218	0.132147	0.546986	1.24224	11	EIF3D,PHB2,EIF3K,EEF1G,FBL,EIF3G	M245
Hox cluster I (M17.0)	0.224852	0.438009	0.127505	-0.588538	-1.23352	7	CPNE8,HOXA5,MEIS1,HOXA4	M17.0
TBA (M116)	0.221311	0.438009	0.131458	-0.570232	-1.22327	8	FSTL1,CYR61,EPS8,CXCL12,COL3A1	M116
TBA (M194)	0.217304	0.438009	0.131458	-0.505885	-1.2363	13	SMC1A,CETN3,TXNDC9,CTCF,XPO1,CRNKL1,ARMC1	M194
TBA (M26.1)	0.226069	0.438009	0.129443	0.712586	1.24941	4	RNF128,GIPC2,LGALS4,TM4SF5	M26.1
TBA (M66)	0.225673	0.438009	0.130777	0.517978	1.23033	14	MAFB,HMOX1,ADAP2,CYBB,IFI30	M66
cell cycle and growth arrest (M31)	0.22332	0.438009	0.128143	0.541233	1.22917	11	JUNB,TNFAIP3,GADD45B,PPP1R15A,RARA,SIK1	M31
metabolism in mitochondria, peroxisome (M187)	0.223684	0.438009	0.124434	0.900254	1.18205	1	EHHADH	M187
transcriptional targets of glucocorticoid receptor (M74)	0.220238	0.438009	0.129443	-0.657582	-1.24409	5	CTGF,JUP	M74
enriched in monocytes (III) (M73)	0.227823	0.438912	0.128143	-0.529556	-1.24771	11	PLXDC2,CCR1,TFEC	M73
B cell development/activation (M58)	0.229979	0.440579	0.128789	-0.539688	-1.23148	10	NEDD4,LYN	M58
NK cell surface signature (S1)	0.232143	0.442239	0.12564	-0.448488	-1.20234	19	CX3CR1,KIT,IL12RB2,TMEM64,ENPP5,GPR82,IL18RAP,TGFBR3	S1
CD4 T cell surface signature Th1-stimulated (S6)	0.236791	0.446108	0.123257	-0.695911	-1.23103	4	TSPAN5,NDFIP2	S6
adhesion and migration, chemotaxis (M91)	0.236364	0.446108	0.12564	0.609814	1.23147	7	CCR5,PF4,CCL5,ANXA1	M91
regulation of transcription, transcription factors (M213)	0.240848	0.451259	0.120985	-0.482698	-1.21116	14	STAG2,ARID4B,CLK1,FMR1,CREBZF,BDP1,CLK4,ZDHHC17,PTBP2,DUSP10	M213
TBA (M218)	0.244353	0.455325	0.124434	-0.533547	-1.21747	10	RPE,ACADM,SLC35A5,ELP3,SLC35B3,ALG6	M218
inflammasome receptors and signaling (M53)	0.249509	0.459905	0.119888	0.522065	1.2222	12	RXRA,TNFAIP3,NOD2,CARD9	M53
proinflammatory cytokines and chemokines (M29)	0.248996	0.459905	0.121543	0.657669	1.22874	5	C3,CCRL2	M29
TLR8-BAFF network (M25)	0.258383	0.473702	0.117766	-0.566317	-1.18695	7	SLC40A1	M25
axon guidance (M110)	0.26694	0.484185	0.118288	-0.522285	-1.19177	10	COL1A2,COL1A1,DPYSL3,MYH10,COL5A1	M110
cell activation (IL15, IL23, TNF) (M24)	0.266129	0.484185	0.11725	-0.515704	-1.21508	11	FN1,CD83,NFKB2,COL3A1,TNF	M24
TBA (M148)	0.272177	0.486869	0.115734	-0.512148	-1.2067	11	TMEM30A,RB1,ADAM9,STXBP3,SPAST,SEC24B,SYNJ1	M148
TBA (M26.0)	0.271654	0.486869	0.114267	0.73069	1.18954	3	RNF128,GIPC2,LGALS4	M26.0
enriched in activated dendritic cells (I) (M119)	0.273101	0.486869	0.116739	-0.516943	-1.17958	10	PLXDC2,CD83,PRKCD	M119
myeloid, dendritic cell activation via NFkB (I) (M43.0)	0.274131	0.486869	0.112379	-0.456442	-1.17024	15	CTGF,ICAM1,CD83,NFKB2,FUT7,TNF,SAMSN1	M43.0
transcription elongation, RNA polymerase II (M234)	0.278978	0.49291	0.112379	0.50233	1.176	12	MIF,AURKAIP1,MEA1	M234
enriched in hepatocyte nuclear factors (II) (M88.2)	0.28827	0.501532	0.111011	-0.783563	-1.1835	2	PIP5K1B	M88.2
golgi membrane (II) (M237)	0.287402	0.501532	0.110565	-0.45111	-1.16552	16	SLC35A3,GOLPH3L,PNPLA8,ARFIP1,GOLT1B,SLC35A5	M237
transmembrane transport (II) (M191)	0.286004	0.501532	0.112843	-0.482192	-1.15582	12	SLC12A2,ATP11C,SLC35A3	M191
TBA (M79)	0.290984	0.503682	0.112379	-0.539814	-1.15801	8	FAM20C,SULF2,TFEC	M79
Monocyte surface signature (S4)	0.296842	0.510495	0.112843	-0.32743	-1.10038	56	SLC40A1,TLR2,CD33,TMEM154,P2RY13,FCGRT,TLR1,NFAM1,CCR1,CD302,MFSD1,PTAFR	S4
TBA (M128)	0.300403	0.510495	0.10925	-0.490753	-1.15629	11	USP1,CLK1,PIK3C2A,ARID4A	M128
TBA (M229)	0.302419	0.510495	0.10882	-0.488612	-1.15124	11	DYNLT3,CDKN2AIP,MIER3,CAND1,RAB18,PTBP2,AEBP2	M229
TBA (M236)	0.301775	0.510495	0.107554	-0.545934	-1.14423	7	PAQR8,GTF2E1,CRNKL1,BET1,ZKSCAN4	M236
enriched in membrane proteins (M124)	0.303901	0.510495	0.109684	-0.494526	-1.12843	10	SLC40A1,TGM2,ABCG2	M124
putative targets of PAX3 (M89.1)	0.299029	0.510495	0.10714	0.519283	1.16817	10	ATF3,EGR2,RGS1,NR4A1	M89.1
TBA (M102)	0.310976	0.512659	0.107554	-0.579658	-1.15366	6	GNG12,CAV2,P2RX5,STAP1,AMOTL2	M102
enriched in monocytes (IV) (M118.0)	0.30695	0.512659	0.105125	0.372612	1.11392	37	LGALS3,SAMHD1,PADI4,RHOU,FGD4,CD68,RNASE6,BCL6,PGD,LTBR,CARD9,TNFRSF1B,MYO1F	M118.0
extracellular matrix (II) (M2.1)	0.311203	0.512659	0.10882	-0.370918	-1.11928	33	COL1A2,COL5A2,LOX,AEBP1,SPARC,ENTPD1,COL1A1,COL4A2,CST3,NID1,COL3A1,THBS2,COL5A1,VCAN,FBN1	M2.1
inositol phosphate metabolism (M129)	0.310484	0.512659	0.10714	-0.482328	-1.13644	11	PANK3,PIK3C2A,PIK3C3,SRP9,IMPA1,PIKFYVE	M129
TBA (M141)	0.329243	0.536045	0.104344	-0.51003	-1.12366	9	GMDS,B3GNT5,PIP5K1B	M141
extracellular matrix, collagen (M210)	0.330116	0.536045	0.100633	-0.436171	-1.11827	15	CTGF,COL4A1,TNC,LAMB1,COL6A3,COL12A1,ADAMTS1,TIMP1,TIMP3	M210
proinflammatory dendritic cell, myeloid cell response (M86.1)	0.329243	0.536045	0.104344	-0.509391	-1.12225	9	CD80,HS3ST3B1,PDE4B,TNF,IL1B	M86.1
extracellular region cluster (GO) (M189)	0.339921	0.549351	0.100279	0.490257	1.1134	11	CD5L,MMP28,ENG	M189
B cell development (M9)	0.349693	0.559864	0.100633	-0.500048	-1.10167	9	LYN,CBFA2T3,TNF	M9
lysosomal/endosomal proteins (M139)	0.350806	0.559864	0.0995791	-0.46387	-1.09295	11	CTSD,CTSB,SORT1,PSAP	M139
regulation of signal transduction (M3)	0.351351	0.559864	0.0968878	0.359743	1.07544	37	PLXNB2,CDK14,C5AR1,IL1RN,HPSE,TIMP2,HMOX1,ADAP2,FGD4,NOD2,BCL6,KLF4	M3
cell adhesion (GO) (M117)	0.357143	0.566445	0.0959207	-0.427868	-1.09698	15	PLEK,CD300A,CYTIP	M117
TBA (source: memory B cells) (M152.2)	0.361829	0.568807	0.0968878	-0.744866	-1.12505	2	ZPBP	M152.2
enriched in cell cycle (M167)	0.363636	0.568807	0.0988903	0.442242	1.08082	15	BCL2L1,DNM2,PPP2R1A,AKT1,PSMD3,CDC34,TGFB1,TSC2,GSPT1,EHMT2,STRADB	M167
nuclear pore complex (mitosis) (M106.1)	0.362903	0.568807	0.0975449	-0.452103	-1.06522	11	SMC1A,SLBP,NUP107,SEH1L,NUP85,CCNH	M106.1
T cell activation (IV) (M52)	0.373541	0.574855	0.0937465	0.513667	1.08636	8	UNC93B1,SPI1	M52
chromosome Y linked (M240)	0.37406	0.574855	0.0916795	0.833016	1.09377	1	XIST	M240
endoplasmic reticulum (M37.2)	0.374245	0.574855	0.0956031	-0.439194	-1.07331	13	DHCR24,SORT1,LPCAT2	M37.2
enriched in B cell differentiation (M123)	0.373777	0.574855	0.0940503	-0.629184	-1.11299	4	GAB1	M123
enriched in B cells (IV) (M47.3)	0.380392	0.581676	0.0931455	0.554001	1.09496	6	CD180,CDK14	M47.3
leukocyte differentiation (M160)	0.38843	0.591315	0.0949752	0.428589	1.04745	15	ADAM8,EGR2,JUNB,RARA	M160
receptors, cell migration (M109)	0.390963	0.592526	0.0916795	0.461684	1.08085	12	C3AR1,S1PR1,CORO1A,NCKAP1L,BCL2	M109
transmembrane and ion transporters (II) (M224)	0.392713	0.592544	0.0931455	-0.675577	-1.11771	3	DMD,SLC4A3	M224
TBA (M48)	0.395538	0.59345	0.0928481	-0.437607	-1.04895	12	LYN,PTAFR,STAB1,TYROBP	M48
enriched in B cells (I) (M47.0)	0.396794	0.59345	0.0919686	-0.384282	-1.04115	20	CD200,ABCB4,TSPAN13,PTPRK,MACROD2,CD79B,PLEKHG1	M47.0
MAPK, RAS signaling (M100)	0.405825	0.593933	0.0888945	0.464389	1.04468	10	MAP4K1,AKT1,MAP2K2,MAP3K11,RASGRP4,TGFB1	M100
TBA (M149)	0.404135	0.593933	0.0873098	0.822709	1.08024	1	GIPC2	M149
TBA (M26.2)	0.402806	0.593933	0.0911073	0.730632	1.07535	2	RNF128,LGALS4	M26.2
TBA (M90)	0.404135	0.593933	0.0873098	0.822709	1.08024	1	GIPC2	M90
xenobiotic metabolism (M164)	0.404135	0.593933	0.0873098	0.822709	1.08024	1	GIPC2	M164
Naive B cell surface signature (S8)	0.408644	0.595503	0.0891647	0.454438	1.06388	12	CD72,CD37	S8
enriched for cell migration (M122)	0.412121	0.595957	0.0902635	0.522505	1.05515	7	IGF1,NRP1,NBL1	M122
plasma membrane, cell junction (M162.0)	0.412451	0.595957	0.0880945	0.492287	1.04114	8	GRHL2,MYH14,TJP3	M162.0
BCR signaling (M54)	0.41785	0.599778	0.0897105	-0.429224	-1.02885	12	LYN,PLCG2,VAV1,PTPN6,SYK,PIK3R3	M54
T & B cell development, activation (M62.0)	0.418919	0.599778	0.086795	-0.407246	-1.04411	15	CTGF,CD9,GAB1,FKBP14	M62.0
TBA (M104)	0.422131	0.599778	0.0897105	-0.48406	-1.03841	8	FSTL1,MGLL,JUP,CRIM1	M104
TBA (M136)	0.421053	0.599778	0.0891647	0.409324	1.02751	16	PKN1,NAPA,CAPN1,ASNA1,GNAI2,DNM2,PPP2R1A,NR1H2,COPE,MAP2K2,PNPLA6	M136
enriched in G-protein coupled receptors (M130)	0.433333	0.610606	0.0857844	0.522353	1.03241	6	PTGER2,CCL5	M130
mismatch repair (II) (M22.1)	0.432596	0.610606	0.0873098	-0.41392	-1.01155	13	RPA1,RFC5,RFC4,EXO1,MSH6	M22.1
T cell activation (I) (M7.1)	0.45098	0.626039	0.0835991	0.375789	1.01146	22	IL7R,SLAMF7,CCL5,CORO1A,PTPN22,CD247	M7.1
T cell activation and signaling (M5.1)	0.453465	0.626039	0.0838361	0.429921	1.01708	13	CD52,IL2RG,BIN2,CD247	M5.1
amino acid metabolishm and transport (M154.0)	0.452756	0.626039	0.0835991	0.646189	1.05198	3	FXYD2,SLC6A13	M154.0
chemokines and inflammatory molecules in myeloid cells (M86.0)	0.452479	0.626039	0.0862866	0.410873	1.00415	15	SLAMF7,TNFAIP3,TRAF1,G0S2,GCH1,CXCL1,CXCL2	M86.0
transmembrane transport (SLC cluster) (M154.1)	0.452756	0.626039	0.0835991	0.646189	1.05198	3	FXYD2,SLC6A13	SLC cluster) (M154.1
enriched for TF motif PAX3 (M179)	0.460123	0.632669	0.0847985	-0.461716	-1.01722	9	USP1,PURA,TNFAIP8	M179
Membrane, ER proteins (M134)	0.465619	0.636154	0.0819779	0.429659	1.00587	12	CD72,NAV1,EMP2	M134
TBA (M166)	0.46771	0.636154	0.0815265	-0.58945	-1.0427	4	TNC,PDGFRB	M166
enriched in T cells (I) (M7.0)	0.468254	0.636154	0.0822055	-0.380098	-0.997484	17	CD28,RORA	M7.0
enriched for TF motif TNCATNTCCYR (M232)	0.473267	0.640413	0.0815265	0.421612	0.997424	13	HDDC3,MEN1,TBCK,GTF2H1,TTC1	M232
recruitment of neutrophils (M132)	0.476471	0.642199	0.0806388	0.507007	1.00208	6	C5AR1,CCR3	M132
TBA (M125)	0.483366	0.648928	0.0797706	-0.582393	-1.03022	4	FUT7,MAPRE3	M125
purine nucleotide biosynthesis (M212)	0.499018	0.667314	0.0782955	0.415473	0.972661	12	ADSL,RUVBL2,CHCHD3,CCT7	M212
TBA (M184.1)	0.507128	0.672882	0.0793435	0.583747	1.02351	4	DLG4,CDKN2B,MAP3K10	M184.1
Wnt signaling pathway (M206)	0.506903	0.672882	0.0776799	-0.466636	-0.978027	7	SOX4,CXCL12,LOXL2,ANTXR1	M206
integrin mediated leukocyte migration (M39)	0.512295	0.677103	0.0791317	-0.454354	-0.974685	8	ITGA4,ITGAL	M39
ATF targets network (M41.4)	0.520677	0.682431	0.0738053	0.768792	1.00944	1	FABP7	M41.4
TBA (M80)	0.522158	0.682431	0.0749279	-0.376279	-0.944136	14	CTGF,GAB1,CRIM1	M80
chemokine cluster (I) (M27.0)	0.52233	0.682431	0.0753094	0.418134	0.940627	10	PF4,CCL5,CXCL1,CXCL2	M27.0
TBA (M188)	0.527273	0.68626	0.0768737	0.471036	0.951217	7	PLCXD2,ATP8B4,LCN2,OLFM4	M188
G protein mediated calcium signaling (M159)	0.533074	0.691172	0.0743625	0.449028	0.949653	8	GNG11,ADCY9	M159
TBA (M176)	0.539715	0.694501	0.0760837	0.563121	0.987344	4	IGF1,DNASE1L3	M176
TBA (source: B cells) (M152.0)	0.539683	0.694501	0.0747385	-0.51008	-0.965029	5	ZPBP,CCR9,IMPG2	M152.0
Hox cluster V (M96)	0.543651	0.695676	0.0743625	-0.50858	-0.962191	5	CPNE8	M96
TBA (M105)	0.546371	0.695676	0.0749279	-0.389996	-0.91889	11	LPCAT2,CDKN2C,BTBD3,BEX1,IGFBP7	M105
targets of FOSL1/2 (M0)	0.546748	0.695676	0.0753094	-0.478037	-0.951407	6	COL1A2,CCL2	M0
TBA (M233)	0.553106	0.70115	0.0739901	0.665134	0.978946	2	GFRA4,MAP3K10	M233
mitochondrial cluster (M235)	0.562753	0.710736	0.0736213	0.362371	0.909649	16	DNAJA3,ALDH18A1,WDR92,HIBADH	M235
enriched in B cells (VI) (M69)	0.57115	0.71868	0.0709609	0.411248	0.901429	9	CD72,CD22	M69
Hox cluster III (M17.2)	0.591716	0.735487	0.0697793	-0.43858	-0.919225	7	HOXA5,MEIS1,HOXA4	M17.2
TBA (M131)	0.598361	0.735487	0.0711327	-0.421955	-0.905183	8	TAL1,ACTN1,XK,INHBA,TNS1	M131
TBA (M161)	0.593561	0.735487	0.0706196	-0.369508	-0.903014	13	MBNL3,HERC4,RB1,BNIP2	M161
cytoskeletal remodeling (M32.8)	0.597536	0.735487	0.0713053	-0.389734	-0.88931	10	ATP2A3	M32.8
formyl peptide receptor mediated neutrophil response (M11.2)	0.599606	0.735487	0.0691198	-0.435073	-0.911875	7	IGSF6,PAK1,NCF2,PILRA	M11.2
heme biosynthesis (II) (M222)	0.595331	0.735487	0.0687943	0.427165	0.903416	8	BLVRB,RFESD	M222
leukocyte migration (M88.0)	0.593561	0.735487	0.0706196	-0.369922	-0.904026	13	GMDS,PIP5K1B,ST14,XK,TSPAN8	M88.0
T cell surface, activation (M36)	0.607287	0.74224	0.0697793	-0.554585	-0.917534	3	ITGA4	M36
TBA (M120)	0.609856	0.742718	0.0702813	-0.384507	-0.877382	10	LYN,HCLS1,VAV1	M120
enriched in monocytes (surface) (M118.1)	0.618852	0.747403	0.0694481	-0.415203	-0.890697	8	TMEM176B,NFAM1	M118.1
plasma cells & B cells, immunoglobulins (M156.0)	0.616601	0.747403	0.0678338	0.384732	0.873748	11	CD52,CD22,FCRL1	M156.0
plasma cells, immunoglobulins (M156.1)	0.620278	0.747403	0.0678338	-0.616208	-0.930724	2	DERL3,TXNDC5	M156.1
Hox cluster IV (M17.3)	0.630137	0.756608	0.0662842	-0.508135	-0.898862	4	HOXA5,HOXA4	M17.3
Plasma cell surface signature (S3)	0.659274	0.784789	0.0655321	-0.358676	-0.845094	11	SDC1,AMIGO3,SCARB2,SLC44A1,TMEM37	S3
erythrocyte differentiation (M173)	0.662602	0.784789	0.0656814	-0.424169	-0.844196	6	DMD,MYH10	M173
myeloid, dendritic cell activation via NFkB (II) (M43.1)	0.662813	0.784789	0.063079	-0.330721	-0.829824	14	ICAM1,NFKB2,PRKCD,FUT7,TNIP3,LTB	M43.1
respiratory electron transport chain (mitochondrion) (M238)	0.661943	0.784789	0.0655321	0.334325	0.839245	16	ATP5D,NDUFS7,NDUFA6,NDUFS4,NDUFA2,UQCRQ,ATP5O,NDUFA11,NDUFB2	M238
TBA (M108)	0.688845	0.81086	0.0619763	-0.471963	-0.834876	4	TSPAN8,EPHB2	M108
TBA (M243)	0.689587	0.81086	0.0621124	0.344821	0.807258	12	APRT,PSMB3,NDUFB9,SCAND1,PRELID1,TBCB	M243
TBA (M70.1)	0.701961	0.822573	0.0611693	0.409978	0.810307	6	PIK3CD,FOXO4,PDLIM7,CDKN2B	M70.1
enriched in NK cells (I) (M7.2)	0.708835	0.824959	0.0618406	0.315738	0.802106	17	SLAMF7,CCL5,CD247,NLRC3	M7.2
small GTPase mediated signal transduction (M215)	0.706612	0.824959	0.0633597	0.332444	0.812474	15	ARHGAP9,RHOG,ARHGAP30,FGD3,ARHGDIA	M215
enriched for unknown TF motif CTCNANGTGNY (M62.1)	0.714859	0.82914	0.0614364	0.425822	0.795572	5	ENG,PTK2,SMPD3	M62.1
TBA (M197)	0.724206	0.832878	0.0602484	-0.423876	-0.801939	5	PLSCR4,TANC1,ARHGAP29	M197
TBA (M70.0)	0.72541	0.832878	0.0617054	-0.377137	-0.809039	8	FUT7,MAPRE3,ADARB1,SIX5,SEC14L2	M70.0
antigen processing and presentation (M200)	0.723684	0.832878	0.0577309	0.645814	0.847968	1	WDFY4	M200
T cell differentiation via ITK and PKC (M18)	0.74187	0.843333	0.0602484	-0.391944	-0.780061	6	ABLIM1	M18
TBA (M205)	0.741935	0.843333	0.0598603	-0.33662	-0.793129	11	RB1,ZFAND6,AKAP11,RNF111,BMPR2	M205
TBA (M246)	0.741551	0.843333	0.0592219	-0.537388	-0.811674	2	SNAPC1,PMEPA1	M246
T cell activation (III) (M7.4)	0.751479	0.845724	0.0582216	-0.376002	-0.788066	7	RORA,ZMYND11	M7.4
TBA (M180)	0.750988	0.845724	0.0583453	0.334774	0.760291	11	TCF12,SIRT1,ACSL4,CHUK,HIF1A	M180
TBA (M190)	0.749487	0.845724	0.0602484	-0.345036	-0.787315	10	CCNG1,HAUS3,CD2AP,IL1B,BUB3,IL1A	M190
enriched in T cells (II) (M223)	0.761341	0.854004	0.0576091	-0.371398	-0.778418	7	SLC38A1	M223
CD1 and other DC receptors (M50)	0.77381	0.865144	0.0571259	-0.390747	-0.739262	5	CD9	M50
TBA (M153)	0.780347	0.868998	0.0553643	-0.295514	-0.741484	14	C1D,RAP2C,PIK3C2A,SRP9	M153
enriched in plasma membrane proteins (I) (M135.0)	0.785106	0.868998	0.0597318	-0.604662	-0.803342	1	SLC6A13	M135.0
enriched in plasma membrane proteins (II) (M135.1)	0.787449	0.868998	0.0572461	-0.445361	-0.736828	3	COL23A1,SLC6A13,KCNJ16	M135.1
transmembrane and ion transporters (I) (M142)	0.785106	0.868998	0.0597318	-0.604662	-0.803342	1	SLC6A13	M142
signaling in T cells (II) (M35.1)	0.796477	0.876125	0.0551352	-0.417349	-0.738268	4	TNF,TNFRSF18	M35.1
TBA (M198)	0.804348	0.881938	0.0551352	0.320841	0.728648	11	XPO6,PHC2,CEBPB,PDLIM7,TECPR2	M198
CCR1, 7 and cell signaling (M59)	0.807018	0.882029	0.0543434	0.323866	0.709894	9	TIMP2,BCL6,SOCS2	M59
TBA (M185)	0.811881	0.883629	0.054794	0.302462	0.715546	13	TCF12,FNDC3A	M185
chaperonin mediated protein folding (I) (M204.0)	0.813665	0.883629	0.0567672	0.306886	0.72893	14	CCT4,HSPE1,CCT7,CCT8,CCT6A,FBXW2,NOP56,CCT3,HSPD1,ATIC,SUCLG1	M204.0
Hox cluster II (M17.1)	0.817269	0.884726	0.0551352	0.369749	0.690809	5	HOXB3,PRDM16,HOXB7	M17.1
lipid metabolism, endoplasmic reticulum (M92)	0.831703	0.897502	0.0531298	-0.391467	-0.692484	4	CYP1B1	M92
inflammatory response (M33)	0.835729	0.899002	0.0551352	-0.311947	-0.711813	10	STAB1,GPX1,TYROBP,ARRB2	M33
TBA (source: naive B cells) (M152.1)	0.842942	0.901076	0.0532386	-0.466154	-0.704082	2	IMPG2	M152.1
heme biosynthesis (I) (M171)	0.841463	0.901076	0.0543434	-0.347056	-0.690724	6	FECH,CPOX,ALAD,E2F2	M171
enriched in NK cells (II) (M61.0)	0.858268	0.914592	0.0519512	0.413861	0.673754	3	CD247,CD96	M61.0
suppression of MAPK signaling (M56)	0.863548	0.917351	0.0512184	0.303986	0.666317	9	CD14,DUSP1,RASGRP4	M56
TBA (M186)	0.88664	0.93605	0.0517405	-0.3877	-0.64143	3	CPEB3	M186
nuclear pore complex (M106.0)	0.884921	0.93605	0.0509083	-0.253692	-0.665758	17	RAN,NUP155,NUP107,XPO1,NUP35,SEH1L,NUP85	M106.0
TBA (M184.0)	0.896887	0.943946	0.049391	0.300045	0.634567	8	FOXO4,DLG4,CDKN2B,APLP1,MAP3K10	M184.0
TBA (M93)	0.913131	0.958085	0.0502948	0.296196	0.598143	7	PLAU,IL23A,OSM	M93
TBA (M248)	0.921212	0.963599	0.0498907	0.290497	0.586633	7	TBL3,E4F1,CCDC85B,FBXL15,RASSF7	M248
enriched for SMAD2/3 signaling (M97)	0.926829	0.96651	0.0498907	-0.298882	-0.594845	6	MEF2C,RGL1,BIVM,RUNX2,P4HA2,LAMC1	M97
cell junction (M162.1)	0.933464	0.970461	0.04783	-0.325745	-0.576224	4	EPB41L5	M162.1
TBA (M241)	0.947368	0.978947	0.0487011	-0.326026	-0.539393	3	AHSA2	M241
respiratory electron transport chain (mitochondrion) (M216)	0.946955	0.978947	0.0473534	0.237045	0.554943	12	NDUFA7,COX6A1,UQCRB,NDUFS6	M216
spliceosome (M250)	0.950593	0.979312	0.0474483	0.241099	0.547549	11	SNRPD2,SNRPG,SNRPF,RBMX,SNRPD3,SNRPA	M250
Hox cluster VI (M107)	0.95992	0.982981	0.0476387	0.3612	0.531615	2	HOXB3	M107
respiratory electron transport chain (mitochondrion) (M231)	0.958932	0.982981	0.048799	-0.242506	-0.553359	10	NDUFB11,ATP5L,UQCRFS1,NDUFA8,ATP5C1	M231
TBA (M220)	0.966535	0.986792	0.0465084	0.31458	0.512126	3	KCNC3,NOS1AP	M220
TBA (M207)	0.97992	0.988701	0.0467883	0.252012	0.47084	5	SERPINF2,SLC6A13,SMG6,RAB26,RIMS3	M207
TBA (M242)	0.981855	0.988701	0.046882	-0.209049	-0.492552	11	ACAP2,RASA2,SNX14	M242
TBA (M41.0)	0.983083	0.988701	0.0436251	0.507374	0.666194	1	SLC7A11	M41.0
TBA (M41.2)	0.983083	0.988701	0.0436251	0.507374	0.666194	1	SLC7A11	M41.2
chaperonin mediated protein folding (II) (M204.1)	0.979466	0.988701	0.04783	-0.232416	-0.530335	10	VBP1	M204.1
proteasome (M226)	0.985801	0.988701	0.0469759	-0.200857	-0.481456	12	RAN,PSMA4,NUP37,PSMD14,PSMC2,POLR2K,PSMA6,TAF9,PSMA3,PSMA2,PSMA5,PSMC6	M226
respiratory electron transport chain (mitochondrion) (M219)	0.997992	0.997992	0.0459538	0.166839	0.428734	18	COX5A,CYC1,UQCRC1,UQCRQ,COX6A1,COX8A,UQCRB	M219

## Sheet: Tfam
pathway	pval	padj	log2err	ES	NES	size	leadingEdge	ID
cell cycle (I) (M4.1)	1.13698e-18	3.92259e-16	1.11466	0.796344	2.86215	137	MKI67,SPAG5,CASC5,KIF11,TOP2A,BRIP1,NCAPH,CHAF1B,PRC1,ECT2,NUF2,KIF15,MYBL2,CCNA2,CDCA2,BIRC5,PLK1,KIF2C,NUSAP1,AURKB,MELK,KIF20A,CCNB1,BUB1B,DLGAP5,FBXO5,PBK,BRCA1,NCAPG,AURKA,CHEK1,EXO1,CDC25C,GINS2,DNA2,CENPE,NDC80,SMC2,BUB1,FOXM1,CENPI,CCNF,RRM2,NEK2,TRIP13,POLA1,KIF23,CDCA5,RFC4,HELLS,MCM6,CDC6,KIF20B,TACC3,KIF18B,MCM10,RACGAP1,ANLN,ZWILCH,SMC4,CDC20,CDCA3,GPSM2,TTK,DTL,CENPF,RAD51,TPX2,PRIM…	M4.1
type I interferon response (M127)	1.28349e-08	1.47602e-06	0.74774	0.975352	2.19576	11	STAT1,IFIT1,USP18,IFIH1,PARP9,IRF7,DDX60,TAP1,RSAD2,IFITM1	M127
viral sensing & immunity; IRF2 targets network (II) (M111.1)	8.72935e-09	1.47602e-06	0.74774	0.976321	2.19794	11	BST2,USP18,DDX58,CXCL10,ZBP1,TAP1,PSMB10,PSMB8,IFIT2	M111.1
innate antiviral response (M150)	2.36248e-08	2.03764e-06	0.733762	0.978821	2.09533	9	IFIT1,EIF2AK2,IRF7,SP100,TAP1,RSAD2,OAS3	M150
antiviral IFN signature (M75)	4.06595e-08	2.80551e-06	0.719513	0.912507	2.36496	20	IFIT1,DDX58,CXCL10,IFIH1,IRF7,DHX58,DDX60,RSAD2,PML,OAS3	M75
enriched in monocytes (II) (M11.0)	6.08895e-08	3.50114e-06	0.704976	-0.620182	-2.54535	148	LY86,MPEG1,TYROBP,CD36,TLR8,PILRA,SLC11A1,MS4A7,STAB1,ADAP2,SIRPA,FCER1G,P2RY13,LMO2,C5AR1,MAFB,ALOX5,SPI1,SLC15A3,ALDH1A1,CSF1R,CD33,CFP,HK3,TREM1,IGSF6,BLVRB,CACNA2D3,ITGAM,IFNGR2,NCF1,CYBB,TLR4,BTK,MGST1,CTSH,NFE2,CD14,CD93,LAT2	M11.0
PLK1 signaling events (M4.2)	1.18887e-07	5.85942e-06	0.704976	0.868033	2.43783	32	PRC1,ECT2,MYBL2,PLK1,NUSAP1,KIF20A,BUB1B,CKAP2L,FBXO5,NCAPG,AURKA,KIF14,CDC25C,GINS2,ASF1B,CENPE,NDC80,BUB1,TRIP13,KIF23,CDC20,TPX2,CEP55	M4.2
RIG-1 like receptor signaling (M68)	4.0774e-07	1.75838e-05	0.674963	0.973481	2.0167	8	DDX58,CXCL10,IFIH1,IRF7,TRIM25,DHX58	M68
enriched in activated dendritic cells (II) (M165)	7.17224e-06	0.000274936	0.610527	0.822314	2.33739	33	IFIT1,IFIT3,IFIH1,PARP9,RSAD2,ST3GAL6,MX2,IFIT2,TNFAIP6	M165
mitotic cell division (M6)	8.05568e-06	0.000277921	0.593325	0.816501	2.26326	29	CASC5,NUF2,BIRC5,PLK1,KIF2C,AURKB,BUB1B,CENPE,NDC80,BUB1,CENPI,ZWILCH,CDC20,CENPF,CENPN,CENPA,KIF18A,CENPO	M6
mitotic cell cycle - DNA replication (M4.4)	1.00619e-05	0.000315577	0.593325	0.822572	2.22886	26	KIF15,EXO1,MCM7,POLA1,MCM6,CDC6,MCM10,TPX2,PRIM1,OIP5,MCM8,PRIM2,CDT1,POLE2,PLK4,MCM3,CDC45,RPA2,MCM4,POLA2,PCNA,MCM5,MCM2	M4.4
innate activation by cytosolic DNA sensing (M13)	1.45666e-05	0.00041879	0.593325	0.93972	2.11554	11	CCL5,DDX58,CXCL10,IRF7,ZBP1	M13
cell cycle and transcription (M4.0)	2.0492e-05	0.000543827	0.57561	0.484142	1.86557	279	MKI67,SPAG5,CASC5,NEIL3,KIF11,TOP2A,BRIP1,NCAPH,PRC1,ECT2,NUF2,KIF15,MYBL2,ATAD2,CCNA2,CDCA2,BIRC5,PLK1,KIF2C,ARHGAP11A,NUSAP1,AURKB,MELK,KIF20A,CCNB1,BUB1B,DLGAP5,CKAP2L,FBXO5,PBK,BRCA1,NCAPG,AURKA,CHEK1,TCF19,KIF14,EXO1,CDC25C,GINS2,DNA2,ASF1B,CENPE,NDC80,TROAP,WDFY3,SMC2,BUB1,FOXM1,CENPI,CCNF,RRM2,NEK2,TRIP13,POLA1,KIF23,CDCA5,RFC4,HELLS,MCM6,CDC6,KIF20B,CLEC4E,TACC3,KIF18B,MCM10,RACGAP1,ANLN,…	M4.0
chemokine cluster (II) (M27.1)	2.38662e-05	0.000588131	0.57561	0.901976	2.12867	14	CCL5,CXCL10,CCL2,CCL7,CXCL5,XCL1	M27.1
mismatch repair (I) (M22.0)	7.54474e-05	0.00173529	0.538434	0.804712	2.19317	27	POLD3,FIGNL1,TOPBP1,CHEK1,EXO1,SMC2,BUB1,POLA1,RFC4,MCM6,RACGAP1,PRIM1,RFC5,MSH2,SMC1A,TMPO,PCNA	M22.0
chemokine cluster (I) (M27.0)	8.25633e-05	0.00178027	0.538434	0.816258	2.12854	21	CCL5,CXCL10,CCL2,CCL7,PPBP	M27.0
mitotic cell cycle (M4.7)	0.000123383	0.00250394	0.518848	0.820714	2.12706	20	CCNA2,PLK1,CCNB1,EXO1,CDC25C,FOXM1,NEK2,CDC25A,SHCBP1,CDT1,PLK4,CCNB2,CEP152,CDK1	M4.7
cell cycle (III) (M103)	0.000139779	0.00267909	0.518848	0.705511	2.15241	50	CCNA2,PLK1,CCNB1,BUB1B,CHEK1,CDC25C,BUB1,MCM7,MCM6,CDC6,RAD21,CDC20,TTK,CDKN1B,CDC25A,PTTG1,CCNE2,CCNB2,SMC1A,MCM3,CDC45,RBL1,MCM4,CDK1,SMC3,PCNA,MCM5,MCM2,SKP2,ESPL1	M103
enriched in antigen presentation (III) (M95.1)	0.000179139	0.00325279	0.518848	-0.922688	-2.02804	7	CD53,ITGB2,LAPTM5,PLEK,FYB,PTPRC	M95.1
mitotic cell cycle in stimulated CD4 T cells (M4.5)	0.000205126	0.00353841	0.518848	0.759069	2.12109	30	KIF11,TOP2A,NUF2,MELK,KIF20A,FBXO5,NDC80,RRM2,CDCA5,MCM6,TACC3,CDC20,CEP55,CDCA7,CDK1,CENPM	M4.5
complement and other receptors in DCs (M40)	0.000311751	0.00512162	0.498493	-0.939746	-2.21202	10	C1QC,TYROBP,TLR8,C1QA,C1QB,SIRPA	M40
E2F1 targets (Q3) (M10.0)	0.000668559	0.0104842	0.477271	0.715267	1.98265	29	ATAD2,MELK,FBXO5,ARHGAP6,MCM6,CDC6,RAD51,POLE2,DCK,TLE4,ERBB2IP,MCM4,E2F7,PCNA,OSBPL7,MCM2,UNG,RFC1,RANBP1,EZH2	M10.0
mitotic cell cycle in stimulated CD4 T cells (M4.9)	0.000711242	0.0106686	0.477271	0.850829	2.00797	14	MASTL,NCAPH,KIF14,CENPE,TRIP13,CDC6,RRM1,CENPF,RAD51,PLK4	M4.9
formyl peptide receptor mediated neutrophil response (M11.2)	0.0013742	0.0197542	0.45506	-0.856858	-1.88335	7	PILRA,SLC11A1,IGSF6,PAK1,CAMK1	M11.2
E2F1 targets (Q4) (M10.1)	0.00155458	0.0203452	0.45506	0.745574	1.94422	21	MELK,FBXO5,CDC6,RAD51,PRIM1,KNTC1,POLE2,ERBB2IP,MCM4,E2F7,POLA2,PCNA,DCLRE1A,SKP2,CIT,RANBP1,SLBP	M10.1
cell division (stimulated CD4+ T cells) (M46)	0.00157771	0.0203452	0.45506	0.749584	1.99694	23	TOP2A,KIF20A,RRM2,GNB4,CDCA3,DTL,RAD51,SHCBP1,CDT1,CDCA7,CDC45,CDK1	M46
inflammatory response (M33)	0.00159224	0.0203452	0.45506	-0.871927	-2.01165	9	TYROBP,STAB1,FCER1G,TLR4	M33
chromosome Y linked (M240)	0.00167337	0.0206183	0.45506	-0.869289	-2.00556	9	DDX3Y,UTY,KDM5D	M240
enriched in antigen presentation (II) (M95.0)	0.00211319	0.0243017	0.431708	-0.728964	-1.91717	16	HCLS1,CD53,ITGB2,PLEK,FYB,ITGAM,PTPRC,SLA,IRF8,IL10RA	M95.0
lysosome (M209)	0.00208109	0.0243017	0.431708	-0.813784	-1.83541	8	CD68	M209
endoplasmic reticulum (M37.2)	0.00219989	0.0244826	0.431708	-0.726351	-1.9103	16	TLR8,LPCAT2,MGST1,ELOVL4,ACSL1,TLR7	M37.2
enriched in B cells (III) (M47.2)	0.00251273	0.0270904	0.431708	-0.708958	-1.89951	17	ALOX5,FCGR2B,BTK,CD180,TPD52,PAWR	M47.2
complement activation (II) (M112.1)	0.00333376	0.0338278	0.431708	-0.800434	-1.8053	8	CLU,CFH	M112.1
respiratory electron transport chain (mitochondrion) (M219)	0.00324291	0.0338278	0.431708	-0.694921	-1.86191	17	COX7A2L,UQCRQ,COX7B,ATP5L,UQCRH,COX5A,UQCRB,COX5B	M219
mismatch repair (II) (M22.1)	0.00380274	0.0374842	0.431708	0.794093	1.83892	13	POLD3,POLD1,EXO1,RFC4,RFC5,MSH2,PCNA	M22.1
TBA (M66)	0.00402945	0.0386156	0.407018	-0.696053	-1.83061	16	ADAP2,FCER1G,MAFB,HMOX1,CYBB,BTK,IFI30,IDO1,SLC7A7,CYP1B1	M66
enriched in B cells (V) (M47.4)	0.00442639	0.0412731	0.407018	-0.790679	-1.7833	8	FCGR2B,CD180,CD37,LY9,GPR18	M47.4
activated dendritic cells (M67)	0.0052281	0.0474657	0.407018	0.850648	1.91502	11	DDX58,IFIH1,IRF7,DDX60,RSAD2,C2	M67
DNA repair (M76)	0.00612973	0.0542245	0.407018	0.732349	1.93751	22	POLD3,POLD1,BRCA2,BRCA1,RFC4,FANCG,RAD50,RAD51,FEN1,RFC5,POLE2,PCNA,FANCD2	M76
Monocyte surface signature (S4)	0.00630711	0.0543988	0.407018	-0.575893	-2.08386	67	CD36,SLC11A1,CLEC12A,P2RY13,C5AR1,CD33,GLIPR1,PYCARD,TREM1,ITGAM,DYSF,PLXND1,TLR4,TMEM55A,CD93,MBOAT7,MGAM	S4
Rho GTPase cycle (M4.14)	0.00647775	0.0545079	0.407018	0.833975	1.72769	8	PRC1,ECT2,ARHGAP11A,RACGAP1,CEP55,ARHGAP19	M4.14
C-MYC transcriptional network (M4.12)	0.0068824	0.0548589	0.407018	0.821113	1.87385	12	KIF11,TOP2A,BIRC5,CCNB1,MCM6,CENPA,CDCA7,TK1	M4.12
TLR and inflammatory signaling (M16)	0.00672946	0.0548589	0.407018	-0.647089	-2.02341	33	TYROBP,TLR8,PILRA,P2RY13,C5AR1,ALOX5,DYSF,TLR4,TLR6,NFE2,NPL,TLR7,MGAM,AQP9,LY96	M16
blood coagulation (M11.1)	0.00715551	0.0548589	0.407018	-0.621592	-1.78875	21	CD36,SIRPA,FCER1G,TREM1,ITGAM	M11.1
enriched in naive and memory B cells (M83)	0.00704075	0.0548589	0.407018	-0.812008	-1.91134	10	LY86,FCGR2B,CD37,BANK1	M83
complement activation (I) (M112.0)	0.00800409	0.0600306	0.38073	-0.785718	-2.00418	14	C1QC,C1QA,C1QB,C5AR1,CFH,C3AR1	M112.0
enriched in membrane proteins (M124)	0.00836136	0.0600972	0.38073	-0.66147	-1.73966	16	C5AR1,C3AR1,TGM2,ABCG2	M124
respiratory electron transport chain (mitochondrion) (M238)	0.00836136	0.0600972	0.38073	-0.661039	-1.73853	16	NDUFB2,NDUFA4,UQCRQ,NDUFA6,UQCRH,ATP5O,NDUFS4,ATP5J2,NDUFB6,NDUFA11,ATP5D,NDUFS8,NDUFA2,NDUFC2	M238
Ran mediated mitosis (M15)	0.00928783	0.0628295	0.38073	0.801027	1.82801	12	KIF15,PLK1,KIF2C,AURKB,BUB1B,AURKA,TPX2,ESPL1,RANBP1,KPNA2,H2AFX	M15
enriched in plasma membrane proteins (I) (M135.0)	0.00900988	0.0628295	0.38073	-0.663876	-1.68043	13	BBOX1,SLC6A13,GAL3ST1,GALNT14,SEMA5B,PAX2,NHLH2	M135.0
lysosomal/endosomal proteins (M139)	0.00911972	0.0628295	0.38073	-0.811973	-1.97476	11	CD68,SLC11A1,CTSS,CTSH,CTSD	M139
TBA (M48)	0.0104342	0.0692272	0.38073	-0.776002	-1.88728	11	TYROBP,STAB1,SPI1,TLR4	M48
cell division in stimulated CD4 T cells (M4.6)	0.0114467	0.0731315	0.38073	0.716761	1.83547	19	CDCA2,BRCA2,BRCA1,GINS2,ANLN,HMMR,CEP55,POLE2,CDCA7,CENPM,FANCD2,DSCC1	M4.6
enriched in extracellular matrix & associated proteins (M202)	0.011426	0.0731315	0.38073	0.783201	1.78733	12	CCDC80,PDGFRA,LUM,PRRX1,FBLN1,GAS1,TWIST1,SFRP4	M202
enriched in myeloid cells and monocytes (M81)	0.0125926	0.0762184	0.38073	-0.551737	-1.72525	33	FCER1G,CLU,PDGFA,CLEC5A,CSF1R,TLR4,CD14,TLR7,EGF,SELP,NLRP3	M81
transcription elongation, RNA polymerase II (M234)	0.0122096	0.0762184	0.38073	-0.652779	-1.65234	13	UQCRQ,NDUFB11,MEA1,POLR2I,POLR2J,UQCR10,TCEB2,AURKAIP1,POLR2E,NDUFB10,POLR2L	M234
transmembrane transport (I) (M87)	0.0125544	0.0762184	0.38073	-0.626108	-1.83161	23	CD36,SLC11A1,HMOX1,SLC15A3,HK3,TLR4,ABCG2,DAPK1	M87
TBA (M166)	0.0136837	0.080015	0.38073	0.745974	1.76051	14	GFRA1,PDGFRA,OLFML3,AMOTL2,CHRDL1,PDGFRB,ECM2,TNC	M166
enriched for TF motif TTCNRGNNNNTTC (M172)	0.0134671	0.080015	0.38073	-0.7388	-1.66629	8	GJB2,PLAU,PHLDA2,NRIP3	M172
myeloid cell enriched receptors and transporters (M4.3)	0.0145133	0.0834513	0.38073	-0.611563	-1.78906	23	MPEG1,TLR8,SLC15A3,IGSF6,CD14,GPBAR1	M4.3
E2F transcription factor network (M8)	0.0162501	0.0919062	0.352488	0.755379	1.72384	12	CCNA2,MELK,BRCA1,CDCA5,CDC6,CDC25A,UBE2C,RAD54L,ERCC6L,ZWINT	M8
golgi membrane (I) (M113)	0.0166049	0.0923985	0.352488	-0.716063	-1.6855	10	TLR8,LPCAT2,B3GNT5	M113
respiratory electron transport chain (mitochondrion) (M231)	0.0177081	0.0969729	0.352488	-0.706532	-1.63006	9	NDUFB3,ATP5L,NDUFB11,NDUFAB1,COX5A	M231
platelet activation (III) (M42)	0.0185777	0.100146	0.352488	-0.709653	-1.67041	10	FCER1G,LCP2	M42
mitotic cell cycle in stimulated CD4 T cells (M4.11)	0.0192119	0.101971	0.352488	0.777651	1.75068	11	CCNA2,AURKB,MELK,CDCA3,SUV39H1,TK1,RAD51C,RAD54L	M4.11
cell division - E2F transcription network (M4.8)	0.0207209	0.108314	0.352488	0.679705	1.71375	18	TOPBP1,CASP2,DNMT1,RFC5,MCM3,MCM4,E2F7,PCNA,MCM2,RANBP1,MAD2L1,H2AFX,NASP,ZWINT	M4.8
BCR signaling (M54)	0.0220209	0.113391	0.352488	-0.67282	-1.66679	12	RAC2,BLNK,BTK,INPP5D,PIK3R3,PIK3CD,PTPN6,PIK3R5,PLCG2	M54
TBA (M99)	0.0232571	0.116286	0.352488	0.780285	1.67033	9	MRGPRF,DACT1,PDGFRA,CYR61,FSTL1,CAV1	M99
enriched in neutrophils (II) (M163)	0.0229531	0.116286	0.352488	-0.701644	-1.70643	11	TYROBP,MBOAT7,NPL,ARAP3,TSPAN2	M163
enriched in B cells (IV) (M47.3)	0.0239968	0.11827	0.352488	-0.683946	-1.57795	9	BTK,CD180,TPD52,PAWR	M47.3
enriched in G-protein coupled receptors (M130)	0.0252992	0.122933	0.352488	0.788012	1.73945	10	CCL5,PDE4D,XCL1	M130
T cell signaling and costimulation (M44)	0.0258114	0.12368	0.352488	-0.682814	-1.60724	10	LCP1,CD37,TCF7,IFI30	M44
regulation of antigen presentation and immune response (M5.0)	0.0268578	0.126931	0.352488	-0.470297	-1.66498	61	FCER1G,LCP2,NCKAP1L,FYB,CD247,TLR4,BTK,INPP5D,CTSH,TLR6,PTPRC,LAT2,THEMIS,PAK1,TLR7,HCK,CLEC7A,CTLA4,LY96	M5.0
TBA (M220)	0.0276376	0.127532	0.352488	-0.674697	-1.55662	9	GRIN2B,AR,KCNC3,SFN,REEP1,SPDEF,SOX9,TFAP2A	M220
lipid metabolism, endoplasmic reticulum (M92)	0.0277245	0.127532	0.352488	-0.829286	-1.5204	4	MGST1,CYP1B1,TBXAS1	M92
B cell development (M9)	0.028113	0.127618	0.352488	-0.679691	-1.59989	10	SPI1,TNF,TLR4,CEBPE,CBFA2T3	M9
TBA (source: B cells) (M217)	0.0297961	0.133502	0.352488	0.763312	1.634	9	FLRT2,LUM,CDH5	M217
MHC-TLR7-TLR8 cluster (M146)	0.0326067	0.144222	0.321776	-0.821401	-1.50594	4	TLR8,TLR7	M146
viral sensing & immunity; IRF2 targets network (I) (M111.0)	0.0345356	0.15082	0.321776	0.676238	1.65825	16	BST2,USP18,IFI35,ZBP1,TAP1,PSMB8	M111.0
cytoskeleton/actin (SRF transcription targets) (M145.1)	0.0382894	0.165123	0.321776	-0.604424	-1.54174	14	ACTG2,SORBS1,MYH11,TPM2,MYL9,CAV2	SRF transcription targets) (M145.1
small GTPase mediated signal transduction (M215)	0.0408745	0.174095	0.321776	-0.572923	-1.50678	16	RAC2,ARHGAP25	M215
antigen processing and presentation (M200)	0.0428278	0.18019	0.321776	-0.979913	-1.31318	1	WDFY4	M200
TBA (M90)	0.0435837	0.181161	0.321776	-0.628797	-1.55773	12	CRABP2,RNF186,DDC	M90
respiratory electron transport chain (mitochondrion) (M216)	0.045469	0.186748	0.321776	-0.649431	-1.57945	11	NDUFA7,COX7B,NDUFB7,ATP5H,UQCRB,UQCR10	M216
T cell activation (III) (M7.4)	0.0464286	0.187731	0.282013	0.712386	1.64971	13	NELL2,CAMK4,ETS1,ZMYND11,ATP8B2	M7.4
TBA (M120)	0.0467966	0.187731	0.321776	-0.648089	-1.57619	11	HCLS1,LPXN,DGKZ	M120
cell cycle, mitotic phase (M230)	0.0491803	0.195025	0.276501	0.727588	1.63798	11	TUBE1,CD28,CENPC1,AHCTF1,SMC3,MIS12,TTC19	M230
Resting dendritic cell surface signature (S10)	0.0501156	0.196476	0.321776	-0.436543	-1.57511	65	STAB1,LPCAT2,TREM2,CSF1R,P2RY6,SLC7A8,IGSF6,CD9,PLXND1,AGPAT9,NRP1,GPR137B,ATP1B1,GPNMB,CH25H,LHFPL2,FCER1A,CLDN23,IFNGR1	S10
enriched in antigen presentation (I) (M71)	0.051443	0.197198	0.321776	-0.639256	-1.5547	11	HMOX1,AGPAT9,RTN1,CYP1B1,PLAUR	M71
extracellular matrix (I) (M2.0)	0.0514096	0.197198	0.257206	0.58591	1.63723	30	LAMA4,THBS2,COL6A3,COL5A2,PDGFRA,LUM,DCN,COL6A2,PDGFC,COL6A1,FSTL1,PDGFRB	M2.0
TBA (M55)	0.0523678	0.197727	0.321776	-0.610138	-1.51151	12	SPI1,DOK3,MBOAT7	M55
chemokines and receptors (M38)	0.0527273	0.197727	0.266351	0.751115	1.60789	9	CCL5,CCL2	M38
cell junction (GO) (M4.13)	0.0551876	0.204728	0.287857	-0.634469	-1.54306	11	LCP1,PAK1,IFI30,HCK	M4.13
myeloid, dendritic cell activation via NFkB (II) (M43.1)	0.0589286	0.21628	0.248911	0.685118	1.58656	13	CCL5,FUT7	M43.1
TBA (M131)	0.0601093	0.218292	0.248911	0.702559	1.58163	11	CMPK2,TNS1	M131
TBA (M72.2)	0.0610413	0.219367	0.245042	0.712526	1.62604	12	FMR1,LBR,SP3,PLEKHF2,ERBB2IP,STAG2,ARID4B,PPP1R12A	M72.2
TBA (M72.1)	0.0621762	0.221142	0.237794	0.657613	1.61258	16	FMR1,SP3,PLEKHF2,ERBB2IP,DEK,VPS4B,ARID4B,ITSN2,PPP1R12A	M72.1
TBA (M116)	0.064632	0.225233	0.237794	0.695784	1.58783	12	PDGFRA,VCAM1,CYR61,FSTL1,CAV1,EPS8,ERRFI1,WWTR1,CXCL12	M116
enriched in hepatocyte nuclear factors (II) (M88.2)	0.0640177	0.225233	0.266351	-0.623865	-1.51727	11	CDH17,CALML4,FOXA3	M88.2
MAPK, RAS signaling (M100)	0.0659341	0.226136	0.261664	-0.64395	-1.51576	10	RAC2,TGFB1,RASGRP2,MAP4K1,AKT1,FLNA	M100
cell cycle (II) (M4.10)	0.0662021	0.226136	0.231127	0.670506	1.5824	14	MELK,CCNB1,BRCA1,CHEK1,GINS2,RRM2,DTL,CDC25A,CCNE2,CCNB2,CDK1,STEAP3	M4.10
enriched in DNA interacting proteins (M182)	0.0682226	0.226315	0.231127	0.685706	1.56484	12	POLD3,RRM1,SUV39H1,BLM,TAF5,DNAJC9,TFDP1,STIL	M182
mitosis (TF motif CCAATNNSNNNGCG) (M169)	0.0679443	0.226315	0.227987	0.666494	1.57293	14	XPO1,PMS1,SMC1A,TMPO,ACTL6A,PCNA,CASP8AP2	M169
nuclear pore complex (mitosis) (M106.1)	0.0673953	0.226315	0.234393	0.677992	1.52633	11	SEH1L,NUP85,SMC1A,NUP160,NUP133,NUP43,SLBP,NUP107	M106.1
enriched in T cells (I) (M7.0)	0.0711974	0.233934	0.213928	0.492225	1.49802	49	CCL5,NELL2,GATA3,ETS1,CD28,BCL11B,NKG7,TIGIT,GZMB,XCL1,CD3D,TRAT1	M7.0
platelet activation & blood coagulation (M199)	0.0725275	0.236056	0.248911	-0.637627	-1.50088	10	SH3BGRL2,EGF,GP1BA,GP5,VWF,PRKAR2B	M199
signal transduction, plasma membrane (M82)	0.0732143	0.236065	0.222056	0.658482	1.52488	13	DLC1,IGFBP5,PDGFRA,SNAI2,PDGFRB	M82
proteasome (M226)	0.0764045	0.24407	0.245042	-0.578336	-1.43272	12	TAF9,POLR2K,PSMA3,PSMA2,PSMA6,PSMA4,PSMA5,RAN,PSMD14,PSMC2	M226
cell movement, Adhesion & Platelet activation (M30)	0.0785219	0.245579	0.245042	-0.512564	-1.41965	19	ESAM,PDGFA,CD9,SELP,GAB1	M30
immune activation - generic cluster (M37.0)	0.0777158	0.245579	0.287805	-0.286984	-1.27382	275	MS4A7,ADAP2,LPCAT2,CLEC12A,CLEC4D,TM6SF1,P2RY13,FAM49A,CTSS,CD72,ALDH1A1,CLEC5A,TSHR,C3AR1,HK3,ATP8B4,GPR84,SERPINB10,TREM1,PRTN3,BLVRB,CACNA2D3,ITGAM,DYSF,CD9,B3GNT5,AGPAT9,BTK,SVIL,MGST1,CTSG,ELOVL4,MACROD2,CEBPE,DOK3,NFE2,BANK1,ACSL1,LAT2,GPBAR1,RNF150,ARG1,JUP,TLR7,MGAM,ROPN1L,PCBP3	M37.0
regulation of signal transduction (M3)	0.0790123	0.245579	0.252961	-0.417759	-1.4141	43	ADAP2,C5AR1,HMOX1,CSF1R,ECM1,JUP,ASAP2,GAB1,FGD4	M3
enriched in monocytes (III) (M73)	0.0801457	0.246877	0.213928	0.651694	1.46713	11	FOS,TFEC,DUSP6	M73
amino acid metabolishm and transport (M154.0)	0.0839329	0.256255	0.24134	-0.481779	-1.42017	24	SLC7A9,BBOX1,NAT8,SLC6A13,GAL3ST1,SLC17A1,BHMT2	M154.0
T cell activation (IV) (M52)	0.0859729	0.260181	0.231127	-0.556475	-1.40858	13	LPXN,SPI1,PTPRC	M52
TLR8-BAFF network (M25)	0.0901099	0.268692	0.222056	-0.62162	-1.4632	10	TLR8,TNFSF13B,TBXAS1,AP1S2	M25
adhesion and migration, chemotaxis (M91)	0.0933573	0.268692	0.195789	0.646192	1.47466	12	CCL5,CXCR2,CCL19	M91
antigen presentation (lipids and proteins) (M28)	0.0911162	0.268692	0.224966	-0.818928	-1.37032	3	CD36	M28
cell adhesion, membrane (M133.0)	0.0934579	0.268692	0.224966	-0.540464	-1.37859	14	CLDN4,JUP,KRT19,EPS8L1,SPINT1,CLDN3,SFN,EPCAM,CDH1,CLDN7	M133.0
nuclear pore complex (M106.0)	0.0924956	0.268692	0.193813	0.600487	1.48941	17	SEH1L,XPO1,NUP85,NUP35,NUP160,NUP205,NUP133,RANBP1,NUP43,NUP107,NUP62,NUP155	M106.0
plasma membrane, cell junction (M162.0)	0.0934579	0.268692	0.224966	-0.511499	-1.39498	18	CLDN4,ELF3,SPINT1,CLDN3,TJP3,MYH14,EPCAM,CDH1,LLGL2,CLDN7,TMC4	M162.0
extracellular matrix (II) (M2.1)	0.0989933	0.282254	0.183024	0.48728	1.43805	42	PLA2G7,LAMA4,THBS2,COL5A2,ENTPD1,COL6A2,GRN,ACHE,FGL2,TGFBI	M2.1
enriched for unknown TF motif CTCNANGTGNY (M62.1)	0.102377	0.289508	0.188204	0.642945	1.41923	10	HHIP,VSIG10,ENG,EBF1,GXYLT2,PTK2	M62.1
cell division (M37.3)	0.104205	0.292282	0.186433	0.640979	1.41489	10	VRK1,NCAPD2,BLM,NCAPD3,RBBP8,CKAP2,CCNE1	M37.3
TBA (M186)	0.108407	0.299204	0.202072	-0.632272	-1.45873	9	CPEB3	M186
translation initiation factor 3 complex (M245)	0.107692	0.299204	0.202072	-0.607606	-1.43021	10	EIF3K,UXT,EIF3E,EEF1B2	M245
enriched in dendritic cells (M168)	0.111888	0.30636	0.204295	-0.503446	-1.34889	17	CLEC5A,B3GNT5,AGPAT9,RRAGD,FAM20C,CAPG,CTSB,FCER1A,PGD	M168
myeloid, dendritic cell activation via NFkB (I) (M43.0)	0.11324	0.307622	0.173748	0.596953	1.40882	14	CCL5,VCAM1,FUT7	M43.0
TBA (M26.0)	0.117073	0.315549	0.204295	-0.436149	-1.31226	27	CRABP2,CDH17,DDC,TRIM15,CDHR5,CDX2	M26.0
T cell activation (II) (M7.3)	0.121008	0.316272	0.164406	0.51201	1.41131	28	CCL5,SP140,NKG7,TIGIT,CD3D,TRAT1	M7.3
TBA (M177.1)	0.120614	0.316272	0.190023	-0.642655	-1.44944	8	CX3CR1,TMOD2,VKORC1L1	M177.1
chemokines and inflammatory molecules in myeloid cells (M86.0)	0.118674	0.316272	0.169571	0.567075	1.40654	17	TNFAIP3,PDE4B,TNFAIP6,GCH1,DUSP1,CXCL1,NFKB1,CCL20,CXCL2	M86.0
nucleotide metabolism (M181)	0.120658	0.316272	0.172324	0.632556	1.3963	10	RRM2,RRM1,PFAS,PAICS,ADSL,GART,CAD,ATIC,GMPS	M181
inositol phosphate metabolism (M129)	0.122083	0.31668	0.169571	0.615449	1.4045	12	PIK3C3,FNDC3A,PLEKHF2,CASC4,PANK3,SYNJ1	M129
enriched in calcium signaling proteins (M239)	0.123077	0.316877	0.188204	-0.59272	-1.39517	10	EPHB1,CAPS2,FAM196A,MYOZ2,TRPC3,DMD,F11	M239
proinflammatory dendritic cell, myeloid cell response (M86.1)	0.127469	0.323358	0.165657	0.607984	1.38747	12	SERPINB9,PDE4B,TNFAIP6,GCH1	M86.1
regulation of transcription, transcription factors (M213)	0.127178	0.323358	0.16318	0.588231	1.38823	14	FMR1,BDP1,DUSP10,STAG2,ARID4B,PTBP2,PPP1R12A,BTAF1,CLK1,CREBZF,MED23,CLK4,CCNT2	M213
CD28 costimulation (M12)	0.135531	0.339196	0.161979	0.66611	1.37994	8	CD28,CHST15,TRAT1,GRAP2	M12
integrin cell surface interactions (I) (M1.0)	0.135678	0.339196	0.154191	0.492012	1.36381	29	COL6A3,COL5A2,PDGFRA,MET,COL6A2,ITGB3,COL6A1,KDR,PDGFRB,TNC,COL1A2,LAMB2,PTK2	M1.0
TBA (M176)	0.149451	0.36535	0.169571	-0.574622	-1.35257	10	IGF1,IGFBP3	M176
enriched in B cells (II) (M47.1)	0.150376	0.36535	0.181383	-0.406122	-1.25733	30	BLNK,FCGR2B,CD180,TPD52,BANK1,CXCR5,POU2AF1,CD79B,PAWR,BCL11A	M47.1
leukocyte activation and migration (M45)	0.149451	0.36535	0.169571	-0.575544	-1.35474	10	FCER1G,CD48,INPP5D,SELPLG	M45
leukocyte migration (M88.0)	0.148515	0.36535	0.181383	-0.366916	-1.24522	44	PLS1,CDH17,FOXA3,CLDN4,NOX1,EPB41L4B,XK,CDX2,TMEM45B,KRT20,CLDN3,TMPRSS2,CEACAM1,EPCAM	M88.0
enriched for SMAD2/3 signaling (M97)	0.152727	0.368468	0.151149	0.631516	1.35187	9	GATA3,BIVM,P4HA2,RUNX2,MME	M97
RA, WNT, CSF receptors network (monocyte) (M23)	0.154525	0.370217	0.166934	-0.549069	-1.33536	11	SPI1,CSF1R	M23
enriched in NK cells (I) (M7.2)	0.155779	0.370646	0.142901	0.455904	1.31479	37	CCL5,MYBL1,IL18RAP,NKG7,IL2RB,TGFBR3,GZMB,XCL1	M7.2
DC surface signature (S5)	0.161017	0.380485	0.186433	-0.337126	-1.21823	70	GJB2,MSR1,TREM2,P2RY6,CXCL16,SLC7A8,CD9,NRP1,GPR137B,ATP1B1,TSPAN33,CSF2RB,GPNMB,LHFPL2,CD83,CLDN23,CD151,PDCD1LG2,TM2D2,ABCA6,NRP2	S5
AP-1 transcription factor network (M20)	0.165171	0.387645	0.143759	0.585057	1.33515	12	CCL2,FOS,FOSL1,JUN,EGR1,ATF3,MMP9,FOSL2	M20
cell adhesion (M51)	0.167504	0.388015	0.137251	0.448669	1.29392	37	LAMA4,THBS2,ARHGAP6,CCDC80,ENG,VCAM1,ITGB3,SNAI2,COL6A1	M51
nuclear pore, transport; mRNA splicing, processing (M143)	0.167577	0.388015	0.143759	0.578516	1.30238	11	SEH1L,NUP160,NUP205,NUP133,SLBP,NUP107,UPF3B,NUP155	M143
Hox cluster I (M17.0)	0.175	0.397204	0.138805	0.558657	1.29371	13	HOXB2,HOXA5,HOXB4,NKX2-3,HOXA10,MEIS1	M17.0
enriched for cell migration (M122)	0.174863	0.397204	0.140406	0.568678	1.28023	11	CCL2,LAMA4,IGFBP5	M122
transcription regulation in cell development (M49)	0.174204	0.397204	0.134273	0.426892	1.25858	43	CASC5,ECT2,CCNB1,FBXO5,BRCA1,TRIP13,HMGB2,CDC20,ACHE,MSH2,CDK1,KLF4,SEMA4A,ASPM	M49
transmembrane and ion transporters (I) (M142)	0.183223	0.41315	0.152145	-0.530602	-1.29045	11	SLC6A13,SEMA5B,SLC17A1,KCNIP4,PAX2	M142
IL2, IL7, TCR network (M65)	0.184982	0.414407	0.13649	0.623522	1.29171	8	IL2RG,PTPRCAP,BCL2	M65
TBA (M41.0)	0.186472	0.41505	0.135741	0.590675	1.30385	10	OBSL1,PEG3,HOXC11,SLC7A11,SPRY4	M41.0
T cell surface signature (S0)	0.187826	0.415385	0.131458	0.484844	1.26432	21	CLEC2D,CD28,CD2,SLC37A3,SLC38A1,GPR171,ICOS,LAG3,NDFIP2,ITM2A,PTPRCAP,LRRN3	S0
intracellular transport (M147)	0.190227	0.418014	0.130777	0.511202	1.26795	17	RAD21,VPS4B,NUP133,CEP120,PPP1R12A,NUP107,EXOC1,G3BP2,ZFAND6,SEC63	M147
CD4 T cell surface signature Th2-stimulated (S7)	0.197487	0.419441	0.130106	0.558714	1.27503	12	CD28,CLDND1,SLC37A3,GPR15,GPR171,ITM2A,SLC4A7,CD3G,TMEM200A,SIT1	S7
TBA (M108)	0.201818	0.419441	0.129443	0.59855	1.2813	9	EPHB2,CDCA7,TSPAN8,CEACAM5,AXIN2	M108
TBA (M193)	0.201327	0.419441	0.144631	-0.537697	-1.24054	9	GMPR,SPTB,XK	M193
TBA (M79)	0.19469	0.419441	0.147331	-0.541849	-1.25012	9	MGAM,DPYD,FAM20C,AQP9,TBXAS1	M79
TBA (source: memory B cells) (M152.2)	0.194495	0.419441	0.132846	0.6363	1.28794	7	TMEFF2,GYPA,GABRB1,PPEF2	M152.2
enriched in NK cells (receptor activation) (M61.2)	0.201754	0.419441	0.143759	-0.559869	-1.26273	8	CD247	M61.2
enriched in activated dendritic cells/monocytes (M64)	0.196217	0.419441	0.152145	-0.464929	-1.22276	16	SIRPA,SLC15A3,DRAM1,SOD2	M64
enriched in monocytes (IV) (M118.0)	0.200521	0.419441	0.158514	-0.341638	-1.18159	49	CD68,CTSS,DYSF,AGPAT9,DOK3,ACSL1,PAK1,MGAM,DPYD,TNFSF13B,LY96,FGD4,PGD,LGALS3,NACC2,CARD9,AMICA1,TLR1,SLC24A4	M118.0
extracellular matrix (III) (M2.2)	0.192857	0.419441	0.131458	0.542638	1.25661	13	LAMA4,COL5A2,DCN,EDNRA,COL1A2,ANGPTL2	M2.2
TBA (M41.2)	0.206581	0.42677	0.128143	0.573229	1.26534	10	OBSL1,PEG3,SLC7A11,GRID2	M41.2
Activated (LPS) dendritic cell surface signature (S11)	0.208955	0.428801	0.120433	0.433993	1.23361	33	CD274,TMEM140,EREG,SGPP2,LRRC32,SLC31A2,SLCO5A1,SLC41A2,CD40,GPR157	S11
TBA (M229)	0.211293	0.428801	0.126254	0.555164	1.24981	11	CDKN2AIP,MIER3,AEBP2,PTBP2	M229
cell cycle and growth arrest (M31)	0.211293	0.428801	0.126254	0.552609	1.24406	11	TNFAIP3,DUSP1,OSM,SIK1,THBS1,JUNB,GADD45B,RARA	M31
cytoskeletal remodeling (enriched for SRF targets) (M34)	0.216814	0.43643	0.138805	-0.531814	-1.22696	9	TPM2,NR2F2	M34
spliceosome (M250)	0.217582	0.43643	0.138022	-0.535624	-1.26078	10	SNRPG,MAGOH,SNRPE,SNRPD2	M250
enriched in NK cells (III) (M157)	0.220751	0.437695	0.137251	-0.509402	-1.23889	11	CX3CR1,CD7,MATK,GPR18,PPP1R16B	M157
glycerophospholipid metabolism (M114.1)	0.21978	0.437695	0.137251	-0.531846	-1.25188	10	LPCAT2,AGPAT9,SVIL	M114.1
TBA (M41.3)	0.227106	0.447724	0.121543	0.596045	1.23479	8	NPR3,PEG3	M41.3
collagen, TGFB family et al (M77)	0.233221	0.456944	0.113787	0.420884	1.2009	34	COL6A3,COL5A2,PDGFRA,ENG,COL6A2,TCF4,THY1,SNAI2,GATA3,BCL11B,EDNRA,PDGFRB	M77
metabolism in mitochondria, peroxisome (M187)	0.234432	0.456944	0.119348	0.592026	1.22646	8	EHHADH,ACMSD,SLC2A2,GLYAT,PRODH2	M187
TBA (M26.2)	0.235955	0.457329	0.133555	-0.486636	-1.20555	12	FOXA3,DDC,TRIM15	M26.2
TBA (M248)	0.238512	0.459702	0.130777	-0.559854	-1.23054	7	E4F1,ALDH16A1,FBXL15	M248
Hox cluster IV (M17.3)	0.243144	0.466027	0.116739	0.552247	1.21902	10	HOXB2,HOXA5,HOXB4,HOXB5,HOXB6,HOXA9	M17.3
T cell activation (I) (M7.1)	0.246256	0.469383	0.109684	0.394621	1.17194	45	CCL5,CAMK4,GATA3,CD28,BCL11B,TIGIT,CD3D,CD8A,DPP4	M7.1
Hox cluster III (M17.2)	0.247756	0.469647	0.114267	0.52632	1.20111	12	HOXA5,HOXB4,HOXA10,MEIS1,HOXB6,HOXA9	M17.2
ATF targets network (M41.4)	0.252193	0.475446	0.126876	-0.52653	-1.18754	8	FABP7,SULT4A1,ATP7B,HOXC10	M41.4
heme biosynthesis (II) (M222)	0.256071	0.480132	0.126254	-0.483294	-1.17539	11	KLF1,BLVRB,RFESD,HMBS	M222
erythrocyte differentiation (M173)	0.259346	0.483645	0.129443	-0.457427	-1.16679	14	KLF1,ETV1,LYL1	M173
TBA (M244)	0.263158	0.4869	0.123842	-0.519595	-1.17189	8	CAMK2N1,TLE6,TTLL9,HTR6	M244
Wnt signaling pathway (M206)	0.263914	0.4869	0.110122	0.519346	1.18519	12	FRZB,PDZRN3,ANTXR1,SFRP4,PMP22,CXCL12	M206
T & B cell development, activation (M62.0)	0.266998	0.48997	0.104344	0.402396	1.14379	33	GPM6B,HHIP,VSIG10,EBF1,PSD3,NAV1,TRAT1,FKBP14,CSRP2,NDST3,GXYLT2,PTK2,OGN,CAMK2D	M62.0
TBA (source: B cells) (M152.0)	0.270035	0.492921	0.10673	0.493942	1.16571	14	TMEFF2,TRDN,IFNA16,GABRB1,KCTD16	M152.0
muscle contraction, SRF targets (M195)	0.274725	0.498843	0.120985	-0.495894	-1.16726	10	ACTG2,DES,CNN1,MYH11	M195
cell development (M175)	0.278571	0.503179	0.106323	0.506075	1.17194	13	CTHRC1,GAS1,EPHB2,SATB2,AXIN2,SFRP2	M175
CORO1A-DEF6 network (I) (M32.2)	0.286467	0.505214	0.103576	0.448503	1.14852	19	CBX4,DEF6,CCDC22,SH2B1,BRD2	M32.2
TBA (M72.0)	0.286467	0.505214	0.103576	0.447628	1.14627	19	FMR1,PLEKHF2,DEK,PTPN11,ARID4B,PANK3,ITSN2	M72.0
enriched in B cell differentiation (M123)	0.28702	0.505214	0.10592	0.529004	1.16772	10	EBF1,BCL11B,NR4A1,NR4A3	M123
enriched in activated dendritic cells (I) (M119)	0.283516	0.505214	0.118815	-0.490917	-1.15554	10	ATP1B1,CD83,CD86	M119
transmembrane transport (SLC cluster) (M154.1)	0.283688	0.505214	0.123842	-0.435177	-1.14451	16	SLC7A9,SLC16A4,SLC6A13,SLC17A1	SLC cluster) (M154.1
TBA (M236)	0.292308	0.511909	0.116739	-0.483847	-1.1389	10	ZKSCAN4,PAQR8,GTF2E1	M236
interferon alpha response (I) (M158.0)	0.294382	0.512938	0.117766	-0.454774	-1.12662	12	FGF5,IFNA14	M158.0
double positive thymocytes (M126)	0.310786	0.5388	0.100991	0.518291	1.14407	10	TCF4,ASRGL1,BCL11B,PCSK5	M126
cell activation (IL15, IL23, TNF) (M24)	0.317073	0.546951	0.0968878	0.476864	1.1254	14	TNFAIP3,PDGFRA,SERPING1,IL15,MAP3K8	M24
CD1 and other DC receptors (M50)	0.321267	0.551428	0.112379	-0.553096	-1.15213	6	CSF1R,CD9	M50
transcriptional targets of glucocorticoid receptor (M74)	0.326754	0.558071	0.10925	-0.500606	-1.12907	8	BTK,JUP	M74
TBA (M207)	0.331868	0.564012	0.108394	-0.470787	-1.10816	10	SLC6A13,ATP7B,SERPINF2,RAB26	M207
TBA (M201)	0.334842	0.566276	0.109684	-0.43265	-1.09514	13	PDGFA,TGM2,ABCG2,TMOD1	M201
G protein coupled receptors cluster (M155)	0.337719	0.566417	0.10714	-0.49611	-1.11893	8	C3AR1	M155
TBA (M183)	0.338208	0.566417	0.0959207	0.504679	1.11402	10	GMDS,GALNT3	M183
leukocyte differentiation (M160)	0.364066	0.606777	0.10714	-0.407918	-1.07282	16	ADAM8,CD83,EGR2,ID1,NFKB2	M160
TBA (M194)	0.368043	0.610456	0.0899861	0.476977	1.0885	12	XPO1,SMC1A,CTCF	M194
enriched in hepatocyte nuclear factors (I) (M88.1)	0.371585	0.613381	0.0902635	0.483743	1.08903	11	GMDS,HNF1B,EPS8L3,MNX1,CEACAM5	M88.1
TBA (M249)	0.375	0.616071	0.100633	-0.481689	-1.0864	8	CD300LG,HS2ST1,PLIN4	M249
receptors, cell migration (M109)	0.378505	0.618882	0.103958	-0.418343	-1.06709	14	NCKAP1L,C3AR1,CORO1A	M109
cell adhesion (lymphocyte homing) (M21)	0.381579	0.620966	0.0995791	-0.479061	-1.08047	8	CD72,SDK2	M21
extracellular region cluster (GO) (M189)	0.384201	0.622298	0.0875697	0.46445	1.05991	12	CCL2,CD34,ENG	M189
platelet activation - actin binding (M196)	0.386874	0.623699	0.0850427	0.428922	1.05179	16	ARHGAP6,ITGB3	M196
TBA (M121)	0.400366	0.636526	0.0862866	0.47762	1.05429	10	TAP1,IL15,BIRC3,CCL19,PLSCR1	M121
enriched in T cells (II) (M223)	0.398537	0.636526	0.08654	0.479833	1.05918	10	CLEC2D,TC2N,DPP4,SLC38A1,LRRN3,LBH	M223
integrin mediated leukocyte migration (M39)	0.397802	0.636526	0.0972151	-0.441069	-1.03821	10	ITGB2,TXK,PRKCB	M39
plasma cells, immunoglobulins (M156.1)	0.404977	0.640905	0.0978773	-0.512759	-1.06811	6	DERL3,POU2AF1	M156.1
TBA (M105)	0.408983	0.643889	0.0999277	-0.39534	-1.03974	16	LPCAT2,MGST1	M105
cell junction (M162.1)	0.410596	0.643889	0.0956031	-0.420298	-1.02219	11	CLDN4,CLDN3,TJP3,S100A14,EPCAM,CDH1,CLDN7	M162.1
TBA (M218)	0.415301	0.645399	0.0840746	0.462525	1.04126	11	ELP3,RPE,PMS1,ALG6,CSRP2BP,SLC35A5	M218
enriched in B cells (I) (M47.0)	0.414815	0.645399	0.101714	-0.308214	-1.0025	37	CD72,ABCB4,MACROD2,STAP1,BANK1,CXCR5,CD79B,BLK,CD22,BCL11A	M47.0
TBA (M221)	0.42246	0.647772	0.0819779	0.568818	1.06204	5	ESCO2,LBX1	M221
TBA (M41.1)	0.41978	0.647772	0.0940503	-0.429049	-1.00992	10	ATP7B,IFNA14,HOXC10,SLC17A1,DMD	M41.1
cell cycle, ATP binding (M144)	0.421416	0.647772	0.08042	0.419471	1.02862	16	RAD21,ERBB2IP,PCNP,VPS4B,PPP1R12A	M144
T cell surface, activation (M36)	0.438596	0.663666	0.0913924	-0.454158	-1.02431	8	TYROBP	M36
TBA (M26.1)	0.437352	0.663666	0.0959207	-0.387354	-1.01874	16	RNF186,DDC,TRIM15,CDHR5	M26.1
phosphatidylinositol signaling system (M101)	0.435337	0.663666	0.0815265	0.453539	1.02103	11	PIK3C3,SP3,DEK,PPP1R12A,SYNJ1,CLK1	M101
enriched for TF motif PAX3 (M179)	0.440585	0.663763	0.0810802	0.463547	1.02323	10	USP1,PMS1,CASP8AP2	M179
TBA (M174)	0.449761	0.664671	0.0949752	-0.342083	-1.00072	23	TNFAIP8,ANP32E,RNF138,RNF6	M174
TBA (M190)	0.451554	0.664671	0.0797706	0.459091	1.01339	10	EREG,BUB3,OSM,BMI1,PPP1CC	M190
TBA (M93)	0.452747	0.664671	0.0897105	-0.420397	-0.989551	10	PLAU,TNF,CRTAM	M93
cell adhesion (GO) (M117)	0.445217	0.664671	0.077884	0.373493	0.973953	21	NELL2,CYTIP	M117
cell cell adhesion (M133.1)	0.450331	0.664671	0.0902635	-0.407717	-0.991588	11	CLDN4,JUP,CLDN3,LAMA3,CDH1,CLDN7,ITGB4	M133.1
plasma cells & B cells, immunoglobulins (M156.0)	0.445221	0.664671	0.0940503	-0.372205	-0.997251	17	ABCB4,STAP1,CD52,GNG7,BLK,CD22	M156.0
cytoskeleton/actin (SRF transcription targets) (M145.0)	0.460993	0.673909	0.0928481	-0.379754	-0.99875	16	ACTG2,SVIL,MYH11,TPM2,TAGLN,PALLD,CAV2,PLN,MRVI1	SRF transcription targets) (M145.0
G protein mediated calcium signaling (M159)	0.469835	0.676099	0.0776799	0.448694	0.990442	10	CAMK4,GNAI1,PLCB1	M159
TBA (M180)	0.466302	0.676099	0.077884	0.439975	0.990492	11	IREB2,TCF12,SYNJ1,HIF1A,ROCK1,ACSL4,CHUK,OSTM1	M180
cytoskeletal remodeling (M32.8)	0.47033	0.676099	0.0875697	-0.413266	-0.972766	10	MAP7D1,TGFB1,ATP2A3,AKT1,FLNA	M32.8
proinflammatory cytokines and chemokines (M29)	0.467105	0.676099	0.0878313	-0.441258	-0.995214	8	TNF	M29
KLF12 targets network (M32.3)	0.475177	0.676414	0.0911073	-0.376329	-0.989741	16	CORO1A,DGKZ,NBEAL2	M32.3
TBA (M214)	0.474614	0.676414	0.0873098	-0.404288	-0.983248	11	PIK3CG,STXBP3,LPGAT1,TMEM30A,SPAST	M214
extracellular matrix, collagen (M210)	0.476431	0.676414	0.0727141	0.340382	0.950713	31	COL6A3,MFAP4,CTHRC1,ADAMTS1,DCN,MFAP2,COL12A1	M210
TBA (M197)	0.481149	0.677659	0.0755015	0.425605	0.971264	12	FLRT2,NOVA1,WWTR1,GUCY1A3,ARHGAP29,YAP1	M197
immuregulation - monocytes, T and B cells (M57)	0.481236	0.677659	0.08654	-0.401645	-0.97682	11	CTLA4,CSF3,BLK,CD79A	M57
TBA (M205)	0.48816	0.679094	0.0755015	0.43167	0.971796	11	ARFGEF2,RPS6KB1,RAPGEF6,BMPR2,ZFAND6	M205
lymphocyte generic cluster (M60)	0.486998	0.679094	0.0897105	-0.3725	-0.979672	16	CLIP4,PRKCZ,BANK1,GAB1	M60
purine nucleotide biosynthesis (M212)	0.48474	0.679094	0.0751182	0.424976	0.96983	12	MTHFD1,PFAS,PAICS,CCT3,ADSL,IMPDH2,RUVBL2,ATIC,GMPS	M212
extracellular matrix, complement (M140)	0.491071	0.6804	0.0741759	0.417495	0.966813	13	FLRT2,CRISPLD2,SLPI,LAMA2,MMP9	M140
B cell surface signature (S2)	0.506139	0.684777	0.059476	0.269202	0.965153	134	FLRT2,GJC1,PCDH9,TMEFF2,CDH5,CNTNAP3,PCDHB14,PDPN,GYPA,KCND2,SYT2,BTC,SLC12A1,CNR1,P2RX5,PCDH10,GABRB1,CR2,AVPR1A,SLITRK6,PCDHB4,SLC26A7,TACR3,HRH4,CXADR,LHCGR,CSPG4,PCDHB16,TRPC7,NOX4,SCN3A,ROBO2,LRRC19,ADAM28,PCDHB15,ITGB6,F2RL3	S2
CCR1, 7 and cell signaling (M59)	0.503636	0.684777	0.0738053	0.447022	0.956925	9	DUSP6,MAPK14,SOCS2	M59
TBA (M185)	0.501786	0.684777	0.0730744	0.411692	0.953375	13	FNDC3A,PRNP,PTPN11,TCF12,CTR9,SYNJ1	M185
TBA (M246)	0.504456	0.684777	0.0727141	0.527299	0.984521	5	SNAPC1,SLC5A8,RASSF6,PMEPA1	M246
enriched in plasma membrane proteins (II) (M135.1)	0.504525	0.684777	0.0852885	-0.374899	-0.948963	13	SLC6A13,GAL3ST1,GALNT14	M135.1
signaling in T cells (II) (M35.1)	0.496703	0.684777	0.0845557	-0.406363	-0.956516	10	PRF1,TNF	M35.1
axon guidance (M110)	0.50989	0.687157	0.0831291	-0.402858	-0.948266	10	NRP1,RHOC	M110
integrins and cell adhesion (M84)	0.513158	0.68887	0.0826646	-0.421577	-0.950825	8	ITGB2,ITGB7,ITGAL,AMICA1	M84
TBA (M32.7)	0.519126	0.69418	0.0723571	0.418051	0.941138	11	BRD2,DCAF15,STK11	M32.7
targets of FOSL1/2 (M0)	0.522852	0.696463	0.0721798	0.423236	0.934247	10	CCL2,DCN,THBD,COL1A2,MMP2,MMP9	M0
TBA (M151)	0.527473	0.699915	0.0718276	0.45878	0.950424	8	HHIP,BCL11B,ADAM12,TIAM1,RORA	M151
growth factor induced, enriched in nuclear receptor subfamily 4 (M94)	0.530055	0.700647	0.0713053	0.415359	0.935076	11	CYR61,NR4A2,NR4A1,DUSP1,NR4A3	M94
T cell differentiation (Th2) (M19)	0.532628	0.701361	0.0694481	0.389834	0.930403	15	GATA3,CD28,TRAT1,DPP4,GPR171,ITM2A,GRAP2,GZMK	M19
NK cell surface signature (S1)	0.544118	0.705716	0.0855357	-0.292651	-0.916467	31	CX3CR1,ATP8B4,GPR82,IL12RB2	S1
TBA (M102)	0.540984	0.705716	0.0702813	0.412001	0.927516	11	AMOTL2,CHRDL1,P2RX5	M102
TBA (M177.0)	0.539568	0.705716	0.0847985	-0.31904	-0.94045	24	CX3CR1,VKORC1L1,NRIP3,ZMYM1,PPARGC1B,STX1A,GIMAP1,PPP1R16B,ZFP3,GLCE,BBS10	M177.0
chaperonin mediated protein folding (II) (M204.1)	0.542857	0.705716	0.0797706	-0.393911	-0.927206	10	VBP1,CCT4	M204.1
TBA (M141)	0.55286	0.710628	0.0667426	0.341883	0.904491	22	ST3GAL6,GMDS,FA2H	M141
TBA (M211)	0.554084	0.710628	0.078921	-0.383214	-0.931995	11	RNF11,CCNG1,RAP1B,MDFIC,PRKRIR	M211
enriched in B cells (VI) (M69)	0.552448	0.710628	0.0819779	-0.342343	-0.917242	17	CD72,ABCB4,CXCR5,CD79B,CD22	M69
TBA (M188)	0.556364	0.710909	0.0687943	0.42815	0.916527	9	SYTL2,PLCXD2	M188
TBA (M98.0)	0.567329	0.722245	0.0776799	-0.378902	-0.921509	11	HOXC10,GRIN2B,DMD,VSNL1,NOS1AP,GFRA3	M98.0
enriched for TF motif TNCATNTCCYR (M232)	0.582143	0.734871	0.0656814	0.387861	0.898188	13	RAD50,MEN1,TTC1,VPS41,RAD51C	M232
enriched for ubiquitination (M138)	0.582781	0.734871	0.0762797	-0.373294	-0.907869	11	PHTF2,UBE2Q2,RNF6,NRAS,ZBTB41	M138
putative targets of PAX3 (M89.1)	0.583636	0.734871	0.0664364	0.41264	0.883324	9	NR4A2,NR4A1,DUSP1,ATF3,RGS1	M89.1
TBA (M114.0)	0.602349	0.747941	0.0610364	0.30558	0.871907	34	ST3GAL6,BST1,KCNK5,PDGFC,LGALS12,CPNE2,RUNX2,JAG1,PKP4	M114.0
TBA (M161)	0.603571	0.747941	0.0639272	0.376022	0.870772	13	FNDC3A,SP3,SLC7A5	M161
TBA (source: naive B cells) (M152.1)	0.598901	0.747941	0.0655321	0.421203	0.87258	8	TMEFF2,KCTD16	M152.1
recruitment of neutrophils (M132)	0.603982	0.747941	0.0745501	-0.382385	-0.882212	9	C5AR1,GNG10	M132
transmembrane and ion transporters (II) (M224)	0.604857	0.747941	0.0743625	-0.371222	-0.902831	11	JPH2,ATP7B,CACNA1F	M224
CD4 T cell surface signature Th1-stimulated (S6)	0.616514	0.754246	0.0642141	0.434916	0.880315	7	TSPAN5,GPR19,LAG3,NDFIP2,SV2A,TMEM200A	S6
TBA (M184.1)	0.615385	0.754246	0.0732559	-0.375027	-0.882757	10	CDKN2B,WNT11,MAP3K10,DLG4,PSD	M184.1
signaling in T cells (I) (M35.0)	0.612208	0.754246	0.0635008	0.382351	0.872556	12	FOS,GZMB,JUN,EGR1	M35.0
B cell development/activation (M58)	0.629139	0.764271	0.0723571	-0.363045	-0.882943	11	BLNK,BTK	M58
T cell differentiation via ITK and PKC (M18)	0.627273	0.764271	0.0629395	0.398284	0.852593	9	ETS1,ABLIM1,ITM2A,BCL2	M18
Hox cluster VI (M107)	0.638026	0.769646	0.0623861	0.386024	0.852106	10	HOXB2,HOXA10,HOXB6,HOXA9,HOXA3,HOXA2,HOXB9,HOXB3	M107
Plasma cell surface signature (S3)	0.636364	0.769646	0.0603786	0.32873	0.851976	20	SCARB2,TRAM2,CAV1,KCNH1	S3
TBA (M241)	0.656195	0.788806	0.0588438	0.48835	0.857522	4	CCNL2,PAN2	M241
Memory B cell surface signature (S9)	0.665025	0.793888	0.0751182	-0.274323	-0.858406	32	NPY1R,FCGR2B,CD52,SORCS3,CLDN17	S9
TBA (M128)	0.664845	0.793888	0.0602484	0.373156	0.840067	11	USP1,SP3,NDUFA5,ARID4A,CLK1	M128
enriched in cell cycle (M167)	0.668966	0.795838	0.0713053	-0.329516	-0.857688	15	TGFB1,BCL2L1,STRADB,AKT1,CDC34,FLNA,PPP2R1A,GSPT1,SESN3,RBM38	M167
TBA (M170)	0.684982	0.809311	0.0590955	0.391534	0.811116	8	ECM2,VGLL3,EFEMP1,CHL1,GHR	M170
inflammasome receptors and signaling (M53)	0.68306	0.809311	0.0589694	0.366186	0.824375	11	TNFAIP3,NLRC4,BIRC2,BIRC3	M53
Membrane, ER proteins (M134)	0.702128	0.811888	0.0702813	-0.31422	-0.826395	16	CD72,RASAL2	M134
T cell differentiation (M14)	0.701124	0.811888	0.0678338	-0.334836	-0.829496	12	TXK,TCF7	M14
TBA (M136)	0.694253	0.811888	0.0694481	-0.322987	-0.840693	15	CTSD,NAPA	M136
TBA (M208)	0.703636	0.811888	0.0574877	0.370038	0.792129	9	TUBE1,HACE1,HOXB9,ARHGAP5,APP	M208
TBA (M80)	0.691589	0.811888	0.0704501	-0.304611	-0.830747	18	BLNK,GAB1,FAM43A,MARCH3	M80
enriched in nuclear pore complex interacting proteins (M247)	0.700535	0.811888	0.0567672	0.42832	0.799716	5	HRH4,ANKRD34C	M247
golgi membrane (II) (M237)	0.696028	0.811888	0.0555947	0.32759	0.803308	16	GOLPH3L,GALNT7,PNPLA8,GOPC,RAB33B,GOLT1B,SLC35A5,SLC35A3	M237
TBA (M203)	0.710817	0.815061	0.0662842	-0.334578	-0.81371	11	RCN2,PHTF2,ZBTB41	M203
enriched in neutrophils (I) (M37.1)	0.711111	0.815061	0.0718276	-0.262177	-0.839833	35	C5AR1,TREM1,NFE2,MGAM,REPS2,LRRC4,ORM1	M37.1
Hox cluster V (M96)	0.73309	0.834993	0.0558265	0.351147	0.775117	10	HOXB2,NKX2-3,HOXA9,HOXA2	M96
TBA (M32.5)	0.733449	0.834993	0.0535669	0.325925	0.769186	14	HMG20B,ACIN1,NRBP1,RALY,AP2M1,NUCB1,PPP1R9B,DNM2,AES,MAZ,MLF2,UBE2M,PPP2R1A,ASNA1	M32.5
enriched in NK cells (II) (M61.0)	0.738182	0.834993	0.0552496	0.358693	0.767843	9	NKG7,IL2RB,TGFBR3,KLRB1	M61.0
enriched in monocytes (I) (M4.15)	0.736726	0.834993	0.0646485	-0.337649	-0.779001	9	HCK,RTN1,LGALS3,LGALS1	M4.15
suppression of MAPK signaling (M56)	0.746137	0.841233	0.0639272	-0.323268	-0.786203	11	CACNA2D3,CD14,DUSP3	M56
platelet activation and degranulation (M85)	0.748634	0.841299	0.0546808	0.340976	0.767621	11	THBS2,COL1A2	M85
TBA (M70.0)	0.751724	0.842029	0.0655321	-0.302161	-0.786486	15	MAPRE3,SEC14L2,CDKN2B	M70.0
T cell activation and signaling (M5.1)	0.760465	0.846842	0.0655321	-0.27803	-0.784582	20	CD247,PTPRC,CD52,BIN2	M5.1
TBA (M184.0)	0.763385	0.846842	0.0513223	0.303889	0.745189	16	BMP4,RGMA,TRPM4,FOXL1,MYOCD,MAP2K7	M184.0
TBA (M98.1)	0.761905	0.846842	0.0642141	-0.384594	-0.754193	5	IFNA14,GRIN2B,DMD	M98.1
TBA (M153)	0.773364	0.855163	0.0649408	-0.296049	-0.755151	14	PHTF2,RNF6,NRAS,SGTB,RAP2C	M153
enriched in monocytes (surface) (M118.1)	0.785068	0.86533	0.0626618	-0.304667	-0.771188	13	AGPAT9,TNFSF13B,MCTP1,SLC24A4,TNFRSF1B	M118.1
TBA (M104)	0.794545	0.870216	0.0518458	0.333198	0.713266	9	PDGFRA,FSTL1	M104
enriched for promoter motif NATCACGTGAY (putative SREBF1 targets) (M178)	0.793407	0.870216	0.0607719	-0.315415	-0.742438	10	BLNK	M178
regulation of localization (GO) (M63)	0.80574	0.879684	0.0602484	-0.304028	-0.739412	11	NAPA,TGFB1,ARAP1,AKT1,FLNA	M63
TBA (M242)	0.825137	0.898019	0.0501934	0.3074	0.692033	11	RASA2,REL,DYRK1A,STRN3,MED1	M242
TBA (M32.6)	0.836645	0.903469	0.0584693	-0.289089	-0.703078	11	TGFB1,CDC37,AKT1,PPP2R1A,MLF2	M32.6
TBA (M70.1)	0.835466	0.903469	0.0497903	0.300057	0.662341	10	FUT7,SOX15,SIX5	M70.1
enriched in NK cells (KIR cluster) (M61.1)	0.838	0.903469	0.0537873	0.569942	0.75345	1	KIR3DL1	M61.1
interferon alpha response (II) (M158.1)	0.847706	0.908257	0.0492918	0.33144	0.670871	7	IFNA16,LHCGR	M158.1
mitochondrial cluster (M235)	0.846287	0.908257	0.0466015	0.274211	0.672412	16	ALG8,ALDH18A1,HIBADH,PUS7,DNAJA3	M235
CORO1A-DEF6 network (II) (M32.4)	0.853659	0.911802	0.0466015	0.285318	0.673353	14	DEF6,SH2B1,BRD2,ACAP1,NR1H2,CNOT3	M32.4
putative targets of PAX3 (M89.0)	0.860627	0.916409	0.0462303	0.281619	0.664625	14	NR4A2,NR4A1,EGR1,CXCL2,GEM,PLK2	M89.0
transmembrane transport (II) (M191)	0.867596	0.920986	0.045862	0.259466	0.654195	18	KCNK5,ATP11C,SPNS3,AXIN2,HEPH,SLC35A3,NUP54,SLC26A3,ACSL5	M191
TBA (M149)	0.876923	0.921298	0.0560596	-0.281946	-0.663657	10	RNF186	M149
TBA (M233)	0.878571	0.921298	0.0464155	0.274943	0.636699	13	BMP4,HOXB13,HOXD10,PLA2G2D	M233
integrin cell surface interactions (II) (M1.1)	0.874157	0.921298	0.0572461	-0.259886	-0.64382	12	COL4A2,VWF,COL4A1,FN1,LAMB1	M1.1
metabolism of steroids (M225)	0.871429	0.921298	0.0467883	0.337406	0.658725	6	MIOX,UGT2A3,ALPK2	M225
TBA (M125)	0.886239	0.926522	0.0472587	0.309686	0.626837	7	FUT7,SOX15	M125
Naive B cell surface signature (S8)	0.896147	0.934051	0.0425878	0.227498	0.670723	43	CDH5,CNTNAP3,PCDHB14,BTC,P2RY14,CNR1,PCDHB4,HRH4,PCDHB16,ITGB6	S8
TBA (M192)	0.905077	0.937983	0.054794	-0.251038	-0.610537	11	NAPA,TGFB1,NBEAL2	M192
xenobiotic metabolism (M164)	0.905357	0.937983	0.0450443	0.316446	0.617804	6	LRRC19,SLC3A1,UGT2A3	M164
Hox cluster II (M17.1)	0.916211	0.946386	0.0454059	0.266087	0.599027	11	HOXA5,HOXB5,HOXB6,HOXA3	M17.1
chaperonin mediated protein folding (I) (M204.0)	0.919861	0.947319	0.0431902	0.249923	0.589821	14	NOP56,SSBP1,CCT3,ATIC,CCT8,CCT2,HSPD1,CCT7,SUCLG1	M204.0
myeloid cell cytokines, metallopeptidases and laminins (M78)	0.924945	0.948997	0.0537873	-0.240714	-0.585428	11	MMP19,IL10,SFN,GSN	M78
translation initiation (M227)	0.926991	0.948997	0.0537873	-0.248072	-0.572334	9	ETFA,EIF2S1,EIF2S2,NDUFA8	M227
TBA (M137)	0.943563	0.963104	0.0425878	0.242205	0.578062	15	USP1,PLEKHF2,PANK3,SMARCA5,TCERG1,ZMYM2	M137
platelet activation (I) (M32.0)	0.962353	0.979386	0.0549074	-0.194921	-0.565865	22	CORO1A,TGFB1,PPP1CA,AKT1,GNB2,FLNA,APEH,PPP2R1A	M32.0
cytokines - recepters cluster (M115)	0.967213	0.981437	0.0429311	0.231327	0.520775	11	IL15,IL15RA,IL23A	M115
TBA (M148)	0.975717	0.984779	0.0513223	-0.204856	-0.498221	11	STXBP3,TMEM30A,RB1,SPAST	M148
TBA (M243)	0.977528	0.984779	0.052057	-0.203031	-0.502973	12	NDUFB7,TUFM	M243
platelet activation (II) (M32.1)	0.97907	0.984779	0.0535669	-0.192195	-0.542361	20	MAP7D1,TGFB1,NBEAL2	M32.1
TBA (M198)	0.98725	0.990119	0.0419926	0.211397	0.475908	11	XPO6,LYN,CEBPB,TECPR2	M198
heme biosynthesis (I) (M171)	0.994516	0.994516	0.0418239	0.199931	0.441326	10	CPOX,ALAD,HEMGN,GATA1,PLEK2,ALAS2	M171

## Sheet: MtD male
pathway	pval	padj	log2err	ES	NES	size	leadingEdge	ID
enriched in NK cells (I) (M7.2)	1.28991e-14	4.35989e-12	0.986546	-0.764089	-2.84637	45	CCL5,GZMA,GZMH,TGFBR3,SAMD3,GZMM,GNLY,CST7,NKG7,SLAMF7,PRKCH,EOMES,FGFBP2,IL2RB,KLRD1,S1PR5,HOPX,TBX21,KLRF1,PRKCQ,RORA,ZAP70,KLRK1,CTSW,PRF1,CD96,MYBL1,XCL2,ARL4C,STAT4,SH2D2A,GZMB,PTGDR,CD247,ITK	M7.2
enriched in monocytes (II) (M11.0)	4.58965e-10	7.75652e-08	0.814036	0.419706	2.18251	179	BTK,P2RY13,SGK1,NFE2,PADI2,NLRP3,NCF1C,STAB1,KLF4,RASSF4,MGST1,SIGLEC9,CST3,CYFIP1,TLR2,LMO2,TNFAIP2,LAT2,PRAM1,IMPA2,TFEC,PRKCD,ALDH1A1,IFNGR2,TLR5,CSF2RA,NRGN,ZNF467,MNDA,ITGAM,SMPDL3A,ASGR2,SULF2,BLVRB,KCTD12,LY86,FCAR,QPCT,ITGAX,CD33,NLRP12,ADAP2,CFD,CD36,IGSF6,NOD2,CCR1,PYGL,LILRB3,RXRA,CSF3R,RNASE2,DMXL2,FPR2,PLXNB2,NCF1,TNS3,LRP1,TLR8,MS4A6A,RAB32,IRAK3,SCPEP1,LILRB1,PLBD1,TIMP2,PLA2G7,CEB…	M11.0
enriched in T cells (I) (M7.0)	3.1076e-09	3.50123e-07	0.774939	-0.621284	-2.45216	58	TIGIT,CCL5,GZMA,GZMH,SAMD3,GZMM,GZMK,GNLY,NKG7,PRKCH,EOMES,PRKCQ,RORA,IL32,ZAP70,BCL11B,PRF1,CD96,XCL2,TRBC1,ITM2A,CD2,SH2D1A,ETS1,GZMB,CD247,ITK,KLRB1,TRAV20,PTPRCAP,SLA2	M7.0
immune activation - generic cluster (M37.0)	5.11413e-09	4.32144e-07	0.761461	0.361618	1.98694	261	DACH1,BTK,OLFM4,DEFA4,TCN1,MS4A3,ELANE,FOLR3,LRRC4,CEACAM6,P2RY13,CEACAM1,AZU1,GAB1,ST3GAL6,MMP8,ABCA13,TUBG1,ARAP3,SIGLEC5,PRRG4,LCN2,BPI,DEFA1,ANXA3,SGK1,PTX3,CCR9,CRISP3,CEBPE,NFE2,RGL1,CSF2RB,PADI2,TLR7,MBOAT2,FAM43A,CLEC5A,VSIG10,CHI3L1,NLRP3,ACTN1,CYP4F3,KIF16B,SCD,SAC3D1,BARD1,KLF5,RAD54B,PCBP3,TLR1,CREB5,TCL1A,MGST1,SIGLEC9,CD9,C3AR1,CYFIP1,SLC40A1,PPIL4,DUSP6,PTGS2,ATP8B4,LAT2,MACROD2,PR…	M37.0
T cell activation (I) (M7.1)	1.40739e-06	9.51395e-05	0.643552	-0.584204	-2.21658	50	TIGIT,CCL5,CD8A,PTPN22,SLAMF7,IL12RB1,PRKCH,EOMES,CD8B,PRKCQ,RORA,CORO1A,ZAP70,KLRK1,BCL11B,SLAMF1,TRBC1,CD2,CD247,ITK,THEMIS,RHOH,SLA2,IKZF1	M7.1
enriched in NK cells (receptor activation) (M61.2)	5.39508e-06	0.000303923	0.610527	-0.82396	-2.27449	13	KIR2DL3,KLRD1,PRKCQ,ZAP70,KLRK1,CD96,CD244,KIR2DL4,KIR2DL1,CD247,ITK	M61.2
Monocyte surface signature (S4)	1.66994e-05	0.000806342	0.57561	0.435866	1.98831	80	S1PR3,P2RY13,CYBRD1,PTGIR,CCR2,P2RX1,IL6R,TLR1,FCER1A,SIGLEC9,P2RY2,SLC40A1,TLR2,LTBR,TMTC2,ABCA1,TLR5,APCDD1,SLC24A4,ITGAM,TNFRSF10B,ASGR2,FCAR,CD33,CD4,CD36,CCR1,LILRB3,CSF3R,NFAM1,FPR2,LRP1,MS4A6A,LILRB1,TLR4,CD302,SIRPB1,PTPRE,SLC46A2,VSTM1	S4
TLR and inflammatory signaling (M16)	4.34748e-05	0.00165806	0.557332	0.52959	2.07769	42	KCNJ2,P2RY13,TLR6,NFE2,PADI4,TLR7,TLR1,SIGLEC9,TLR2,WDFY3,TLR5,FCAR,ITGAX,NPL,LILRB3,CSF3R,FPR2,TLR8,IRAK3,LILRB1,KCNJ15,TLR4,NCF4	M16
enriched in NK cells (II) (M61.0)	4.41496e-05	0.00165806	0.557332	-0.753831	-2.1534	15	TGFBR3,NKG7,KIR2DL3,IL2RB,S1PR5,KLRF1,KLRK1,CD96,KIR2DL1,CD247,PVRIG,KLRB1	M61.0
B cell surface signature (S2)	0.000108974	0.00345231	0.538434	0.457057	1.91559	58	SCN3A,GABBR1,CD180,GP5,CCR6,IMPG2,HRH4,ADAM28,CCR9,TMEM156,NT5E,CD24,ABCB4,BTLA,CD200,FCRL1,IL5RA,FCRL5	S2
T cell activation (II) (M7.3)	0.000112353	0.00345231	0.538434	-0.603912	-2.02024	28	TIGIT,CCL5,GZMA,NKG7,SLAMF7,IL12RB1,ZAP70,IL18R1,SLAMF1,STAT4,CD247,ITK,PTPRCAP,SLA2,CXCR3,SP140,CD3G,CCR5,GPR171,NLRC3,CD3E,LCK	M7.3
NK cell surface signature (S1)	0.000208543	0.00587397	0.518848	-0.562099	-1.97515	34	TGFBR3,NCR1,SLAMF7,KIR2DL3,KLRC3,IL2RB,S1PR5,KLRF1,KLRK1,IL18R1,KIR2DL1,NCAM1,ENPP5,PTGDR,PVRIG	S1
antiviral IFN signature (M75)	0.000394127	0.0102473	0.498493	0.615125	2.04539	22	ELANE,OAS3,IL1B,ANXA3,PTX3,OAS1,IFIT1,FCER1A,IRF7,IFIH1,RSAD2,PML,DDX58	M75
enriched in monocytes (IV) (M118.0)	0.000484543	0.0116983	0.498493	0.454322	1.84786	50	ST3GAL6,PTX3,PADI4,SMARCD3,TLR1,DUSP6,PTGS2,LTBR,DOK3,BCL6,SLC24A4,HHEX,PAK1,F5,CD4,LYZ,VNN1,MPP1,ARHGEF10L,LRRK2,DPYD,HLA-DMB,CD68,TNFSF13B,EMILIN2,CARD9,ACSL1,STEAP4,CXCR2,HAL,RNASE6,LY96,NAIP,PGD	M118.0
cell cycle (III) (M103)	0.00078104	0.0166763	0.477271	-0.501487	-1.86813	45	CCNE2,CDKN1B,MAD2L1,CDKN2C,MCM4,ANAPC10,RAD21,E2F1,CDKN1A,MCM2,CDC6,MCM6,PTTG1,CDK1,MCM7,WEE1,CDK4,CDC20,MCM5,MCM3,CCNA2,CCNB2	M103
enriched in NK cells (III) (M157)	0.000820736	0.0166763	0.477271	-0.704853	-1.98952	14	TIGIT,C1orf21,PPP1R16B,KLRC3,CCL4,MATK,PTPN4,PVRIG,TRGC2	M157
respiratory electron transport chain (mitochondrion) (M219)	0.00083875	0.0166763	0.477271	-0.685707	-2.00355	17	COX6C,UQCRFS1,COX7C,UQCR10,COX8A,UQCRH,UQCRQ,CYC1,COX5B,COX6A1,COX6B1,UQCRC1	M219
enriched in activated dendritic cells (II) (M165)	0.00101053	0.0189754	0.45506	0.534957	1.89289	28	HLX,MX2,ST3GAL6,PRRG4,CSF2RB,IFIT2,IFIT1,MGST1,IFIT3,IFIH1,IFNGR2,RSAD2,CSF2RA,SIGLEC1,PARP9,DAPK1,IL18	M165
TBA (M114.0)	0.0012324	0.0219237	0.45506	0.49154	1.82774	34	MS4A3,ELANE,ZNRF1,ST3GAL6,BTBD3,MPO,CPNE2,NFE2,ACTN1,MGST1,PKP4,CLEC11A,SLC40A1,ATP8B4,CPA3,CDK6,LGALS12,FAH,JAG1	M114.0
Naive B cell surface signature (S8)	0.00144274	0.0243823	0.45506	0.607024	1.94993	19	SLC38A11,GABBR1,P2RY14,CCR6,IMPG2,HRH4,HVCN1,BTLA,CD200	S8
TBA (M131)	0.00206789	0.0332832	0.431708	0.67268	1.96233	13	HEMGN,MS4A3,TNS1,GMPR,FHL2,ACTN1,GFI1B,CMPK2	M131
enriched in B cells (I) (M47.0)	0.00220756	0.0335716	0.431708	0.437176	1.73017	44	STAP1,ADAM28,CD24,ABCB4,BTLA,TCL1A,CD200,FCRL1,MACROD2,FCRL5,IGHD,TSPAN13,CD22,FCER2,CD72,PTPRK,IGKV3-20,HLA-DOB,TCF4,SPIB,PCDH9	M47.0
heme biosynthesis (I) (M171)	0.00228446	0.0335716	0.431708	0.787628	1.96937	8	HEMGN,ALAS2,CPOX,TMOD1,HMBS	M171
TBA (M80)	0.003673	0.0506434	0.431708	0.63605	1.89557	14	GAB1,CCR9,RGL1,FAM43A,ENG,BLNK,GPR132,PTK2,TRAT1,HCP5	M80
regulation of signal transduction (M3)	0.00374581	0.0506434	0.431708	0.444724	1.7068	38	GAB1,ASAP2,RGL1,IL1RN,KLF4,TLR2,PRKCD,TLR5,BCL6,ENG,APCDD1,SULF2,ADAP2,NOD2,CCR1,PLXNB2,LRP1,TIMP2,PTK2,TRAT1,CSF1R	M3
TBA (M236)	0.00404733	0.0522619	0.407018	0.671845	1.90091	12	ZKSCAN4,PAQR8,EXOSC3,GTF2E1,C17orf80,GIMAP4,POLR1B,BET1	M236
endoplasmic reticulum (M37.2)	0.00417477	0.0522619	0.407018	0.618316	1.87768	15	SGK1,TLR7,CYP4F3,SCD,MGST1,UNC93B1,CD4,LPCAT2,TLR8,SORT1,ELOVL4,ACSL1	M37.2
myeloid cell enriched receptors and transporters (M4.3)	0.00472111	0.0569906	0.407018	0.481794	1.72288	29	MS4A14,TLR5,SLC24A4,SULF2,KCTD12,IGSF6,CCR1,TLR8,SIGLEC16,GPBAR1,CD1D,MPEG1,SLC2A6,LILRA1,MYOF,CLEC4A,RNASE6,LRRC25,SLC7A7	M4.3
CCR1, 7 and cell signaling (M59)	0.00505378	0.0583396	0.407018	0.715949	1.84954	9	CISH,TRIB1,MAPK14,DUSP6,SOCS2,BCL6,CCR7,CCR1,TIMP2	M59
respiratory electron transport chain (mitochondrion) (M216)	0.00517807	0.0583396	0.407018	-0.727463	-1.85206	10	COX6C,COX7C,UQCR10,NDUFB7,COX6A1,NDUFB10,NDUFA7	M216
lipid metabolism, endoplasmic reticulum (M92)	0.00625017	0.068147	0.407018	0.7994	1.79761	6	CYP4F3,MGST1,PTGS2,TBXAS1	M92
E2F1 targets (Q3) (M10.0)	0.00679585	0.070131	0.407018	-0.544679	-1.7607	24	MCM4,ZNF367,MCM2,CDC6,MCM6,RAD51,WEE1,EZH2,RFC1,MAP4K1,ARHGAP6	M10.0
TBA (M243)	0.00684711	0.070131	0.407018	-0.661667	-1.75356	12	TBCB,APRT,NDUFB7,TUFM,DDT,NDUFB9,PSMB3,BCAP31,SCAND1,SRM	M243
TBA (M151)	0.00772724	0.0768178	0.407018	-0.785192	-1.70601	6	PRKCH,RORA,BCL11B,ADAM12	M151
TBA (M177.0)	0.00811545	0.078372	0.38073	0.490119	1.69376	25	BBS10,STX1A,ZNF234,ZMYM1,GIMAP1,GIMAP8,ATP10D,CCR2,GIMAP4,ZFP3,RNF170,ZNF780A,VKORC1L1,FAM135A,GLCE	M177.0
T cell activation and signaling (M5.1)	0.00863877	0.0789164	0.38073	-0.557401	-1.75834	22	IL12RB1,PTPRC,HLA-DRB1,IL2RG,CD52,ZAP70,CD2,CD247,ITK	M5.1
cell cycle (I) (M4.1)	0.00846375	0.0789164	0.38073	-0.348073	-1.49806	105	CCNE2,MAD2L1,MYBL2,RFC3,MCM4,ERCC6L,AURKB,MCM2,KIF15,TYMS,GINS4,CDC6,MCM6,POLA1,NDC80,GINS2,PTTG1,NCAPG,CDK1,PLK4,RAD51,DTL,RFC5,KIFC1,MKI67,CDC20,CENPN,NUSAP1,CDCA8,MCM5,NCAPH,CENPH,CCNA2,CDCA5,CEP55,CCNB2,RRM2,CDT1,TOP2A,HJURP,SPAG5,TPX2,BRIP1,POLA2,KIF11,CHAF1B,CDCA3	M4.1
T cell activation (III) (M7.4)	0.0104507	0.0929565	0.38073	-0.632458	-1.74586	13	PRKCQ,RORA,CD96,KLF12,ZMYND11,ETS1,THEMIS	M7.4
T cell differentiation via ITK and PKC (M18)	0.0115774	0.100337	0.38073	-0.663509	-1.71405	11	PRKCH,PRKCQ,ITM2A,SH2D1A,ETS1,ITK	M18
extracellular matrix (II) (M2.1)	0.0129034	0.109034	0.38073	0.492463	1.6611	23	OLFM4,MPO,CEACAM8,CRISP3,CD40LG,NID1,CST3,TNFAIP2,AEBP1,SMPDL3A,VCAN,LRG1,PLA2G7,SPARC,GRN,CTSH,TNFSF13	M2.1
translation initiation factor 3 complex (M245)	0.0135661	0.111838	0.38073	-0.65762	-1.69883	11	EIF3D,EIF3K,EIF3F,PHB2,EIF3H,UXT,FBL,EIF3G,EEF1B2,EIF3E,EEF1G	M245
respiratory electron transport chain (mitochondrion) (M238)	0.0139581	0.112329	0.38073	-0.619588	-1.71033	13	NDUFA4,NDUFS7,NDUFB2,UQCRH,UQCRQ,NDUFS8,NDUFA11,NDUFS4,NDUFB6,NDUFA3	M238
TBA (M141)	0.0151198	0.118849	0.38073	0.668782	1.7277	9	CEACAM6,CEACAM1,ST3GAL6,PIP5K1B,KLF5	M141
Membrane, ER proteins (M134)	0.0160518	0.123307	0.352488	0.665084	1.71814	9	RGL1,CORO2B,ENG,CD72,NAV1,PTK2,CIITA	M134
enriched in B cells (VI) (M69)	0.0168644	0.12667	0.352488	0.518376	1.66517	19	ADAM28,ABCB4,BTLA,CD200,FCRL1,TSPAN13,CD22,CD72,PTPRK,HLA-DOB,PCDH9,MS4A1,P2RX5	M69
enriched in membrane proteins (M124)	0.0181193	0.133137	0.352488	0.536875	1.65117	16	ELANE,ALAS2,SLC4A1,KCNH2,CD24,ABCB6,SNCA,C3AR1,SLC40A1	M124
integrins and cell adhesion (M84)	0.0190648	0.137104	0.352488	-0.720679	-1.70727	8	ICAM3,CD96,ITGAL,ITGA4,ITGB7	M84
enriched in myeloid cells and monocytes (M81)	0.0230877	0.162576	0.352488	0.423144	1.53576	31	TLR7,CLEC5A,CHI3L1,NLRP3,ACTN1,CCR2,SNCA,PRAM1,BCL6,HHEX,F5,CLU,MYH10,PTGS1,TLR4,SPARC,CSF1R	M81
respiratory electron transport chain (mitochondrion) (M231)	0.0259376	0.178917	0.352488	-0.660475	-1.63546	9	NDUFB4,UQCRFS1,NDUFB1,NDUFS3,NDUFAB1	M231
Hox cluster III (M17.2)	0.0292021	0.189814	0.352488	0.848988	1.50677	3	HOXB4,HOXB3,MEIS1	M17.2
enriched in dendritic cells (M168)	0.0290903	0.189814	0.352488	0.511927	1.57444	16	CA2,RRAGD,CLEC5A,DAB2,FCER1A,ADAM9,JAG1,EMILIN2,IL1R1,CTSB,PGD	M168
leukocyte activation and migration (M45)	0.0289792	0.189814	0.352488	-0.616025	-1.59138	11	FYN,INPP5D,CD2,CD48,ITGAL,ITGA4	M45
TBA (M125)	0.0298277	0.190222	0.352488	0.738189	1.54659	5	CDKN2B,GP1BB,FUT7,MAPRE3	M125
TBA (M177.1)	0.0307006	0.192163	0.352488	0.624874	1.61427	9	TMOD2,CCR2,ZFP3,VKORC1L1,ZNF485,ZNF573,ZNF623,CX3CR1	M177.1
mitotic cell cycle in stimulated CD4 T cells (M4.9)	0.0356801	0.21927	0.321776	-0.58339	-1.61041	13	ZNF367,CDC6,PLK4,RAD51,EZH2,NCAPH	M4.9
enriched in neutrophils (II) (M163)	0.0375038	0.226362	0.321776	0.565	1.59861	12	ARAP3,DENND3,SLC40A1,IMPA2,CFD,NPL,FRAT2	M163
TBA (M102)	0.0406598	0.236949	0.321776	0.723499	1.62693	6	STAP1,BTLA,P2RX5,PNOC,CD79A	M102
mitotic cell cycle - DNA replication (M4.4)	0.0401448	0.236949	0.321776	-0.489206	-1.54322	22	MCM4,MCM2,KIF15,CDC6,MCM6,POLA1,PLK4,MCM7,MCM5,MCM3,CDT1,TPX2,POLA2,RPA2,CDK2,PCNA	M4.4
RA, WNT, CSF receptors network (monocyte) (M23)	0.04372	0.244371	0.321776	0.578117	1.61547	11	FZD2,PTGS2,CSF2RA,RXRA,CSF3R,CEBPA,SPI1,CSF1R,RARA,FZD1	M23
TBA (M70.0)	0.0445833	0.244371	0.321776	0.603116	1.60648	10	LTB4R2,CDKN2B,ADARB1,GP1BB,FUT7,MAPRE3,PDLIM7	M70.0
cell movement, Adhesion & Platelet activation (M30)	0.0437676	0.244371	0.321776	0.495147	1.52283	16	GAB1,TNS1,CD9,HBEGF,TPM1,MPP1,NAV1,PTK2,SEMA6A,PROS1	M30
enriched in G-protein coupled receptors (M130)	0.0448254	0.244371	0.321776	-0.623421	-1.58718	10	CCL5,F2R,S1PR5,PDE4D,PTGDR	M130
MHC-TLR7-TLR8 cluster (M146)	0.0487365	0.257389	0.276501	-0.527771	-1.50763	15	HLA-E,HLA-B,HLA-DRB1,HLA-A,HLA-C	M146
signaling in T cells (II) (M35.1)	0.0486753	0.257389	0.321776	-0.630258	-1.56064	9	IL2RB,PRF1,TNFRSF18,GZMB,TNFRSF4	M35.1
E2F transcription factor network (M8)	0.0505837	0.25905	0.282013	-0.644399	-1.52656	8	ERCC6L,E2F1,CDC6,CCNA2,CDCA5	M8
chemokines and receptors (M38)	0.0504034	0.25905	0.321776	-0.625936	-1.54994	9	CCL5,CCL4,CXCR4,DOCK2	M38
TBA (M105)	0.0537905	0.259731	0.321776	0.484056	1.48872	16	CA2,BTBD3,CPNE2,BPI,PTX3,MGST1,CLEC11A	M105
enriched in B cells (III) (M47.2)	0.0516004	0.259731	0.321776	0.406899	1.41995	26	BTK,CD180,CD24,FCRL5,IGHD,HHEX,IGLV1-44,IGHA1,PAWR,FAM30A,TPD52,HLA-DOA,ALOX5	M47.2
enriched in NK cells (KIR cluster) (M61.1)	0.0535373	0.259731	0.271289	-0.719003	-1.45872	5	KIR2DL3,KIR2DL4,KIR2DL1,KIR2DS4	M61.1
transcription elongation, RNA polymerase II (M234)	0.0528233	0.259731	0.266351	-0.57811	-1.53212	12	POLR2I,MEA1,UQCR10,AURKAIP1,UQCRQ,NDUFB10	M234
TBA (M55)	0.0573951	0.264308	0.282013	0.53869	1.52417	12	DOK3,PRKCD,CSF3R,PDLIM7,GRINA,LRP1,RASGRP4,SPI1,RARA	M55
enriched in antigen presentation (II) (M95.0)	0.0578662	0.264308	0.252961	-0.483261	-1.46936	20	IL10RA,PTPRC,HLA-DRB1,ITGAL,HCLS1,PLEK,ITGA4	M95.0
enriched in monocytes (III) (M73)	0.0556721	0.264308	0.321776	0.567806	1.58665	11	DUSP6,TFEC,BCL6,CEBPB,MAML3,CCR1,TIMP2,PLXDC2,IER3	M73
mitotic cell cycle in stimulated CD4 T cells (M4.5)	0.0568507	0.264308	0.321776	-0.446916	-1.48782	27	MAD2L1,CDCA7,LAG3,ZNF367,TYMS,MCM6,NDC80,CDK1,ZEB1,CDC20,CDCA5,CEP55,RRM2,TOP2A	M4.5
transmembrane transport (I) (M87)	0.0608108	0.274054	0.276501	0.451363	1.42406	18	SLC4A1,KCNH2,NLRP3,ABCB6,TLR2,VDR,CD36,DAPK1,HK3,TLR4	M87
cell cycle (II) (M4.10)	0.0637523	0.279848	0.24134	-0.565649	-1.49909	12	CCNE2,GINS2,CDK1,DTL,CCNB2,RRM2,STEAP3	M4.10
translation initiation (M227)	0.062963	0.279848	0.245042	-0.585648	-1.49101	10	PSMD14,EIF4H,NUP37	M227
platelet activation (I) (M32.0)	0.0648291	0.280926	0.287805	-0.483278	-1.49465	21	FLNA,PPP1CA,NRBP1,CORO1A,PPP2R1A,ACTN4,GNB2,NUCB1,TLN1,AKT1,POR,PFN1	M32.0
chemokine cluster (I) (M27.0)	0.0664062	0.284118	0.245042	-0.651332	-1.47829	7	CCL5,CCL4	M27.0
CD4 T cell surface signature Th1-stimulated (S6)	0.0704762	0.289585	0.234393	-0.674002	-1.46443	6	F2R,LAG3,TSPAN5	S6
chemokines and inflammatory molecules in myeloid cells (M86.0)	0.0705244	0.289585	0.227987	-0.525298	-1.48271	14	SLAMF7,TRAF1,CCL4,TNFAIP3	M86.0
cytoskeletal remodeling (enriched for SRF targets) (M34)	0.0693878	0.289585	0.245042	0.631595	1.52232	7	ACTN1,TPM2,MYLK,TPM1	M34
enriched in activated dendritic cells/monocytes (M64)	0.0711111	0.289585	0.252961	0.508281	1.48275	13	IL1B,IL1RN,TNFAIP2,BASP1,SIRPA,G0S2,IL13RA1	M64
nucleotide metabolism (M181)	0.0727969	0.292921	0.231127	-0.59993	-1.48554	9	GMPS,ATIC,PAICS,RRM2,ADSL	M181
B cell development/activation (M58)	0.0753138	0.299483	0.237794	0.524731	1.46629	11	BTK,BCL2,DUSP6,BLNK,PIK3CD,TCF4,SPIB	M58
Hox cluster IV (M17.3)	0.0785855	0.304355	0.224966	0.882689	1.36213	2	HOXB2,HOXB4	M17.3
Hox cluster VI (M107)	0.086444	0.304355	0.213928	0.875648	1.35126	2	HOXB2,HOXB3	M107
PLK1 signaling events (M4.2)	0.0854271	0.304355	0.197822	-0.416362	-1.37852	26	MYBL2,ERCC6L,NDC80,GINS2,NCAPG,WEE1,CDC20,CLSPN,NUSAP1,CEP55,HJURP,TPX2	M4.2
T & B cell development, activation (M62.0)	0.0823245	0.304355	0.245042	0.402373	1.39053	25	GPM6B,GAB1,RGL1,VSIG10,SCD,TCL1A,CD9,ICOSLG,LRP12	M62.0
TBA (M93)	0.077821	0.304355	0.224966	-0.620426	-1.46977	8	TGFBR3,PTCH1	M93
cell adhesion (GO) (M117)	0.0815603	0.304355	0.208955	-0.457796	-1.41584	21	PTPRC,PRKCQ,CORO1A,ZAP70,CD96,PPP2R1A,PLEK,CYTIP,CD300A,CXCR3,CD6	M117
enriched for promoter motif NATCACGTGAY (putative SREBF1 targets) (M178)	0.0860656	0.304355	0.21925	0.583321	1.45852	8	AKAP12,KIT,SOCS2,BLNK	M178
erythrocyte differentiation (M173)	0.0814196	0.304355	0.227987	0.701017	1.46871	5	LYL1,FHL2,HMBS,MYH10	M173
innate antiviral response (M150)	0.0838852	0.304355	0.231127	0.5038	1.42545	12	OAS3,OAS1,IFIT1,IRF7,RSAD2,EIF2AK2,RXRA,APOBEC3A	M150
mismatch repair (II) (M22.1)	0.0837887	0.304355	0.208955	-0.543442	-1.44024	12	RFC3,RFC2,RFC5,POLD3,MSH2	M22.1
mitotic cell division (M6)	0.079566	0.304355	0.213928	-0.465579	-1.4156	20	MAD2L1,CENPO,ERCC6L,AURKB,NDC80,CDC20,CENPN,CDCA8,CENPH	M6
Hox cluster V (M96)	0.0884615	0.308247	0.208955	0.806566	1.43148	3	HOXB2,HOXB3,CPNE8	M96
mitotic cell cycle in stimulated CD4 T cells (M4.11)	0.0914397	0.315374	0.206588	-0.609751	-1.44448	8	RAD51C,AURKB,TK1,CCNA2,CDCA3,SUV39H1,CYB5B	M4.11
B cell development (M9)	0.0952381	0.325156	0.213928	0.538834	1.43525	10	LTA,CEBPE,CBFA2T3,HHEX,CCR7,TLR4,SPI1,TNFSF13	M9
cytoskeleton/actin (SRF transcription targets) (M145.1)	0.0979167	0.32594	0.206588	0.550458	1.42202	9	TNS1,TPM2,MYLK,TPM1	SRF transcription targets) (M145.1
lysosome (M209)	0.0983607	0.32594	0.204295	0.566228	1.41579	8	GM2A,SORT1,CTSZ,CD68,CTSB,GNS	M209
regulation of localization (GO) (M63)	0.0965392	0.32594	0.193813	-0.532788	-1.412	12	FLNA,SNX17,ARHGDIA,PKN1,AKT1,MAP2K2,NAPA	M63
adhesion and migration, chemotaxis (M91)	0.1	0.328155	0.191892	-0.557789	-1.42008	10	CCL5,F2R	M91
TBA (source: B cells) (M152.0)	0.101923	0.329297	0.193813	0.790929	1.40372	3	IMPG2,CCR9,MEFV	M152.0
proinflammatory cytokines and chemokines (M29)	0.102296	0.329297	0.202072	0.672997	1.41	5	IL1B,PTX3	M29
transcriptional targets of glucocorticoid receptor (M74)	0.106557	0.339777	0.195789	0.563724	1.40952	8	BTK,SCD,HLA-DOA,PSD3	M74
TBA (M211)	0.124074	0.384743	0.170932	-0.543126	-1.38275	10	CMPK1,RAP1B,CCNG1,MDFIC,ADD3	M211
TBA (M72.2)	0.124046	0.384743	0.173748	-0.532073	-1.37451	11	SP3,ZDHHC17,ARID4B	M72.2
integrin cell surface interactions (II) (M1.1)	0.123506	0.384743	0.17822	0.710792	1.39928	4	LAMB2,LAMC1,FN1,VWF	M1.1
inflammatory response (M33)	0.12987	0.399055	0.181383	0.505933	1.34762	10	STAB1,TBC1D8,GPX1,TLR4,CARD9,TNFSF13,FCER1G	M33
TBA (M108)	0.133843	0.407559	0.166934	-0.658556	-1.33609	5	CDCA7,RNF43,ASCL2	M108
mitochondrial cluster (M235)	0.138393	0.41765	0.17822	0.438323	1.33108	15	DNAJA3,PUS7,POP5,EIF2B3,HIBCH,TCHP,ALG8	M235
RIG-1 like receptor signaling (M68)	0.141667	0.423746	0.169571	0.518441	1.33931	9	TRIM25,IRF7,IFIH1,DDX58,ISG15	M68
enriched in antigen presentation (III) (M95.1)	0.143898	0.426286	0.156312	-0.500127	-1.32545	12	PTPRC,HLA-DRB1,PLEK	M95.1
spliceosome (M250)	0.145038	0.426286	0.159647	-0.520304	-1.34411	11	SNRPD2,SNRPF,LSM5,MAGOH,SNRPD1,SNRPE	M250
TBA (M188)	0.151515	0.441484	0.166934	0.493964	1.31574	10	OLFM4,LCN2,BPI,CEACAM8,ATP8B4,RNF144A	M188
proteasome (M226)	0.153005	0.442016	0.151149	-0.491533	-1.30267	12	PSMD14,NUP37,POLR2K,RAN,PSMC2,PSMA6,TAF9,PSMA2	M226
transmembrane and ion transporters (II) (M224)	0.157171	0.450201	0.155242	0.827288	1.27663	2	CACNA1F,SLC4A3	M224
enriched in B cell differentiation (M123)	0.159836	0.453988	0.157403	0.530895	1.32744	8	GAB1,NR4A1,HBEGF,ICOSLG,DLL1	M123
TBA (M197)	0.162272	0.455444	0.155242	-0.835108	-1.27739	2	NRP1	M197
cell division - E2F transcription network (M4.8)	0.163043	0.455444	0.145516	-0.446179	-1.29301	16	MAD2L1,MCM4,MCM2,TOPBP1,RFC5,MCM3	M4.8
purine nucleotide biosynthesis (M212)	0.165756	0.459225	0.144631	-0.48343	-1.2812	12	CHCHD3,GMPS,ATIC,PAICS,CCT7,ADSL,RUVBL2	M212
mismatch repair (I) (M22.0)	0.169179	0.464899	0.13649	-0.380405	-1.25947	26	SSBP1,RFC3,MCM6,POLA1,RFC2,TOPBP1,RFC5,FIGNL1,POLD3	M22.0
C-MYC transcriptional network (M4.12)	0.177481	0.476122	0.142901	-0.496796	-1.28338	11	CDCA7,NME1,TK1,MCM6,TOP2A,KIF11,BIRC5,BCAT1,HMGA1,CCNB1	M4.12
TBA (M241)	0.176923	0.476122	0.143759	0.734609	1.30377	3	PAN2,CCNL2	M241
glycerophospholipid metabolism (M114.1)	0.177489	0.476122	0.153159	0.478743	1.27519	10	ST3GAL6,MBOAT2,PLA2G4A,SLC40A1,FAH,LPCAT2	M114.1
T cell differentiation (Th2) (M19)	0.182971	0.476667	0.13649	-0.436955	-1.26628	16	GZMK,IL32,ITM2A	M19
activated dendritic cells (M67)	0.182008	0.476667	0.148262	0.453588	1.26749	11	IRF7,IFIH1,RSAD2,DDX58	M67
innate activation by cytosolic DNA sensing (M13)	0.183333	0.476667	0.138022	-0.511102	-1.30122	10	CCL5,CCL4,ZBP1,NFKBIA,AIM2	M13
recruitment of neutrophils (M132)	0.181818	0.476667	0.151149	0.478077	1.27342	10	CCR3,F2RL1,FFAR2,FPR2	M132
G protein coupled receptors cluster (M155)	0.19375	0.499905	0.142901	0.489767	1.26524	9	S1PR3,P2RY2,C3AR1,LTB4R,FPR2	M155
T cell signaling and costimulation (M44)	0.196296	0.502637	0.132846	-0.50488	-1.28538	10	FYN,ARHGDIB	M44
chemokine cluster (II) (M27.1)	0.202335	0.514204	0.134273	-0.52926	-1.2538	8	CCL5,CCL4	M27.1
extracellular region cluster (GO) (M189)	0.206681	0.521329	0.138022	0.607845	1.2735	5	HSPG2,ENG,MMP28,CMTM8,CHI3L2	M189
TBA (M136)	0.211191	0.524873	0.12564	-0.438891	-1.25374	15	CAPN1,COPE,GPS1,PPP2R1A,PKN1,GNB2,NUCB1,MAP2K2,NAPA,GNAI2,DNM2	M136
antigen presentation (lipids and proteins) (M28)	0.210117	0.524873	0.131458	-0.52671	-1.24776	8	CD8A,HLA-DRB1	M28
TBA (M185)	0.216998	0.52747	0.123842	-0.44092	-1.24454	14	ATG5,HPRT1,FNDC3A,DLD	M185
TBA (M193)	0.215164	0.52747	0.133555	0.500744	1.25205	8	GMPR,SPTB,PBX1	M193
TBA (M66)	0.216518	0.52747	0.1396	0.401546	1.2194	15	BTK,KMO,CST3,ADAP2,CYBB,MAFB	M66
TBA (source: naive B cells) (M152.1)	0.220039	0.52747	0.128789	0.79087	1.22044	2	IMPG2,MEFV	M152.1
signaling in T cells (I) (M35.0)	0.219203	0.52747	0.123257	-0.447252	-1.23461	13	PRF1,GZMB,JUNB,TNFRSF4,ATF3,TNFRSF9,TNF	M35.0
enriched in nuclear pore complex interacting proteins (M247)	0.223969	0.530505	0.127505	0.788424	1.21666	2	HRH4,FAM153A	M247
golgi membrane (II) (M237)	0.224444	0.530505	0.13649	0.386817	1.18966	16	GOLPH3L,GALNT7,RAB33B,RAB21,SLC35B3,C1GALT1C1,SLC35A5	M237
Activated (LPS) dendritic cell surface signature (S11)	0.230958	0.539872	0.142057	0.318146	1.15637	30	ITGB8,PRRG4,SLC41A2,CSF2RB,EREG,SIGLEC1,IL3RA,LY75,IFI6,ELOVL7,CD40,TNFSF13B,F11R,ANTXR2,CALCRL,IL13RA1,NRP2	S11
formyl peptide receptor mediated neutrophil response (M11.2)	0.231602	0.539872	0.132147	0.452648	1.20569	10	NCF1C,PAK1,IGSF6,CAMK1,NCF2,PILRA	M11.2
leukocyte migration (M88.0)	0.233696	0.541021	0.118815	-0.421304	-1.22093	16	PLS1,ACSL5,GPA33,RNF43,MAPK13,GMDS	M88.0
T cell activation (IV) (M52)	0.235507	0.541506	0.118288	-0.436927	-1.20611	13	GFI1,PTPRC,LAG3	M52
TBA (M120)	0.248092	0.562785	0.118288	-0.46497	-1.20116	11	HCLS1,ARHGAP4,MAP4K1,LPXN,SIGIRR,ARHGAP15,LYN	M120
TBA (M244)	0.247465	0.562785	0.122679	-0.783904	-1.19907	2	CAMK2N1,TRIM17	M244
TBA (M186)	0.256972	0.570738	0.118815	0.625623	1.23161	4	GP1BB,PDLIM7,PSD	M186
enriched in hepatocyte nuclear factors (II) (M88.2)	0.253438	0.570738	0.118815	0.774196	1.1947	2	PIP5K1B,CALML4	M88.2
enriched in monocytes (surface) (M118.1)	0.258352	0.570738	0.126254	0.392102	1.16856	14	S1PR3,LTBR,SLC24A4,CD4,NFAM1,HLA-DMB,TNFSF13B,STEAP4	M118.1
type I interferon response (M127)	0.256071	0.570738	0.126254	0.413278	1.16933	12	IFIT1,IRF7,IFIH1,USP18,RSAD2,PARP9	M127
chaperonin mediated protein folding (I) (M204.0)	0.260398	0.571523	0.111463	-0.417946	-1.17969	14	SSBP1,FBXW2,ATIC	M204.0
golgi membrane (I) (M113)	0.2625	0.572419	0.120433	0.456085	1.17823	9	LPCAT2,TLR8,SORT1,STEAP4,WLS,SGMS2,CSGALNACT1	M113
TLR8-BAFF network (M25)	0.266234	0.57684	0.122108	0.442054	1.17747	10	SLC40A1,BCL6,ASGR2,TLR8,TNFSF13B,TBXAS1,ASGR1,PCTP	M25
enriched in neutrophils (I) (M37.1)	0.269923	0.57743	0.133555	0.286156	1.12265	42	LRRC4,NFE2,CHI3L1,RNF24,CYP4F3,CREB5,BASP1,NLRP12,FFAR2,PYGL,CSF3R,FPR2,LRG1,KCNJ15,TNFRSF10C,NCF4,RGL4,REPS2,G0S2,STEAP4	M37.1
platelet activation and degranulation (M85)	0.269388	0.57743	0.11725	0.485496	1.17018	7	FN1,CLU,VWF,SPARC,THBS1,SERPINA1	M85
metabolism in mitochondria, peroxisome (M187)	0.279762	0.594714	0.112843	0.873064	1.15813	1	EHHADH	M187
enriched for ubiquitination (M138)	0.282443	0.59666	0.109684	-0.450299	-1.16326	11	MBNL2,ZBTB41,UBR1	M138
blood coagulation (M11.1)	0.285388	0.597991	0.120985	0.341353	1.13273	21	P2RX1,SERPINB2,ITGAM,ITGAX,F5,CFD,CD36,GNB4,SIRPA,SYK,FCER1G,SLC7A7,SLC16A3,PLAUR	M11.1
lysosomal/endosomal proteins (M139)	0.286611	0.597991	0.114751	0.407267	1.13805	11	SORT1,CD68,NPC2,CTSH,CTSB,GAA,PSAP,AP1S2,CTSS,CTSD,SLC11A1	M139
TBA (M184.0)	0.29375	0.602227	0.112843	0.43485	1.12337	9	CDKN2B,ARHGEF4,GP1BB,MAP3K10,MAP2K7,DLG4	M184.0
TBA (M220)	0.291667	0.602227	0.110122	0.864765	1.14713	1	KCNC3	M220
enriched in B cells (IV) (M47.3)	0.293987	0.602227	0.11725	0.382233	1.13914	14	BTK,CD180,IGHA1,PAWR,TLR10,FAM30A,TPD52,CIITA,HLA-DOA	M47.3
T cell surface signature (S0)	0.300509	0.61188	0.09855	-0.348587	-1.13623	25	LAG3,CD320,ITM2A,CD2,SLC37A3,PTPRCAP,CD6,CLEC2D,CD3G,ANKH,GPR171,CD3E,SLC38A1	S0
enriched in B cells (V) (M47.4)	0.30303	0.613319	0.113313	0.423343	1.12763	10	CD180,GPR18,FCRL5	M47.4
extracellular matrix (III) (M2.2)	0.306483	0.616615	0.106323	0.749815	1.15708	2	AEBP1,VCAN	M2.2
cell adhesion (lymphocyte homing) (M21)	0.311475	0.622951	0.107972	0.445276	1.11336	8	SDK2,CD24,VAV1,CCR7,CD72,PTK2,SELL	M21
Hox cluster I (M17.0)	0.322851	0.633162	0.10714	0.501387	1.12747	6	HOXB2,HOXB4,CPNE8,ZNF503	M17.0
Resting dendritic cell surface signature (S10)	0.322314	0.633162	0.12564	0.26209	1.08942	55	PTGFRN,TSPAN15,KMO,LHFPL2,STAB1,PSEN2,FCER1A,CD9,SERINC5,ENG,ITGAX,ADAM9,JAG1,IGSF6,TMEM144,SLC38A6,ITPRIPL2,ATP1B1,LPCAT2	S10
chaperonin mediated protein folding (II) (M204.1)	0.324074	0.633162	0.0992333	-0.439342	-1.11853	10	PFDN4,PFDN5	M204.1
enriched in extracellular matrix & associated proteins (M202)	0.323651	0.633162	0.106323	-0.659242	-1.13051	3	CCDC80	M202
plasma cells & B cells, immunoglobulins (M156.0)	0.329208	0.639496	0.116739	0.304983	1.07915	28	IGKV1D-13,STAP1,ADAM28,ABCB4,FCRL1,IGHD,CD22,IGLV2-23,IGLV1-44,IGKV3-20,SPIB,GNG7,PCDH9	M156.0
cell junction (GO) (M4.13)	0.334728	0.644308	0.104733	0.394409	1.10212	11	PRKCD,PAK1,KCTD12,HOMER3,TNS3,HCK,FES	M4.13
enriched in activated dendritic cells (I) (M119)	0.335498	0.644308	0.10673	0.411999	1.09741	10	RGL1,IL1RN,PRKCD,ATP1B1,PLXDC2	M119
T cell differentiation (M14)	0.338798	0.64697	0.0956031	-0.415278	-1.10058	12	BCL11B,SH2D1A,ITK,TXK,RASGRP1	M14
CD4 T cell surface signature Th2-stimulated (S7)	0.35337	0.664047	0.0931455	-0.410999	-1.08924	12	CLDND1,ITM2A,SLC37A3	S7
interferon alpha response (I) (M158.0)	0.353635	0.664047	0.0975449	0.725101	1.11894	2	IMPG2,ST14	M158.0
lymphocyte generic cluster (M60)	0.350814	0.664047	0.0931455	-0.381522	-1.07688	14	CLIP4,CD2,SH2D2A	M60
enriched for SMAD2/3 signaling (M97)	0.356557	0.665836	0.0995791	0.429078	1.07286	8	RGL1,TCL1A,LAMC1,RUNX2	M97
TBA (M184.1)	0.36952	0.686251	0.09855	0.523234	1.09623	5	CDKN2B,MAP3K10,DLG4	M184.1
MAPK, RAS signaling (M100)	0.372222	0.687492	0.0911073	-0.419518	-1.06806	10	FLNA,MAP4K1,AKT1,MAP2K2	M100
TBA (M26.0)	0.381339	0.700503	0.0949752	-0.713106	-1.09078	2	GPA33	M26.0
G protein mediated calcium signaling (M159)	0.387446	0.707874	0.0978773	0.395477	1.0534	10	GNAZ,GNA15,GNAQ,GNAI1,PRKAR2B	M159
putative targets of PAX3 (M89.1)	0.39272	0.713653	0.0899861	-0.42462	-1.05144	9	RGS1,DUSP2	M89.1
cell cycle, mitotic phase (M230)	0.395038	0.713957	0.0894367	-0.405252	-1.04689	11	JMY,NAE1,AHCTF1	M230
small GTPase mediated signal transduction (M215)	0.397112	0.713957	0.0860347	-0.363711	-1.03898	15	ARHGDIB,ARHGAP25,ARHGDIA,RHOH,ARHGAP4,ARHGAP30,ARHGAP15	M215
Ran mediated mitosis (M15)	0.40255	0.719589	0.0857844	-0.393188	-1.04203	12	AURKB,RAN,KIF15	M15
cell division (stimulated CD4+ T cells) (M46)	0.406632	0.719589	0.0828962	-0.328333	-1.03574	22	CDCA7,TYMS,CDK1,RAD51,DTL,RRM2,CDT1,TOP2A,GGH,CDCA3	M46
enriched in antigen presentation (I) (M71)	0.406137	0.719589	0.0847985	-0.35984	-1.02792	15	HLA-DRB1,HMOX1,HLA-DQB1,HLA-DPB1,ITPR3,HLA-DRA,HLA-DQA1,RTN1,HLA-DPA1	M71
TBA (M229)	0.410305	0.722308	0.0873098	-0.398003	-1.02816	11	CDKN2AIP,AEBP2,MAPK6,CCNC	M229
TBA (M48)	0.415011	0.726223	0.0949752	0.362516	1.0257	12	PLCB2,STAB1,HHEX,TLR4,SPI1,TNFSF13	M48
complement activation (II) (M112.1)	0.416826	0.726223	0.08654	-0.516436	-1.04775	5	C1R	M112.1
Memory B cell surface signature (S9)	0.419847	0.727735	0.0860347	-0.396081	-1.0232	11	CD52,GRAMD1C,TNFRSF13B	S9
TBA (M203)	0.429872	0.741311	0.0822055	-0.383225	-1.01563	12	MBNL2,C12orf29,ZBTB41	M203
suppression of MAPK signaling (M56)	0.432671	0.742349	0.0925529	0.359211	1.01635	12	IL1B,DUSP6,DUSP3,RASGRP4,CACNA2D3	M56
cell adhesion, membrane (M133.0)	0.435946	0.744191	0.0840746	-0.508534	-1.03172	5	EPS8L1,LSR	M133.0
DNA repair (M76)	0.451264	0.747682	0.0791317	-0.334453	-1.00119	19	RFC3,RFC2,RAD51,RFC5,BRCA2,POLD3,FANCG,FEN1,FANCI,PCNA	M76
E2F1 targets (Q4) (M10.1)	0.449275	0.747682	0.0795565	-0.344833	-0.999317	16	MCM4,CDC6,RAD51,WEE1,SLBP,POLA2	M10.1
TBA (M70.1)	0.444898	0.747682	0.08654	0.415452	1.00135	7	CDKN2B,FUT7,PIK3CD,PDLIM7	M70.1
TBA (source: memory B cells) (M152.2)	0.44246	0.747682	0.0852885	0.790811	1.04902	1	MEFV	M152.2
cell division (M37.3)	0.448148	0.747682	0.0808589	-0.391732	-0.997317	10	NUP37,VRK1,RUVBL1	M37.3
regulation of antigen presentation and immune response (M5.0)	0.440909	0.747682	0.0713053	-0.24359	-1.0076	79	FYN,PTPN22,PTPRC,HLA-DRB1,CSK,LIME1,PRKCQ,ZAP70,KLRK1,INPP5D,TRBC1,CD247,ITK,NFKBIA,CTLA4	M5.0
IL2, IL7, TCR network (M65)	0.459924	0.749113	0.0810802	-0.383899	-0.99173	11	IL2RG,TRBC1,ITK,PTPRCAP	M65
TBA (M121)	0.458015	0.749113	0.0813027	-0.384917	-0.994359	11	SLAMF7,IL15,TAP1,LY9,IGKV4-1	M121
TBA (M174)	0.455497	0.749113	0.0768737	-0.318665	-1.00524	22	EED,MATR3,CUL5,ANP32E,TSN,MDFIC,RNF138,CCNC,PCNP,SEC63,TNFAIP8,SRP9,PANK3	M174
platelet activation (II) (M32.1)	0.460993	0.749113	0.0770737	-0.320821	-0.992212	21	FLNA,ACTN4,SIPA1,PKN1,GNB2,MAP7D1,TLN1,AKT1,PFN1,MAP2K2,GNAI2,MLF2,DNM2	M32.1
TBA (M153)	0.474729	0.767744	0.0764767	-0.337616	-0.964435	15	SP3,RAP2C,AEBP2,NRAS,CCNC,RANBP6	M153
TBA (M104)	0.489754	0.779826	0.0815265	0.388391	0.971125	8	GNAZ,CRIM1,MEF2C,MLLT3,PF4,JUP,FSTL1,MGLL	M104
TBA (M208)	0.491429	0.779826	0.0774768	-0.452969	-0.984181	6	JMY	M208
TBA (M218)	0.48954	0.779826	0.0826646	0.344691	0.96319	11	PREPL,SLC35B3,SLC35A5,RPE,GTF2H1,HPS5	M218
enriched in B cells (II) (M47.1)	0.484925	0.779826	0.0934449	0.259433	0.98059	36	CD180,CD24,TCL1A,FCRL5,BLNK,IGHA1,PAWR,PTPRK,FAM30A,TPD52,HLA-DOB,TCF4	M47.1
TBA (M246)	0.505976	0.795441	0.0782955	0.486908	0.958534	4	POLR2J4,SNAPC1,PMEPA1	M246
platelet activation - actin binding (M196)	0.505519	0.795441	0.0838361	0.341333	0.965766	12	ASAP2,TPM4,TPM1,ABLIM3,PROS1,MFAP3L	M196
TBA (M148)	0.512552	0.798086	0.0802023	0.339225	0.947917	11	SYNJ1,ADAM9,EEA1,STXBP3,SEC23A,RB1,TMEM30A,NUP160,MORC3	M148
TBA (M41.3)	0.521825	0.798086	0.0764767	0.745387	0.988769	1	EPHB1	M41.3
cell cycle and growth arrest (M31)	0.52037	0.798086	0.0730744	-0.371094	-0.944775	10	TNFAIP3,GADD45B,JUNB	M31
extracellular matrix (I) (M2.0)	0.518764	0.798086	0.0824344	0.338887	0.958846	12	MXRA8,NID1,AEBP1,PCOLCE,VCAN	M2.0
integrin cell surface interactions (I) (M1.0)	0.515625	0.798086	0.0833634	0.314227	0.954231	15	LAMB2,ITGA5,LAMC1,CCND2,FN1,PTK2,ITGA9,ITGAV,COL6A1,MYL9	M1.0
viral sensing & immunity; IRF2 targets network (II) (M111.1)	0.513359	0.798086	0.0753094	-0.367571	-0.949549	11	PSMB10,ZBP1,PSMB8	M111.1
enriched in calcium signaling proteins (M239)	0.532417	0.810616	0.0749279	0.634589	0.979269	2	EPHB1,CAPS2	M239
Hox cluster II (M17.1)	0.537525	0.814725	0.0760837	-0.642814	-0.983258	2	PDGFD	M17.1
collagen, TGFB family et al (M77)	0.543321	0.819147	0.0696133	-0.310432	-0.929286	19	COL6A2,BCL11B,ADM,IGFBP3	M77
enriched for TF motif TNCATNTCCYR (M232)	0.54529	0.819147	0.0696133	-0.333584	-0.920836	13	RAD51C,ELP4,PDE6D,HDDC3,TTC1	M232
CD28 costimulation (M12)	0.582375	0.844947	0.0691198	-0.359855	-0.891071	9	LIME1,SH2D1A	M12
TBA (M176)	0.576065	0.844947	0.0725352	-0.62131	-0.950364	2	IGFBP3	M176
TBA (M242)	0.579498	0.844947	0.0738053	0.323785	0.904772	11	MAP3K2,ACAP2	M242
TBA (M32.5)	0.567029	0.844947	0.067676	-0.328855	-0.907782	13	RALY,NRBP1,PPP2R1A,PKN1,NUCB1,MAZ,MLF2,DNM2	M32.5
TBA (M99)	0.576923	0.844947	0.0697793	0.519384	0.921791	3	DACT1,EPHA2	M99
complement and other receptors in DCs (M40)	0.576336	0.844947	0.0694481	-0.351688	-0.908519	11	C1QA,HLA-DQB1,C1QB,CD58	M40
myeloid, dendritic cell activation via NFkB (I) (M43.0)	0.577413	0.844947	0.0670513	-0.339254	-0.899097	12	CCL5,MAP3K8,RELB,SAMSN1,IL23A,BCL3	M43.0
transmembrane transport (SLC cluster) (M154.1)	0.582463	0.844947	0.0734381	0.423045	0.886326	5	SLC16A4,SLC5A10,SLC6A12	SLC cluster) (M154.1
TBA (M190)	0.594444	0.846525	0.0664364	-0.350235	-0.891668	10	BUB3,PPP1CC,CCNG1	M190
TBA (M192)	0.595628	0.846525	0.0655321	-0.332873	-0.882185	12	OGDH,ARHGDIA,TLN1,G6PD,NAPA	M192
TBA (M72.1)	0.599278	0.846525	0.0647943	-0.306525	-0.87562	15	SP3,MBNL1,ARID4B,DEK,CCNC	M72.1
cell adhesion (M51)	0.595113	0.846525	0.0635008	-0.286214	-0.902873	22	SLAMF7,CCDC80	M51
enriched in naive and memory B cells (M83)	0.595833	0.846525	0.0721798	0.346778	0.895849	9	LY86,PCDH9,MS4A1,FCGR2B,BANK1,NR3C2,CD37	M83
extracellular matrix, collagen (M210)	0.597917	0.846525	0.0720033	0.346185	0.894316	9	EFEMP2,COL8A2,PXDN	M210
receptors, cell migration (M109)	0.601083	0.846525	0.0646485	-0.305912	-0.873869	15	TGFBR3,CORO1A,SYNE2	M109
KLF12 targets network (M32.3)	0.606884	0.851149	0.0643583	-0.301868	-0.874805	16	NRBP1,CORO1A,PPP2R1A,GNB2,POR,CLPTM1,GNAI2,RHOG	M32.3
TBA (M249)	0.61753	0.8625	0.0681513	0.435058	0.856462	4	ANKRD44,HS2ST1,LY75	M249
axon guidance (M110)	0.626667	0.87166	0.0652353	-0.405867	-0.881841	6	RHOC,NRP1,RRAS	M110
heme biosynthesis (II) (M222)	0.632653	0.87638	0.0681513	0.348664	0.840376	7	CPOX,HMBS,BLVRB,RFESD	M222
signal transduction, plasma membrane (M82)	0.63745	0.879421	0.0665892	0.428915	0.844369	4	LAMC1,FN1,PDGFRB	M82
TBA (M161)	0.64557	0.883411	0.0613026	-0.302515	-0.85388	14	FNDC3A,SP3,TSNAX,KIAA1109	M161
extracellular matrix, complement (M140)	0.645022	0.883411	0.0701132	0.320293	0.853142	10	MMP8,CRISP3,MMP9,TIMP2,FCN1	M140
TBA (M32.6)	0.653986	0.887739	0.0607719	-0.304989	-0.841902	13	PPP2R1A,PKN1,NUCB1,AKT1,CPNE1,MLF2,DNM2	M32.6
enriched for TF motif TTCNRGNNNNTTC (M172)	0.651452	0.887739	0.0675189	-0.516637	-0.885965	3	EGR3,EDN1	M172
TBA (M26.1)	0.665314	0.888839	0.0653834	-0.567219	-0.867627	2	VIL1	M26.1
amino acid metabolishm and transport (M154.0)	0.66348	0.888839	0.0626618	-0.425748	-0.863762	5	FXYD2	M154.0
complement activation (I) (M112.0)	0.663024	0.888839	0.0603786	-0.31581	-0.836965	12	C1R,C1QA,C1QB,C2,A2M	M112.0
enriched in cell cycle (M167)	0.658482	0.888839	0.0706196	0.283921	0.8622	15	STRADB,GSPT1,BCL2L1,EHMT2	M167
TBA (M41.0)	0.670635	0.88892	0.0639272	0.669581	0.888211	1	AFF2	M41.0
integrin mediated leukocyte migration (M39)	0.668582	0.88892	0.0623861	-0.333469	-0.825733	9	ITGAL,ITK,ITGA4,TXK	M39
T cell surface, activation (M36)	0.690741	0.911994	0.0592219	-0.319455	-0.813305	10	CD8A	M36
TBA (M116)	0.695021	0.914074	0.0643583	-0.488693	-0.838044	3	ERRFI1	M116
CD1 and other DC receptors (M50)	0.723361	0.920291	0.0618406	0.313432	0.783698	8	CD9,CSF2RA,CSF1R,CD1A,IL1R1	M50
DC surface signature (S5)	0.705234	0.920291	0.077884	0.210247	0.873923	55	PTGFRN,PRRG4,KMO,SLC41A2,LHFPL2,CSF2RB,LRP11,PSEN2,CD9	S5
Plasma cell surface signature (S3)	0.725108	0.920291	0.0643583	0.304019	0.809794	10	GP1BB,SCARB2,GPR25,HM13,CLPTM1L,SLC44A1,ICAM2,TXNDC15,TRAM2,KRTCAP2	S3
TBA (M128)	0.757322	0.920291	0.0606404	0.282104	0.788299	11	PSMC6,RNF6,CCNT2	M128
TBA (M166)	0.793713	0.920291	0.0554793	0.484808	0.748134	2	PDGFRB,CHL1	M166
TBA (M183)	0.782	0.920291	0.057006	-0.398766	-0.74917	4	GMDS,GALNT3,TMEM45B	M183
TBA (M194)	0.768116	0.920291	0.0532386	-0.27895	-0.770023	13	PPP2R5C,NUP37,CTCF,MTO1	M194
TBA (M205)	0.728033	0.920291	0.0625237	0.289857	0.809964	11	BAG4,SIRT1,RNF111,CHUK,RPS6KB1	M205
TBA (M207)	0.753112	0.920291	0.0605093	-0.454898	-0.780091	3	SMG6	M207
TBA (M214)	0.795802	0.920291	0.0540088	-0.288035	-0.744083	11	ATP11B,TGFBR1,PIK3CG,SPAST,ZFAND6	M214
TBA (M248)	0.742188	0.920291	0.0583453	-0.344051	-0.780871	7	SSNA1,RASSF7,E4F1,FBXL15	M248
TBA (M26.2)	0.777108	0.920291	0.0574877	-0.592664	-0.802354	1	VIL1	M26.2
TBA (M41.1)	0.803213	0.920291	0.0559429	-0.579326	-0.784296	1	MTMR8	M41.1
TBA (M41.2)	0.803213	0.920291	0.0559429	-0.579326	-0.784296	1	MTMR8	M41.2
TBA (source: B cells) (M217)	0.710317	0.920291	0.0611693	0.64824	0.859902	1	PROS1	M217
cell activation (IL15, IL23, TNF) (M24)	0.786885	0.920291	0.0523759	-0.285539	-0.756741	12	TNFAIP3,MAP3K8,IL15,IL23A,A2M,BCL3	M24
cell cycle, ATP binding (M144)	0.790179	0.920291	0.0617054	0.254572	0.773074	15	PSMC6,VPS4B	M144
cell division in stimulated CD4 T cells (M4.6)	0.774135	0.920291	0.0531298	-0.288302	-0.764062	12	CDCA7,GINS2,HMMR,BRCA2,CEP55	M4.6
chromosome Y linked (M240)	0.761719	0.920291	0.0571259	-0.338193	-0.767575	7	XIST	M240
cytokines - recepters cluster (M115)	0.799235	0.920291	0.0538979	-0.358824	-0.727986	5	IL15,IL23A	M115
cytoskeletal remodeling (M32.8)	0.757407	0.920291	0.0549074	-0.301808	-0.768379	10	FLNA,MAP7D1,TLN1,AKT1	M32.8
cytoskeleton/actin (SRF transcription targets) (M145.0)	0.774074	0.920291	0.0538979	-0.294607	-0.750046	10	PALLD	SRF transcription targets) (M145.0
double positive thymocytes (M126)	0.780534	0.920291	0.0549074	-0.292965	-0.756819	11	BCL11B,SH2D1A	M126
enriched for TF motif PAX3 (M179)	0.783333	0.920291	0.0588438	0.294298	0.760274	9	PURA,CASP8AP2,NUP54,BMI1,USP1,TNFAIP8,RANBP6,TRMT11,PMS1	M179
enriched for unknown TF motif CTCNANGTGNY (M62.1)	0.715164	0.920291	0.0623861	0.314792	0.7871	8	VSIG10,ENG,PTK2,ELOVL4	M62.1
enriched in T cells (II) (M223)	0.741348	0.920291	0.0551352	-0.298196	-0.790283	12	FGFBP2,HOPX,TRGC2,PLEKHF1,CLEC2D	M223
enriched in hepatocyte nuclear factors (I) (M88.1)	0.766208	0.920291	0.0571259	0.514846	0.794488	2	PIP5K1B	M88.1
inflammasome receptors and signaling (M53)	0.750552	0.920291	0.0636424	0.280542	0.793765	12	NLRP3,BIRC2,PAK1,NOD2,RXRA,TLR4,CARD9,NLRC4,RIPK2	M53
leukocyte differentiation (M160)	0.706522	0.920291	0.0571259	-0.293032	-0.808894	13	ADAM8,MED1,JUNB,BTG2,BCL3,KLF13	M160
mitotic cell cycle (M4.7)	0.76311	0.920291	0.0534572	-0.27387	-0.773026	14	CEP72,CDK1,PLK4,CCNA2,CCNB2,CDT1	M4.7
muscle contraction, SRF targets (M195)	0.785141	0.920291	0.057006	-0.586736	-0.794328	1	MYH11	M195
myeloid, dendritic cell activation via NFkB (II) (M43.1)	0.79235	0.920291	0.052057	-0.282731	-0.749299	12	CCL5,NFKBIA,RELB	M43.1
phosphatidylinositol signaling system (M101)	0.746137	0.920291	0.0639272	0.281619	0.796811	12	SYNJ1,AGL,IMPA1,PIK3C2A,SLC35A1,PIKFYVE	M101
plasma membrane, cell junction (M162.0)	0.792969	0.920291	0.0552496	-0.326192	-0.740337	7	LLGL2,TJP3,ELF3,CLDN7,TMC4,SPINT1,ST14	M162.0
proinflammatory dendritic cell, myeloid cell response (M86.1)	0.725681	0.920291	0.0592219	-0.333046	-0.788977	8	CCL4,STAT4	M86.1
putative targets of PAX3 (M89.0)	0.724638	0.920291	0.0559429	-0.287995	-0.79499	13	DUSP2,CDKN1A,MAFF	M89.0
transcription regulation in cell development (M49)	0.756281	0.920291	0.0696133	0.21683	0.806258	34	TMOD1,FHL2,SPTB,PLCG1,KLF4,PAK1,BASP1,VCAN,RXRA,PLXNB2,MYH10,LILRB1,TIMP2,CEBPA	M49
transmembrane transport (II) (M191)	0.768116	0.920291	0.0532386	-0.279277	-0.770924	13	ATP8A1,ACSL5,CUL5	M191
BCR signaling (M54)	0.810565	0.921445	0.0510114	-0.277548	-0.735563	12	INPP5D,PIK3R5,PIK3R3,PLCG2	M54
CORO1A-DEF6 network (I) (M32.2)	0.815556	0.921445	0.0599892	0.243578	0.74913	16	SH2B1,DEF6,HGS,CCDC22,ACAP1,TSC2	M32.2
immuregulation - monocytes, T and B cells (M57)	0.813808	0.921445	0.0572461	0.260938	0.729155	11	KIT,CD200,IGHD,FCER2	M57
inositol phosphate metabolism (M129)	0.817851	0.921445	0.0506004	-0.275957	-0.731345	12	FNDC3A,AVL9,KIAA1109	M129
nuclear pore complex (mitosis) (M106.1)	0.8159	0.921445	0.0571259	0.260602	0.728215	11	NUP43,NUP107,GTF2H1,SMC1A,NUP85,NUP160,CCNH	M106.1
platelet activation & blood coagulation (M199)	0.83682	0.939685	0.0559429	0.253084	0.707207	11	GP5,SH3BGRL2,VWF,PRKAR2B,PROS1	M199
Rho GTPase cycle (M4.14)	0.849609	0.948194	0.052057	-0.302545	-0.686669	7	ARHGAP19,CEP55	M4.14
antigen processing and presentation (M200)	0.85214	0.948194	0.0517405	-0.294706	-0.698151	8	HLA-DPB1,HLA-DMA,HLA-DPA1,WDFY4,HLA-DQA2,METTL7A,HLA-DMB,CD1D	M200
enriched in monocytes (I) (M4.15)	0.852814	0.948194	0.0566484	0.26153	0.69662	10	DPYSL2,APLP2,HCK,TNFSF13,FES	M4.15
CORO1A-DEF6 network (II) (M32.4)	0.856884	0.949596	0.048215	-0.249512	-0.688759	13	NRBP1,CORO1A	M32.4
TBA (M72.0)	0.864376	0.951658	0.0477342	-0.236013	-0.7176	20	RAP2C,ARID4B,ATP11B,ROCK1,RNF138,DEK	M72.0
nuclear pore complex (M106.0)	0.862222	0.951658	0.0573667	0.232325	0.714521	16	NUP43,NUP205,NUP35,NUP62,NUP107,RANBP1,NUP88	M106.0
TBA (M201)	0.87963	0.962944	0.048022	-0.257284	-0.655023	10	TSPAN5,TGM2,ARHGEF12,SLC14A1,ANKH,NFIA	M201
cell cell adhesion (M133.1)	0.880325	0.962944	0.052163	-0.445605	-0.681605	2	JUP,CLDN7	M133.1
plasma cells, immunoglobulins (M156.1)	0.886414	0.966477	0.0561767	0.21283	0.69556	20	IGKV1D-13,IGHD,IGLV2-23,IGLV1-44,IGHA1,IGKV3-20	M156.1
AP-1 transcription factor network (M20)	0.892996	0.967412	0.0495902	-0.27441	-0.650069	8	JUNB,ATF3,FOSL2	M20
cell development (M175)	0.892116	0.967412	0.0525899	-0.374045	-0.641438	3	ASCL2	M175
TBA (M233)	0.898077	0.969808	0.048799	0.340182	0.603748	3	MAP3K10,PRDM8,BOK	M233
growth factor induced, enriched in nuclear receptor subfamily 4 (M94)	0.913934	0.983789	0.0509083	0.255473	0.63878	8	PLK2,NR4A1,EPHA2	M94
TBA (M198)	0.919847	0.987011	0.0473534	-0.24088	-0.622267	11	TECPR2,PHC2,XPO6	M198
enriched in DNA interacting proteins (M182)	0.931567	0.996423	0.0534572	0.210398	0.595298	12	YWHAH,DNAJC9,BLM,STIL,RRM1,ACAT1,STMN1,TAF5,DONSON,SUV39H1,TFDP1	M182
platelet activation (III) (M42)	0.9375	0.999606	0.0504983	0.232628	0.600959	9	VAV1,GNA15,GNAQ	M42
TBA (M137)	0.958484	1	0.0429311	-0.201309	-0.57506	15	TSNAX,ACBD3,ATF2,ROCK1	M137
TBA (M170)	0.967871	1	0.0473534	-0.515228	-0.69752	1	CHL1	M170
TBA (M180)	0.98855	1	0.044064	-0.198729	-0.513378	11	HIF1A,ATF2,ROCK1,IREB2	M180
TBA (M32.7)	0.954167	1	0.0496901	0.224191	0.579162	9	EIF4G1,HGS,TSC2,STK11,BRD2	M32.7
TBA (M79)	0.980843	1	0.0445962	-0.214386	-0.530861	9	RNASE4	M79
Wnt signaling pathway (M206)	0.944551	1	0.0462303	-0.290596	-0.589564	5	NRP1,LOXL2	M206
cell cycle and transcription (M4.0)	1	1	0.0268861	-0.118664	-0.579452	268	CCNE2,MAD2L1,TCF19,CDCA7,MYBL2,RFC3,LGALS2,MCM4,ZNF367,ERCC6L,AURKB,MCM2,KIF15,TYMS,TK1,GINS4,CDC6,MCM6,POLA1,NDC80,GINS2,PTTG1,NCAPG,CDK1,HMOX1,PLK4,RAD51,DTL,RFC5,KIFC1,EZH2,MKI67,CDC20,CENPN,NUSAP1,CDCA8,MCM5,HMMR,NCAPH,CENPH,POC1A,PAICS,CCNA2,CDCA5,CEP55,CCNB2,RRM2,CDT1,TOP2A	M4.0
cell junction (M162.1)	0.974	1	0.046882	-0.286587	-0.538416	4	EPB41L5,TJP3	M162.1
enriched for cell migration (M122)	0.962	1	0.0474483	-0.298544	-0.560881	4	NRP1,PODN	M122
enriched in plasma membrane proteins (I) (M135.0)	0.998016	1	0.0454059	0.503298	0.667633	1	CUBN	M135.0
enriched in plasma membrane proteins (II) (M135.1)	0.998016	1	0.0454059	0.503298	0.667633	1	CUBN	M135.1
intracellular transport (M147)	0.998188	1	0.0412376	-0.150992	-0.441179	17	RAD21,CEP120	M147
metabolism of steroids (M225)	0.965863	1	0.0474483	-0.515747	-0.698222	1	HAVCR1	M225
mitosis (TF motif CCAATNNSNNNGCG) (M169)	0.981917	1	0.0419082	-0.18578	-0.524384	14	NUP37,ACTR6,PMS1,UPF3B,PCNA,ARMC1,XPO1	M169
myeloid cell cytokines, metallopeptidases and laminins (M78)	0.951983	1	0.0498907	0.274655	0.575433	5	IL1RN,MMP9	M78
nuclear pore, transport; mRNA splicing, processing (M143)	0.948052	1	0.0517405	0.21615	0.575743	10	NUP205,NCBP2,NUP107	M143
regulation of transcription, transcription factors (M213)	0.951087	1	0.0434507	-0.200906	-0.58222	16	ZDHHC17,ARID4B,KIAA1109	M213
targets of FOSL1/2 (M0)	0.968566	1	0.0463228	0.325478	0.502263	2	MMP9,THBD	M0
transmembrane and ion transporters (I) (M142)	0.998016	1	0.0454059	0.503298	0.667633	1	CUBN	M142
viral sensing & immunity; IRF2 targets network (I) (M111.0)	0.971014	1	0.0425023	-0.195845	-0.572234	17	ZBP1,PSMB8,CXCL16,KYNU,TAP1	M111.0
xenobiotic metabolism (M164)	0.988095	1	0.045862	0.506039	0.67127	1	CYP3A5	M164

## Sheet: MtD female
pathway	pval	padj	log2err	ES	NES	size	leadingEdge	ID
enriched in monocytes (II) (M11.0)	1.31801e-29	4.56031e-27	1.40995	0.670965	2.97739	179	ASGR2,STAB1,FCGR1A,CD36,SGK1,FPR1,MYOF,S100A12,AQP9,HK3,IGSF6,NOD2,QPCT,MTMR11,SECTM1,S100A8,SIGLEC9,S100A9,DMXL2,AOAH,BST1,HCK,FPR2,MEGF9,TNFAIP2,TYMP,TLR2,GCA,TLR8,PLAUR,ITGAX,CLEC4E,LST1,PLBD1,KLF4,SERPINA1,EPB41L3,SLC11A1,CD93,HPSE,MAFB,TFEC,LMO2,LILRB1,TGFBI,P2RY13,HSPA6,LILRA6,CSF3R,IRAK3,TNS3,FCGR2A,NLRP12,VNN2,CYFIP1,LILRA2,SORT1,CD33,TLR4,MS4A4A,CCR1,CYP1B1,SCPEP1,NCF2,PILRA,FGL2,CLEC7A,…	M11.0
TLR and inflammatory signaling (M16)	6.34044e-11	1.0969e-08	0.839089	0.753653	2.65437	42	FPR1,WDFY3,NPL,AQP9,TLR1,SIGLEC9,BST1,DYSF,PADI4,FPR2,TLR2,TLR8,ITGAX,LILRB1,P2RY13,HSPA6,LILRA6,CSF3R,IRAK3,KCNJ2,TLR4,NCF4,PILRA,MYD88,TLR6,C5AR1,ALOX5,ANPEP,FGR,TYROBP,NFE2,KCNJ15,FCAR	M16
enriched in monocytes (IV) (M118.0)	1.32628e-10	1.52965e-08	0.826657	0.707274	2.53589	50	PTGS2,STEAP4,ST3GAL6,TLR1,SMARCD3,ACSL1,BCL6,DYSF,DOCK5,PADI4,LYZ,PTX3,LRRK2,DPYD,LTBR,HAL,TNFSF13B,RNASE6,SLC24A4,SAMHD1,F5,NACC2,CTSS,NAIP,PAK1,CARD9,VNN1,DOK3,EMILIN2,FGD4,MPP1	M118.0
Monocyte surface signature (S4)	9.03602e-10	6.25292e-08	0.801216	0.60327	2.40069	80	ASGR2,STEAP4,CD36,FPR1,CLEC12A,TLR1,SIGLEC9,MCTP1,DYSF,TNFRSF10B,CLEC12B,FPR2,TLR2,S1PR3,TMTC2,LTBR,SLC11A1,CD93,LILRB1,P2RY13,CSF3R,FCGR2A,VNN2,CD33,TLR4,SLC24A4,CCR1,CCR2,SLC7A7,ASGR1,AGTRAP,ANO10,SLC16A3,VSTM1,C5AR1,NFAM1,LRP1,IL6R,CD302,TMEM71,PTPRE,CD163,P2RY2,TNFSF12,FCAR,BRI3,PYCARD,MARCO,LILRB2,KCNE3,CD4,GLIPR1,MBOAT7,ITGAM	S4
enriched in B cells (I) (M47.0)	7.29236e-10	6.25292e-08	0.801216	-0.730627	-2.4198	45	CD24,KLHL14,CD79A,SPIB,CD72,PAX5,FCRLA,PNOC,BCL11A,IGHM,TCF4,P2RX5,IGLJ3,FCER2,E2F5,TCL1A,IGHD,VPREB3,FCRL2,CR2,CD79B,EBF1,TSPAN13,RALGPS2,PLEKHG1,IGKV3-20,BANK1,BLK,HLA-DOB,BTLA,CD22,CD19,MACROD2,PKIG	M47.0
enriched in B cells (II) (M47.1)	3.95236e-09	2.27919e-07	0.761461	-0.756413	-2.3682	36	TPD52,CD24,DENND5B,KLHL14,KLF8,CD79A,IGHA1,PAX5,FCRLA,PNOC,BCL11A,IGHM,CDK14,POU2AF1,TCF4,TCL1A,CR2,BLNK,FAM30A,CD79B,EBF1,RALGPS2,PLEKHG1,BANK1,PAWR,HLA-DOB,CD19,PKIG,CD180,FCGR2B	M47.1
plasma cells, immunoglobulins (M156.1)	7.08877e-08	3.50388e-06	0.704976	-0.814889	-2.30659	22	IGLV4-60,IGLV3-19,IGLL5,IGHA1,DERL3,IGKV1-5,TNFRSF17,PNOC,TXNDC5,IGLV2-23,IGLV1-44,IGHM,POU2AF1,IGLJ3,IGKV1D-13,IGHD,IGKC,IGKV3-20	M156.1
plasma cells & B cells, immunoglobulins (M156.0)	2.21423e-07	9.57656e-06	0.690132	-0.743385	-2.2641	30	IGLV4-60,ITM2C,IGLV3-19,IGLL5,GNG7,CPNE5,SPIB,TNFRSF17,IGLV2-23,IGLV1-44,P2RX5,IGLJ3,E2F5,IGKV1D-13,IGHD,VPREB3,OSBPL10,FCRL2,IGKC,IGKV3-20,BLK,CD22	M156.0
cell cycle and transcription (M4.0)	1.77827e-06	6.83645e-05	0.643552	0.348393	1.63829	311	ASGR2,STAB1,FCGR1A,CD36,FPR1,WDFY3,MYOF,S100A12,NPL,IGSF6,NOD2,TACC3,HELLS,MTMR11,SECTM1,S100A9,DMXL2,AOAH,APOBEC3A,DAPK1,HCK,PADI4,TNFAIP2,TYMP,TLR2,GCA,TLR8,PLAUR,ITGAX,CLEC4E,VCAN,LST1,PLBD1,KLF4,SERPINA1,EPB41L3,SLC11A1,CD93,HPSE,MAFB,TFEC,LMO2,LILRB1,TGFBI,ATAD2,GPSM2,HSPA6,LILRA6,CSF3R,IRAK3,WDHD1,TNS3,FCGR2A,TMPO,NLRP12,MAD2L1,CENPN,LILRA2,KIF18A,SORT1,CD33,TLR4,CCR1,POLE2,CYP1B1,SCPEP1,NC…	M4.0
myeloid cell enriched receptors and transporters (M4.3)	7.15886e-06	0.000247696	0.610527	0.692068	2.25855	30	MYOF,IGSF6,MTMR11,SECTM1,SLC8A1,TLR8,SLC1A3,RNASE6,SLC24A4,CCR1,SLC7A7,ASGR1,LILRA1,KCTD12,GPBAR1,SIGLEC16,CD14,LRRC25,CD86,CD1D,MARCO,MPEG1,SLC15A3,SLC2A6,CHST15	M4.3
enriched in activated dendritic cells (II) (M165)	8.17578e-06	0.000257166	0.593325	0.643635	2.15799	35	DOCK4,ATF3,MX2,HLX,PARP9,ST3GAL6,BCL2A1,DAPK1,IFIT3,FAM20C,IFIH1,PRRG4,CCL20,IFIT2,DSE,SERPING1,CSF2RA,CXCL11,MGST1,IFIT1,IFNGR2,RBM47,HERC5	M165
enriched in neutrophils (I) (M37.1)	1.73421e-05	0.000500029	0.57561	0.588647	2.08075	46	FFAR2,STEAP4,FPR1,CREB5,LRRC4,RNF24,FPR2,ST6GALNAC2,CSF3R,FCGR2A,NLRP12,VNN2,LIN7A,NCF4,FCGR3B,SLC22A4,GLT1D1,PFKFB4,C5AR1	M37.1
enriched in B cells (III) (M47.2)	2.96912e-05	0.000790243	0.57561	-0.695619	-2.05099	26	HLA-DOA,TPD52,CD24,DENND5B,IGHA1,MEF2C,FCRLA,PNOC,IGLV1-44,CDK14,IGHD,VPREB3,FAM30A,IGKC,FCRL3,PAWR	M47.2
Resting dendritic cell surface signature (S10)	0.000106553	0.00263337	0.538434	0.490174	1.88734	70	SLCO2B1,STAB1,SERINC5,CD1B,SLAMF8,TMEM144,IGSF6,SRD5A3,SFXN3,FZD5,HLA-DQB1,JAG1,ABCA6,ADAM9,SLC1A3,ITGAX,SLC7A8,SLC27A3,ITPRIPL2,SLC36A1,P2RY6,PLXDC2,LPCAT2,GPNMB,ENG,PTGFRN,NRP1,TTYH3,TACSTD2,CD86,TREM2,SPINT2,SLC26A11	S10
cell cycle (I) (M4.1)	0.000119353	0.00275307	0.538434	-0.417436	-1.67159	138	MYBL2,RFC5,DSCC1,CDCA3,BRIP1,MELK,CENPH,TRIP13,FBXO5,TIMELESS,ESPL1,ECT2,FEN1,STMN1,FANCD2,SMC4,CDCA2,MCM4,CDC45,CENPM,BUB1,PRC1,PCNA,KIF2C,TIPIN,CENPE,KIF20B,RAD54L,RFC3,AURKA,KIF23,CENPF,NDC80,MCM2,UBE2C,POLA1,PBK,DHFR,SUV39H2,CDKN3,BUB1B,NCAPG2,PRKAR2B,MCM6,TOP2A,UBE2S,BRCA1,HJURP,GINS4,CDCA8,ASPM,PLK4,SPAG5,NCAPG,DLGAP5,CCNE2,CDC6,RANBP1,NUF2,SPC25,CHAF1B,CDCA5,AURKB,NEK2,CDK1,KIF11,CKS2,RRM2…	M4.1
enriched in NK cells (I) (M7.2)	0.000135765	0.00293593	0.518848	-0.581874	-1.92714	45	XCL2,SH2D2A,SAMD3,KLRB1,HOPX,CD96,GZMM,IL18RAP,ARL4C,CLIC3,MYBL1,TGFBR3,CST7,S1PR5,PRF1,IL2RB,PLEKHF1,FASLG,PRKCH,FGFBP2,KLRD1,NKG7,GZMB,KLRK1,SLAMF7,KLRF1,CD247,NLRC3,GIMAP7,GZMA,TBX21,KLRC1	M7.2
enriched in monocytes (III) (M73)	0.000415159	0.00844971	0.498493	0.798815	1.9888	11	BCL6,IER3,TFEC,MAML3,CCR1,FOS,PLXDC2,RIN2,TIMP2	M73
NK cell surface signature (S1)	0.000532304	0.00963196	0.477271	-0.554263	-1.76625	39	KIR2DS4,KIT,SLC7A5,NCAM1,TNFSF11,ATP9A,IL18RAP,IL18R1,TMEM64,TGFBR3,SYNGR3,ATP8B4,S1PR5,IL2RB,FASLG,IL12RB2,KLRK1,SLAMF7,KLRF1,PDGFRB,KLRC3,KIR2DL1	S1
enriched in B cells (VI) (M69)	0.000535445	0.00963196	0.477271	-0.692184	-1.88077	19	CD79A,CD72,P2RX5,FCRL2,CR2,CD79B,TSPAN13,HLA-DOB,BTLA,CD22,CD19,MS4A1,FCRL1,ABCB4,PCDH9,CXCR5	M69
immune activation - generic cluster (M37.0)	0.000556761	0.00963196	0.477271	0.30461	1.43255	306	PTGS2,STEAP4,CXCL1,C3AR1,CD300C,FOLR3,SGK1,SIGLEC5,B3GNT5,NCAPD3,CD1B,CLEC12A,CREB5,GAS2L3,PPIL4,LRRC4,AQP9,HK3,SLC26A8,ST3GAL6,QPCT,TLR1,S100A8,ACSL1,SIGLEC9,MCTP1,BST1,BCL6,DYSF,DOCK5,SLC8A1,ARAP3,JAG1,LGALS12,FPR2,MEGF9,RGL1,LYZ,PTX3,LRRK2,NLRC4,P2RY13,HAL,PRRG4,VNN2,CYFIP1,LIN7A,RNASE6,MS4A4A,SLC24A4,NCF4,SAMHD1,OSCAR,F5,SLC22A15,FCGR3B,NACC2,SMPDL3A,SVIL,ADAP2,RBP7,MAL,OGN,SLC22A4,PSRC1,VSTM…	M37.0
enriched in B cells (IV) (M47.3)	0.000831221	0.0128869	0.477271	-0.736144	-1.85009	14	HLA-DOA,TPD52,IGHA1,CPNE5,MEF2C,CDK14,FAM30A,PAWR,CD180,TLR10,IGHG1	M47.3
lysosomal/endosomal proteins (M139)	0.000844532	0.0128869	0.477271	0.779455	1.9406	11	NPC2,SLC11A1,SORT1,GAA,CTSB,CTSH,CTSS,AP1S2,PSAP,CTSD,CD68	M139
transmembrane transport (I) (M87)	0.000856643	0.0128869	0.477271	0.629904	1.92944	24	CD36,AQP9,HK3,DAPK1,TLR2,RHAG,SLC11A1,SLC14A1,ATP1B2,TLR4,SLC7A7,SLC22A4,NLRP3,CDH1,VDR	M87
DC surface signature (S5)	0.00106477	0.0147364	0.45506	0.435987	1.71307	77	SLCO2B1,CD1B,SLAMF8,SRD5A3,FZD5,MSR1,HLA-DQB1,JAG1,ABCA6,ADAM9,AGPAT3,SLC1A3,SLC7A8,PRRG4,ATP1B2,FPR3,GPR157,ITPRIPL2,SLC36A1,P2RY6,GRINA,HLA-DQA1,GPNMB,LAMP2,PTGFRN,CD58,NRP1,SLC6A6,TACSTD2,TREM2,SPINT2,CD83,TNFRSF11A	S5
formyl peptide receptor mediated neutrophil response (M11.2)	0.00103483	0.0147364	0.45506	0.80192	1.92092	10	FPR1,IGSF6,SECTM1,SLC11A1,FCGR2A,NCF2,PILRA,PAK1	M11.2
enriched for ubiquitination (M138)	0.00135607	0.0180461	0.45506	-0.754796	-1.76957	11	RPS6KB1,ZBTB41,PHTF2,MBNL2,NRAS,USP1,UBE2Q2,RNF6,UBR1	M138
cell junction (GO) (M4.13)	0.00171773	0.0212263	0.45506	0.757392	1.88567	11	HCK,EPB41L3,TNS3,HOMER3,KCTD12,PAK1,CTNNA1,IFI30,PRKCD	M4.13
enriched in activated dendritic cells/monocytes (M64)	0.00167909	0.0212263	0.45506	0.702127	1.88695	14	CXCL1,DRAM1,TNFAIP2,IL1RN,SIRPA,ANPEP,IL13RA1,IL1B,MARCKS,NINJ1,SLC15A3,SLC31A2	M64
enriched in activated dendritic cells (I) (M119)	0.00200233	0.0237968	0.431708	0.75141	1.87078	11	CXCL2,SLAMF8,RGL1,IL1RN,PLXDC2,RIN2,PRKCD,CD86,CD83,IL4I1	M119
viral sensing & immunity; IRF2 targets network (II) (M111.1)	0.00206331	0.0237968	0.431708	0.750611	1.86879	11	CXCL10,CASP1,TAP1,TNFSF13B,IFIT2,PSMB10,DDX58,PSMB8	M111.1
enriched in NK cells (II) (M61.0)	0.00236867	0.0248352	0.431708	-0.677583	-1.77811	16	KIR2DS4,KLRB1,CD7,CD96,TGFBR3,S1PR5,IL2RB,NKG7,KLRK1,KLRF1,CD247,KIR2DL1	M61.0
putative targets of PAX3 (M89.0)	0.00230334	0.0248352	0.431708	0.662649	1.80222	15	CXCL2,EGR3,NR4A1,EGR1,GEM,HBEGF,EGR2	M89.0
type I interferon response (M127)	0.00234773	0.0248352	0.431708	0.728678	1.87933	12	STAT1,PARP9,TAP1,IFIH1,PLSCR1,IFIT1,IFITM1,HERC5,RSAD2	M127
PLK1 signaling events (M4.2)	0.00250842	0.0255268	0.431708	-0.568997	-1.75633	32	MYBL2,TRIP13,FBXO5,ESPL1,ECT2,CKAP2L,BUB1,PRC1,CENPE,WEE1,AURKA,KIF23,RAD51AP1,NDC80,BUB1B,HJURP,ASPM,NCAPG,SPC25	M4.2
B cell surface signature (S2)	0.00292985	0.0281591	0.431708	-0.387965	-1.53614	128	PLD4,HLA-DOA,ITM2C,PTH2R,PCDHB15,CD24,NLGN4Y,CD79A,CD72,HLA-DRA,CCR9,P2RX5,PDZK1IP1,HLA-DPB1,CD37,CCR6,FCRL2,CR2,CD79B,TSPAN13,HRH4,FCRL3,PCDHB10,HEPACAM2,PLP1,HLA-DOB,BTLA,SGCE,CD22,CD19,NT5E,PTPRR,SSPN,CD180,HEPH,FCGR2B,TLR10,HLA-DMA,FCRL5,CD52,MS4A1,FCRL1,CSMD1,IL5RA,JAM3,ABCB4	S2
CORO1A-DEF6 network (II) (M32.4)	0.00292967	0.0281591	0.431708	0.70681	1.85482	13	CNOT3,NRBP1,DGKZ,DEF6,HGS,NR1H2,GNB2,SH2B1,ACAP1,MAZ	M32.4
inflammatory response (M33)	0.00318202	0.0297562	0.431708	0.766165	1.83527	10	STAB1,TBC1D8,TLR4,ARRB2,FCER1G,CARD9,GPX1,TYROBP,AIF1	M33
TBA (M55)	0.00329469	0.029999	0.431708	0.712127	1.83664	12	CSF3R,SPI1,RASGRP4,LRP1,GRINA,DOK3,PRKCD,ZYX,PDLIM7,RHOG,MBOAT7	M55
translation initiation factor 3 complex (M245)	0.00446978	0.0396549	0.407018	-0.72058	-1.68935	11	EIF3D,EIF3F,EIF3G,EIF3K,FBL,EEF1G,EEF1B2	M245
cell cycle (III) (M103)	0.00496889	0.0429809	0.407018	-0.472206	-1.59461	51	CDK2,ESPL1,ANAPC10,E2F5,CHEK2,CDKN2C,SMC3,MCM4,CDC45,BUB1,PCNA,WEE1,RAD21,MCM2,BUB1B,MCM6,DBF4,MCM3,SKP2,CCNE2,CDC6,CDK1,E2F1,CDKN1B,PKMYT1,CCNE1,RBL1,CHEK1,CDC20,MCM7,CDKN1A,PLK1,ATR,MCM5,CDC25A	M103
putative targets of PAX3 (M89.1)	0.00514148	0.043389	0.407018	0.748491	1.79293	10	EGR3,ATF3,NR4A1,RGS1,EGR2,DUSP1	M89.1
blood coagulation (M11.1)	0.00556379	0.045835	0.407018	0.583347	1.73907	21	CD36,SERPINB2,PLAUR,ITGAX,SERPINA1,F5,SLC7A7,SIRPA,FCER1G,SLC16A3,PSAP	M11.1
TBA (M221)	0.00585656	0.0471249	0.407018	-0.873483	-1.6509	5	RNF17,ESCO2	M221
enriched in monocytes (surface) (M118.1)	0.00636673	0.0500656	0.407018	0.65661	1.76463	14	STEAP4,MCTP1,S1PR3,LTBR,TNFSF13B,SLC24A4,SLC16A3,NFAM1	M118.1
TBA (M203)	0.00668016	0.051363	0.407018	-0.706167	-1.69197	12	C12orf29,ZBTB41,PHTF2,MBNL2,MAP3K7,RCN2,IKZF5,ATF1	M203
chemokines and inflammatory molecules in myeloid cells (M86.0)	0.00738172	0.0555234	0.407018	0.606804	1.7398	18	CXCL2,CXCL1,BCL2A1,GCH1,CCL20,DUSP1,NFKB1,TRAF1,IL1B,TNF	M86.0
complement and other receptors in DCs (M40)	0.00971266	0.0715017	0.38073	0.66591	1.74749	13	C1QA,HLA-DQB1,C1QC,TLR8,ITGAX,SIRPA,HLA-DQA1,CD58,CD86,TYROBP	M40
CCR1, 7 and cell signaling (M59)	0.0125181	0.0866249	0.38073	0.710903	1.70289	10	MAPK14,BCL6,TRIB1,CCR1,TIMP2,SOCS2	M59
TBA (M72.1)	0.0124279	0.0866249	0.38073	-0.639096	-1.646	15	ARID4B,PLEKHF2,CCNC,BZW1,IMPA1,PPP1R12A	M72.1
TBA (M79)	0.0125181	0.0866249	0.38073	0.712067	1.70568	10	AQP9,DPYD,FAM20C,TFEC,RNASE4,ANPEP,TBXAS1,SULF2,CXCL3	M79
innate antiviral response (M150)	0.0137874	0.0935381	0.38073	0.663003	1.70995	12	APOBEC3A,TAP1,PLSCR1,EIF2AK2,IFIT1,OAS1,RSAD2,SP100,RXRA,OASL	M150
KLF12 targets network (M32.3)	0.0145303	0.0936221	0.38073	0.600358	1.66971	16	CNOT3,CLPTM1,NRBP1,DGKZ,HGS,NR1H2,GNB2,NBEAL2,GNAI2,RHOG	M32.3
RA, WNT, CSF receptors network (monocyte) (M23)	0.0146066	0.0936221	0.38073	0.669355	1.66649	11	PTGS2,CSF3R,FOS,SPI1,CSF2RA,CEBPA	M23
regulation of signal transduction (M3)	0.0146115	0.0936221	0.38073	0.437168	1.5453	46	FPR1,S100A12,NOD2,BCL6,TLR2,RGL1,KLF4,HPSE,CCR1,IL1RN,ADAP2,C5AR1,LRP1,BMP2,KIF26A,TIMP2,FGD4,PLXNB2,ENG	M3
golgi membrane (I) (M113)	0.0154093	0.0969383	0.38073	0.711609	1.65104	9	STEAP4,B3GNT5,TLR8,SORT1,LPCAT2,CSGALNACT1,PDGFC,SGMS2	M113
RIG-1 like receptor signaling (M68)	0.0157461	0.0972883	0.352488	0.710773	1.6491	9	CXCL10,IFIH1,TRIM25,ISG15,DDX58,TNF,NFKBIA	M68
E2F1 targets (Q3) (M10.0)	0.0174237	0.105765	0.352488	-0.513407	-1.53341	29	MELK,FBXO5,DCK,STMN1,MEIS2,MCM4,PCNA,ARID4A,WEE1,OSBPL7,MCM2,ZNF367,MCM6,TLE4,ARHGAP6,CDC6,RANBP1	M10.0
chaperonin mediated protein folding (II) (M204.1)	0.0188682	0.112559	0.352488	-0.685554	-1.57239	10	CCT6A,CCT4,CCT8,CCT3,VBP1,PFDN4,CCT2	M204.1
T cell activation (II) (M7.3)	0.0192577	0.112935	0.352488	-0.509644	-1.52217	29	IL18R1,PTPRCAP,SLA2,SLAMF1,CD3D,SIRPG,NKG7,SLAMF7,CRTAM,CD3E,CD247,IL12RB1,NLRC3,CD3G,CXCR3,TIGIT,GZMA,GPR171	M7.3
platelet activation and degranulation (M85)	0.0203428	0.11731	0.352488	0.648144	1.67163	12	COL1A2,F3,COL1A1,SERPINA1,THBS1	M85
receptors, cell migration (M109)	0.0207598	0.117753	0.352488	0.576066	1.56674	15	C3AR1,TRIB1,LRRK2,CCR1,CCR2,IL6R,NCKAP1L,BCL2	M109
antiviral IFN signature (M75)	0.0216949	0.121072	0.352488	0.518656	1.55543	22	CXCL10,PTX3,IFIH1,CARD9,SERPING1,IFIT1,DDX58,IL1B,OAS1,HERC5,PML,RSAD2,BCL3,C1QB	M75
viral sensing & immunity; IRF2 targets network (I) (M111.0)	0.0235243	0.129197	0.352488	0.573334	1.6299	17	IFI35,TAP1,THBS1,TNFSF13B,CTSS,PSMB8,AIF1,LY86,KYNU,BST2,EREG,FES	M111.0
complement activation (I) (M112.0)	0.0248782	0.131185	0.352488	0.57097	1.62318	17	C3AR1,CFB,C1QA,C2,C1QC,CR1,C5AR1,SERPING1,C1S,C3,C1QB	M112.0
enriched in B cells (V) (M47.4)	0.0250237	0.131185	0.352488	-0.669577	-1.53575	10	CD37,FCRL3,GPR18,CD180,FCGR2B,TLR10,FCRL5	M47.4
platelet activation & blood coagulation (M199)	0.024844	0.131185	0.352488	-0.64849	-1.52034	11	VWF,TTC7B,SH3BGRL2,PCSK6,PRKAR2B,GP9	M199
suppression of MAPK signaling (M56)	0.0257889	0.133178	0.352488	0.634743	1.63707	12	HSPA6,DUSP1,DUSP3,FOS,ARRB2,RASGRP4,CD14,IL1B	M56
inflammasome receptors and signaling (M53)	0.0302738	0.15404	0.352488	0.6282	1.62019	12	NOD2,NLRC4,TLR4,NLRP3,PAK1,CARD9	M53
respiratory electron transport chain (mitochondrion) (M219)	0.0319487	0.160207	0.321776	-0.592661	-1.5812	17	UQCRC2,UQCRB,UQCRH,COX7A2L,COX6C,UQCRQ,COX5A,COX6A1,CYC1,COX5B	M219
platelet activation (I) (M32.0)	0.0327695	0.161975	0.321776	0.508322	1.51541	21	CCDC22,NRBP1,HGS,NR1H2,GNB2,ZYX,GNAI2,APEH,TLN1,PPP2R1A,ACAP1	M32.0
TBA (M192)	0.0350918	0.168635	0.321776	0.617607	1.59287	12	G6PD,ILK,NR1H2,NBEAL2,TLN1,PRMT1,OGDH	M192
TBA (M48)	0.0350918	0.168635	0.321776	0.620786	1.60107	12	STAB1,TLR4,SH3TC1,SPI1,TYROBP	M48
Plasma cell surface signature (S3)	0.0365992	0.168845	0.321776	-0.529312	-1.49825	22	SLC16A14,TMEM37,KCNN3,TRAM2,SDC1,CLPTM1L,ICAM2,KRTCAP2,SLC44A1,CAV1,CCR10,KCNG2	S3
TBA (M108)	0.0364175	0.168845	0.321776	0.720227	1.56023	7	ASCL2,EPHB2,RNF43,CDCA7	M108
enriched in T cells (II) (M223)	0.0362518	0.168845	0.321776	-0.640832	-1.53542	12	TRGC2,HOPX,SLC38A1,LBH,PLEKHF1,FGFBP2,TC2N,CD40LG	M223
enriched in dendritic cells (M168)	0.040478	0.184282	0.321776	0.545308	1.55022	17	B3GNT5,JAG1,ADAM9,FAM20C,CTSB,CA2,EMILIN2,RRAGD,TACSTD2,CLEC5A,PGD	M168
Ran mediated mitosis (M15)	0.046729	0.204028	0.287857	-0.629356	-1.50793	12	ESPL1,KIF2C,KPNA2,AURKA,BUB1B,UBE2S,RAN,RANBP1,AURKB	M15
TBA (M66)	0.0470262	0.204028	0.321776	0.537152	1.49392	16	MAFB,CYP1B1,SLC7A7,ADAP2,FCER1G,CYBB,IFI30,ALDH2,KYNU,SLC31A2	M66
TLR8-BAFF network (M25)	0.0471742	0.204028	0.321776	0.637515	1.5271	10	ASGR2,BCL6,TLR8,TNFSF13B,ASGR1,AP1S2	M25
signal transduction, plasma membrane (M82)	0.0464887	0.204028	0.321776	0.573411	1.50476	13	DOCK4,COL1A2,COL1A1	M82
transmembrane transport (II) (M191)	0.0479574	0.204855	0.276501	-0.552665	-1.49366	18	SLC12A2,SLC26A3,SPNS3,SLC19A2,SIRT1,ATP8A1,CUL5	M191
CORO1A-DEF6 network (I) (M32.2)	0.0490857	0.207118	0.321776	0.53572	1.48994	16	CCDC22,CLPTM1,DEF6,STXBP2,HGS,SH2B1,APEH,TSC2	M32.2
G protein coupled receptors cluster (M155)	0.0546405	0.218827	0.321776	0.626969	1.50184	10	C3AR1,FPR1,FPR2,PTGER2,S1PR3,LTB4R,P2RY2	M155
TBA (M211)	0.0554562	0.218827	0.257206	-0.645142	-1.4797	10	BMI1,CMPK1,SLC25A46,PLEKHF2	M211
TBA (M249)	0.0534035	0.218827	0.321776	0.681853	1.52667	8	PLIN4,LY75,LEP,ANKRD44	M249
chaperonin mediated protein folding (I) (M204.0)	0.0556553	0.218827	0.257206	-0.580903	-1.45994	14	CCT6A,CCT4,CCT8,CCT3,ATIC,HSPE1,SSBP1,CCT2	M204.0
enriched in monocytes (I) (M4.15)	0.0553192	0.218827	0.321776	0.625761	1.49895	10	HCK,EPB41L3,APLP2,LGALS1,SLC31A2,RTN1,FES,DPYSL2	M4.15
recruitment of neutrophils (M132)	0.053283	0.218827	0.321776	0.627942	1.50417	10	FFAR2,FPR1,FPR2,C5AR1	M132
enriched in NK cells (III) (M157)	0.059246	0.227768	0.248911	-0.57716	-1.45053	14	TRGC2,CD7,PPP1R16B,C1orf21,GPR18,KLRC3,TIGIT,MATK,CCL4	M157
immuregulation - monocytes, T and B cells (M57)	0.0586081	0.227768	0.252961	-0.598817	-1.46913	13	KIT,CD79A,FCER2,IL23A,IGHD,BLK	M57
cytoskeletal remodeling (enriched for SRF targets) (M34)	0.061086	0.228447	0.276501	0.659651	1.47696	8	THBS1,TPM2,TPM1,ACTN1	M34
lysosome (M209)	0.061086	0.228447	0.276501	0.654135	1.46461	8	SORT1,CTSB,PSAP,GNS,GM2A,CD68	M209
transmembrane transport (SLC cluster) (M154.1)	0.0614035	0.228447	0.271289	0.561203	1.47272	13	SLC17A1,SLC6A12,SLC17A3,SLC16A4,SLC7A9,PDZK1,SLC5A10	SLC cluster) (M154.1
proinflammatory cytokines and chemokines (M29)	0.0622473	0.229123	0.321776	0.673685	1.50838	8	PTX3,CCL20,IL6,IL1B,TNF,C3,CCRL2	M29
enriched in T cells (I) (M7.0)	0.0630182	0.229519	0.231127	-0.388781	-1.34152	58	ITM2A,XCL2,SAMD3,KLRB1,CD7,CD96,GZMM,PTPRCAP,SLA2,SH2D1A,PRF1,PRKCH,CD3D,SIRPG,NKG7,GZMB,ETS1,CD3E,CD247,CD27,NLRC3,CD3G,GIMAP7,TIGIT,GZMA,GATA3,GPR171	M7.0
E2F1 targets (Q4) (M10.1)	0.0679785	0.241077	0.231127	-0.509439	-1.41247	20	MELK,FBXO5,STMN1,NASP,MCM4,PCNA,WEE1,DCLRE1A,SKP2,SLBP,CDC6,RANBP1	M10.1
amino acid metabolishm and transport (M154.0)	0.0672854	0.241077	0.266351	0.453134	1.35894	22	DPYS,SLC17A1,SLC6A12,SLC17A3,ACMSD,RBP5	M154.0
olfactory receptors (M228)	0.0682819	0.241077	0.257206	0.786537	1.42688	4	OR7D2,OR2H1	M228
TBA (M72.0)	0.0697674	0.243834	0.227987	-0.504798	-1.39961	20	ARID4B,PHTF2,PTPN11,PLEKHF2,BZW1,MORC3,ATP11B,RNF6,ADNP,ZBTB11,PANK3	M72.0
spliceosome (M250)	0.0707804	0.2449	0.227987	-0.612968	-1.43706	11	SNRPD1,MAGOH,LSM5,LSM3,SNRPD2	M250
mitotic cell cycle in stimulated CD4 T cells (M4.11)	0.0715564	0.245134	0.224966	-0.62961	-1.44408	10	CDCA3,MELK,STMN1,RAD54L,CYB5B,AURKB	M4.11
innate activation by cytosolic DNA sensing (M13)	0.075388	0.255728	0.245042	0.588535	1.46527	11	CXCL10,AIM2,IL6,DDX58,IL1B,PYCARD,NFKBIA	M13
TBA (M198)	0.0776053	0.260694	0.24134	0.582756	1.45088	11	XPO6,LST1,TSEN34,PISD,PDLIM7,CEBPB,CPPED1,TECPR2	M198
extracellular matrix (II) (M2.1)	0.0827068	0.275159	0.248911	0.36569	1.28497	45	CXCL1,COL1A2,COL1A1,HTRA1,TNFAIP2,VCAN,TGFBI,NID1,COL5A2,FGL2,SMPDL3A,CTSH	M2.1
enriched in hepatocyte nuclear factors (II) (M88.2)	0.0851449	0.280573	0.206588	-0.676168	-1.40298	7	GUCY2C,HNF1B,EPCAM,PIP5K1B	M88.2
transcription elongation, RNA polymerase II (M234)	0.0915888	0.296166	0.202072	-0.577197	-1.38296	12	MEA1,MIF,POLR2I,NDUFB10,AURKAIP1,UQCRQ,NDUFB11	M234
translation initiation (M227)	0.0912343	0.296166	0.197822	-0.611842	-1.40332	10	EIF3J,PSMD14,EIF2S2,ETFA,COPS5,EIF2S1,NDUFA8	M227
BCR signaling (M54)	0.0953271	0.3054	0.197822	-0.574246	-1.37589	12	INPP5D,PLCG2,BLNK,RAC2,PIK3R3,SYK	M54
TBA (M137)	0.0971731	0.308458	0.190023	-0.532146	-1.37055	15	ACBD3,PHTF2,PLEKHF2,USP1,TLK1,RNF6,TSNAX,PIKFYVE,PANK3	M137
MHC-TLR7-TLR8 cluster (M146)	0.102837	0.323469	0.184706	-0.513958	-1.34873	16	HLA-G,HLA-B,HLA-DRA,CD74,HLA-DPB1	M146
chemokine cluster (I) (M27.0)	0.107656	0.329498	0.2114	0.426026	1.30495	24	CXCL2,CXCL1,CXCL10,CCL20,CXCL9,CXCL11	M27.0
endoplasmic reticulum (M37.2)	0.108597	0.329498	0.204295	0.47494	1.35018	17	SGK1,ACSL1,TLR8,TMED6,SORT1,LPCAT2,MGST1,UNC93B1,TBXAS1,CD4	M37.2
enriched for TF motif PAX3 (M179)	0.107143	0.329498	0.181383	-0.620575	-1.37854	9	BMI1,PMS1,TNFAIP8,USP1	M179
enriched for promoter motif NATCACGTGAY (putative SREBF1 targets) (M178)	0.107143	0.329498	0.181383	-0.621244	-1.38003	9	ARHGEF12,KIT,PRKCE,PNOC,BLNK,AKAP12	M178
lymphocyte generic cluster (M60)	0.109515	0.329498	0.179782	-0.531179	-1.33497	14	ADARB1,MEF2C,SH2D2A,BANK1,CD19	M60
respiratory electron transport chain (mitochondrion) (M216)	0.110912	0.330825	0.17822	-0.596366	-1.36783	10	UQCRB,NDUFB10,NDUFB7,COX6C,NDUFS6,COX6A1	M216
TBA (M32.7)	0.113122	0.334532	0.199915	0.59527	1.38112	9	STK11,MAP7D1,HGS,DCAF15,TSC2	M32.7
axon guidance (M110)	0.124153	0.361801	0.190023	0.572279	1.37083	10	COL1A2,COL1A1,NRP1,RRAS,SEMA6A,MYH10	M110
xenobiotic metabolism (M164)	0.124434	0.361801	0.190023	0.601862	1.34757	8	DPYS,HHLA2,CYP3A5,GIPC2,UPB1	M164
integrin mediated leukocyte migration (M39)	0.126411	0.362472	0.188204	0.571836	1.36977	10	PLCG1,VCAM1,PIK3CD,ITK,VAV1,ITGAL,ITGB2,TXK	M39
mitotic cell cycle - DNA replication (M4.4)	0.126761	0.362472	0.164406	-0.436217	-1.28702	28	CDK2,RPA2,MCM4,CDC45,PCNA,PRIM2,MCM2,POLA1,MCM6,MCM3,PLK4,CDC6,PRIM1,MCM7,TPX2,MND1,C1orf112,POLA2,MCM8,MCM5	M4.4
TBA (M174)	0.134851	0.382447	0.158514	-0.455145	-1.28832	22	BMI1,CCNC,BZW1,TNFAIP8,MATR3,CUL5,TSN,RNF6,ANP32E,ZBTB11,PANK3	M174
plasma membrane, cell junction (M162.0)	0.136674	0.384466	0.181383	0.452137	1.29634	18	ELF3,TJP3,PKP3,TMC4,CDH1,PRR15L	M162.0
T cell activation and signaling (M5.1)	0.143608	0.391246	0.153159	-0.451181	-1.2771	22	HLA-DRA,PRKACB,PRKAR1B,CD3D,IL2RG,PTPRC,CD3E,CD52,CD247,IL12RB1,CD3G	M5.1
TBA (M161)	0.141831	0.391246	0.156312	-0.515785	-1.29628	14	SLC7A5,MBNL3,SPAST,ATF1,RBM38,RNF6,TSNAX	M161
cell cycle, ATP binding (M144)	0.14311	0.391246	0.154191	-0.502814	-1.295	15	CCNC,TLK1,CUL5,PPP1R12A,RAD21,MCTS1,COPS5,PCNP,NEK7	M144
enriched in neutrophils (II) (M163)	0.142544	0.391246	0.173748	0.507192	1.33098	13	NPL,ARAP3,BEST1,HSPA6,FRAT2,TYROBP,DENND3,MBOAT7	M163
TBA (M128)	0.14882	0.396091	0.153159	-0.555579	-1.30252	11	CCNC,USP1,ARID4A,NDUFA5,RNF6	M128
enriched in nuclear pore complex interacting proteins (M247)	0.147664	0.396091	0.156312	-0.683889	-1.33874	6	EFCAB5,HRH4	M247
signaling in T cells (I) (M35.0)	0.148315	0.396091	0.172324	0.487914	1.31126	14	ATF3,EGR1,FOS,TNFRSF9,FOSB,JUN,TNF,IFNG	M35.0
TBA (M229)	0.15245	0.399604	0.151149	-0.554461	-1.2999	11	BMI1,CCNC,CDKN2AIP,MIER3,MAPK6,AEBP2,DYNLT3,CRY1	M229
proinflammatory dendritic cell, myeloid cell response (M86.1)	0.152034	0.399604	0.165657	0.520634	1.34277	12	GCH1,CCL20,SERPINB9,IL1B,TNF,IFNG,TNFAIP6	M86.1
TBA (M102)	0.154265	0.401321	0.15017	-0.553394	-1.29739	11	CD79A,PNOC,P2RX5,CHRDL1,BTLA	M102
T & B cell development, activation (M62.0)	0.162912	0.402614	0.142057	-0.386104	-1.21226	37	SAMD13,RNF150,ELOVL4,CD7,NDST3,TCL1A,VPREB3,ADCY9,EBF1,ICOSLG,SH2D1A,GXYLT2,CD3E,GH1,LRP12,CD3G,GAB1	M62.0
T cell differentiation via ITK and PKC (M18)	0.170599	0.402614	0.142057	-0.541894	-1.27043	11	ITM2A,SH2D1A,FASLG,PRKCH,SIRPG,ETS1	M18
TBA (M131)	0.168761	0.402614	0.142057	-0.505624	-1.27075	14	MS4A3,XK,GFI1B,RGL4,PRKAR2B,TAL1,TNS1	M131
TBA (M26.1)	0.171053	0.402614	0.157403	0.495955	1.30149	13	LGALS4,A1CF,CDHR5,CYP3A5,GIPC2,CYP3A4	M26.1
cell cell adhesion (M133.1)	0.15608	0.402614	0.149208	-0.550733	-1.29116	11	LAMB3,LAMA3,JUP	M133.1
cell junction (M162.1)	0.161863	0.402614	0.16318	0.525446	1.3082	11	TJP3,PKP3,CDH1,DSP	M162.1
enriched in DNA interacting proteins (M182)	0.162617	0.402614	0.148262	-0.536134	-1.28457	12	BLM,STMN1,TAF5,DNAJC9	M182
enriched in extracellular matrix & associated proteins (M202)	0.168784	0.402614	0.142901	-0.543519	-1.27424	11	GAS1,LUM,GLT8D2,CCDC80,PCOLCE	M202
enriched in plasma membrane proteins (II) (M135.1)	0.170787	0.402614	0.159647	0.478816	1.28681	14	CUBN,ALPK2,ENPEP,SLC17A3,ACMSD,DGCR5	M135.1
interferon alpha response (II) (M158.1)	0.160714	0.402614	0.145516	-0.587274	-1.30457	9	PRL	M158.1
lipid metabolism, endoplasmic reticulum (M92)	0.1693	0.402614	0.160801	0.530734	1.27132	10	PTGS2,CYP1B1,CYP3A5,MGST1,TBXAS1,CYP3A4	M92
mitotic cell cycle in stimulated CD4 T cells (M4.9)	0.160777	0.402614	0.144631	-0.497515	-1.28135	15	TRIP13,CENPE,CENPF,ZNF367,PLK4,CDC6,NCAPH,KIF14,RRM1	M4.9
respiratory electron transport chain (mitochondrion) (M238)	0.157509	0.402614	0.149208	-0.525973	-1.29041	13	NDUFC2,NDUFB6,NDUFS8,UQCRH,NDUFA6,UQCRQ,NDUFB2	M238
transmembrane and ion transporters (I) (M142)	0.165158	0.402614	0.16318	0.555631	1.28915	9	SLC17A1,CUBN,SLC17A3	M142
regulation of antigen presentation and immune response (M5.0)	0.174387	0.407688	0.175204	0.289279	1.14719	79	MAPK14,TLR1,HCK,HLA-DQB1,TLR2,PLCG1,LILRB1,IRAK3,TLR4,CLEC7A,FOS,MYD88,FCER1G,CTSH,TLR6,MNDA,PAK1,PAG1,HLA-DQA1,VASP,JUN,FGR,HLA-DRB1,ZAP70,ITK,LIME1,CD86,THEMIS,NCKAP1L,MAP2K6,LCP2,TRAC,LILRB2,CD4,CTLA4,CHUK	M5.0
cell adhesion (lymphocyte homing) (M21)	0.176786	0.410523	0.138022	-0.578486	-1.28505	9	CD24,CD72	M21
transcriptional targets of glucocorticoid receptor (M74)	0.178571	0.411905	0.137251	-0.575843	-1.27917	9	HLA-DOA,MEF2C,JUP,CD3E	M74
TBA (source: memory B cells) (M152.2)	0.180995	0.414731	0.155242	0.549294	1.27445	9	GYPA,MEFV,PPEF2,ZPBP	M152.2
mismatch repair (I) (M22.0)	0.187931	0.42779	0.130777	-0.414535	-1.22005	27	RFC5,FIGNL1,BUB1,PCNA,RFC3,POLA1,NCAPG2,MCM6,SSBP1,MSH2,ZWINT,RFC4,CENPK,MSH6,CHEK1,PRIM1	M22.0
E2F transcription factor network (M8)	0.190654	0.42929	0.135741	-0.519635	-1.24504	12	MELK,RAD54L,UBE2C,BRCA1,CDC6,CDCA5,E2F1,ZWINT	M8
antigen processing and presentation (M200)	0.191071	0.42929	0.132147	-0.583019	-1.25035	8	WDFY4,HLA-DQA2,HLA-DPB1	M200
enriched in naive and memory B cells (M83)	0.193202	0.431277	0.131458	-0.539298	-1.23694	10	MEF2C,CD37,BANK1,PKIG,FCGR2B,MS4A1,PCDH9	M83
enriched in plasma membrane proteins (I) (M135.0)	0.195122	0.43277	0.147331	0.505733	1.25912	11	CUBN,ALPK2,ENPEP,SLC17A3,DGCR5	M135.0
AP-1 transcription factor network (M20)	0.206742	0.455622	0.143759	0.463236	1.24494	14	ATF3,EGR1,FOS,IL6,FOSB,JUN,PLAU,IFNG	M20
activated dendritic cells (M67)	0.20985	0.456655	0.138805	0.483062	1.24586	12	C2,C1QC,IFIH1,PLSCR1,SERPING1,DDX58,RSAD2	M67
enriched in membrane proteins (M124)	0.209677	0.456655	0.12564	-0.438285	-1.19089	19	SNCA,CD24,AQP1,ELANE,ALAS2,SLC4A1	M124
TBA (M70.1)	0.21219	0.45886	0.142057	0.509478	1.2204	10	SOX15,BOK,CDKN2B,PIK3CD,PDLIM7	M70.1
enriched for SMAD2/3 signaling (M97)	0.214669	0.461338	0.123842	-0.527854	-1.21069	10	MEF2C,TCL1A,MME,LAMC1,BIVM,RUNX2,GATA3	M97
TBA (M193)	0.216458	0.462311	0.123257	-0.525931	-1.20628	10	SPTB,XK,ANKH	M193
TBA (M80)	0.220848	0.468794	0.120985	-0.470324	-1.21132	15	MEF2C,CCR9,NDST3,BLNK,FAM43A,GNG11,GAB1,GPR132	M80
TBA (M197)	0.22323	0.470962	0.122108	-0.517447	-1.21312	11	TANC1,NOVA1,MPDZ,PLSCR4,WWTR1	M197
cell division in stimulated CD4 T cells (M4.6)	0.229391	0.479915	0.119348	-0.433021	-1.17659	19	DSCC1,FANCD2,CDCA2,CENPM,UBE2T,HMMR,CDKN3,NCAPG2,BRCA1	M4.6
platelet activation (III) (M42)	0.230248	0.479915	0.135741	0.499107	1.19556	10	COL1A1,GNAQ,FCER1G,VAV1,PIK3R5,LCP2	M42
heme biosynthesis (I) (M171)	0.232305	0.481302	0.119348	-0.512155	-1.20071	11	ALAS2,FECH,TMOD1,AHSP,ALAD,PLEK2,GATA1	M171
Memory B cell surface signature (S9)	0.239655	0.484916	0.113787	-0.393135	-1.15706	27	ITM2C,NLGN4Y,TNFRSF17,CCR9,TNFRSF13B,PTPRR,SSPN,FCGR2B,GRAMD1C,CD52,CSMD1,JAM3	S9
TBA (M125)	0.239278	0.484916	0.132846	0.489438	1.1724	10	SOX15,CDKN2B,PRKCG	M125
TBA (M188)	0.237925	0.484916	0.116739	-0.516122	-1.18378	10	CARD11,SYTL2,ATP8B4,PLCXD2,BPI,CEACAM8,RNF144A	M188
integrin cell surface interactions (II) (M1.1)	0.235546	0.484916	0.130106	0.470599	1.21372	12	LAMB1,COL1A2,COL1A1,LAMB2,COL4A5	M1.1
Hox cluster V (M96)	0.243792	0.490419	0.131458	0.485445	1.16283	10	HOXB3,HOXB2,CPNE8,HOXA4	M96
TBA (source: B cells) (M217)	0.251786	0.500677	0.112843	-0.534846	-1.1881	9	LUM,PLSCR4,ABI3BP,CDH5,FLRT2	M217
cell cycle (II) (M4.10)	0.251346	0.500677	0.113313	-0.467634	-1.17527	14	MELK,PERP,BRCA1,CCNE2,CDK1,RRM2,CCNE1,CHEK1,CDC25A,STEAP3,CCNB1,CCNB2	M4.10
cell division (stimulated CD4+ T cells) (M46)	0.255613	0.503626	0.109684	-0.391675	-1.15483	26	CDCA3,GGH,SLC27A2,MYB,CDC45,APOBEC3B,TOP2A,SHCBP1,CDK1,RRM2,ZWINT	M46
chemokine cluster (II) (M27.1)	0.25618	0.503626	0.127505	0.441253	1.18586	14	CXCL10,CCL20,CCR1,CXCL9,CXCL11	M27.1
TBA (M208)	0.2625	0.513136	0.110122	-0.531587	-1.18086	9	HOXA7,TUBE1,HOXB9,JMY,APP	M208
platelet activation - actin binding (M196)	0.265957	0.516973	0.10882	-0.440937	-1.15711	16	MPL,ITGB5,ABLIM3,TGFB2,ITGB3,ARHGAP6,MFAP3L	M196
cell division (M37.3)	0.268336	0.518684	0.10882	-0.502578	-1.15272	10	CKAP2,BLM,NCAPD2	M37.3
TBA (M201)	0.282143	0.528642	0.105521	-0.430436	-1.14839	17	ARHGEF12,ANKH,ABCC13,HEPACAM2,TMOD1,PDGFA	M201
TBA (M241)	0.282655	0.528642	0.11725	0.559748	1.16627	6	CCNL2,PAN2,CALCA	M241
TBA (M41.3)	0.282143	0.528642	0.105521	-0.542329	-1.16309	8	DMD,NPR3,EPHB1,PEG3	M41.3
cell activation (IL15, IL23, TNF) (M24)	0.28211	0.528642	0.122108	0.420335	1.14319	15	SBNO2,IL15,NFKB2,SERPING1,CD83,TNF,BCL3	M24
enriched in myeloid cells and monocytes (M81)	0.279236	0.528642	0.12564	0.326469	1.09459	35	BCL6,SLC8A1,THBS1,LIN7A,TLR4,F5,FKBP1B,CCR2,FCER1G,NLRP3,CD14,MMRN1,ACTN1,EGF,PRAM1,CLEC5A,MARCKS,CXCL12	M81
mitotic cell cycle in stimulated CD4 T cells (M4.5)	0.277397	0.528642	0.103958	-0.365862	-1.12931	32	MELK,FBXO5,CHAC2,CENPM,UBE2T,CXCR6,NDC80,ZNF367,MCM6,TOP2A,MIR155HG,NUF2,CDCA5,CDK1,KIF11,RRM2,CENPK,GRAP2,ZEB1,CDC20,RNF144A,LAG3	M4.5
TBA (M136)	0.291284	0.538242	0.119888	0.417211	1.1347	15	DNM2,PNPLA6,NR1H2,CAPN1,GNB2,CTSD,GNAI2,PPP2R1A	M136
TBA (M26.2)	0.293454	0.538242	0.118288	0.460293	1.10258	10	LGALS4,A1CF,FOXA3	M26.2
TBA (M72.2)	0.294011	0.538242	0.103958	-0.488292	-1.14477	11	ARID4B,PLEKHF2,PPP1R12A,STAG2	M72.2
regulation of transcription, transcription factors (M213)	0.29078	0.538242	0.103197	-0.431372	-1.13201	16	CLK4,ARID4B,PPP1R12A,STAG2	M213
TBA (M194)	0.304029	0.550755	0.102449	-0.46309	-1.13614	13	CTCF,ATF1,ADNP,MTO1,XPO1,CRNKL1,TXNDC9,CETN3,PPP2R5C,NUP37	M194
phosphatidylinositol signaling system (M101)	0.302804	0.550755	0.103958	-0.476638	-1.14202	12	PHTF2,IMPA1,PPP1R12A	M101
small GTPase mediated signal transduction (M215)	0.307339	0.553851	0.116234	0.412776	1.12264	15	GMIP,FGD3,ARHGAP9,ARAP1,VAV1,RHOG,RHOH,ARHGAP4	M215
TBA (M104)	0.31127	0.555152	0.0995791	-0.489278	-1.12221	10	MEF2C,JUP	M104
TBA (M170)	0.311111	0.555152	0.113313	0.525408	1.13819	7	GNG12,CHL1	M170
Naive B cell surface signature (S8)	0.327087	0.568732	0.0937465	-0.334582	-1.08673	43	HLA-DOA,SLC26A3,CD72,CD37,CCR6,HVCN1,TSPAN13,HRH4,FCRL3	S8
TBA (M148)	0.325942	0.568732	0.110122	0.440139	1.09581	11	TMEM30A,ADAM9,EEA1,SEC23A,SEC24B	M148
inositol phosphate metabolism (M129)	0.327103	0.568732	0.0992333	-0.467795	-1.12083	12	PLEKHF2,IMPA1,PIKFYVE,PANK3,MED23	M129
mismatch repair (II) (M22.1)	0.326007	0.568732	0.0982123	-0.455105	-1.11655	13	RFC5,PCNA,RFC3,MSH2,RFC4,MSH6	M22.1
mitotic cell division (M6)	0.322414	0.568732	0.095288	-0.370984	-1.09187	27	CENPH,CENPM,BUB1,KIF2C,CENPE,CENPF,NDC80,CENPO,BUB1B,CDCA8,NUF2,SPC25,AURKB,ZWINT,SKA1,BIRC5,CENPK	M6
TBA (M141)	0.332536	0.572203	0.113787	0.353523	1.08287	24	B3GNT5,ST3GAL6,LGALS4,TRIM31,CEACAM6,NR1I2,TMEM45B,PRR15L	M141
TBA (M153)	0.335689	0.572203	0.0943564	-0.431677	-1.11179	15	PHTF2,CCNC,NRAS,TCF12,RNF6	M153
TBA (M41.2)	0.335714	0.572203	0.0949752	-0.505598	-1.12313	9	OBSL1,SLC7A11,MTMR8,PEG3	M41.2
cell cycle and growth arrest (M31)	0.332594	0.572203	0.10882	0.439086	1.09319	11	THBS1,DUSP1,GADD45B,IL1B,OSM,PPP1R15A	M31
T cell activation (I) (M7.1)	0.341098	0.575707	0.0899861	-0.318602	-1.07146	50	CD7,SLA2,SLAMF1,PRKCH,CD3D,SIRPG,KLRK1,SLAMF7,CRTAM,CD3E,CD247,CD27,IL12RB1,MS4A1,NLRC3,CD3G,IL21R,TIGIT,GATA3,PTPN22	M7.1
enriched in antigen presentation (III) (M95.1)	0.340187	0.575707	0.0968878	-0.465174	-1.11455	12	HLA-DRA,CD53,PTPRC,HLA-DMA,PLEK,HLA-DMB	M95.1
transmembrane and ion transporters (II) (M224)	0.345259	0.579902	0.0934449	-0.479354	-1.09945	10	DMD,CACNA1F,SLC24A2,KCNA5,GRIK3	M224
TBA (M99)	0.348214	0.582039	0.0928481	-0.516659	-1.10804	8	EPHA2,CAV1	M99
enriched in NK cells (receptor activation) (M61.2)	0.35348	0.588	0.0934449	-0.446449	-1.09531	13	CD96,CARD11,KLRD1,KLRK1,CD247,KIR2DL1,KIR2DL4	M61.2
Membrane, ER proteins (M134)	0.370787	0.591908	0.102822	0.391929	1.0533	14	RGL1,TMED6,RASAL2,ENG,CSRP2,STK32B	M134
Rho GTPase cycle (M4.14)	0.364286	0.591908	0.0902635	-0.493043	-1.09524	9	ECT2,PRC1	M4.14
TBA (M120)	0.365854	0.591908	0.102822	0.425347	1.05898	11	SIGIRR,DGKZ,ARRB2,VAV1,MAP4K1,ARHGAP4	M120
TBA (M184.0)	0.376147	0.591908	0.103197	0.393341	1.06978	15	RGMA,MAP3K10,CDKN2B,ACVR1C,TRPM4,CSF3	M184.0
TBA (M244)	0.366516	0.591908	0.103958	0.47833	1.07098	8	ADCY1,HTR6,AVPR2	M244
TBA (M248)	0.373188	0.591908	0.0897105	-0.529685	-1.09904	7	CCDC85B,ALDH16A1,SSNA1,FBXL15	M248
TBA (M93)	0.368515	0.591908	0.0897105	-0.47153	-1.0815	10	LIF,PTCH1,IL23A,TGFBR3	M93
cell division - E2F transcription network (M4.8)	0.358792	0.591908	0.0908241	-0.399505	-1.07972	18	RFC5,RNASEH2A,TIMELESS,NASP,MCM4,PCNA,MCM2,MCM3	M4.8
cytoskeleton/actin (SRF transcription targets) (M145.0)	0.366292	0.591908	0.103576	0.395785	1.06366	14	TAGLN,SVIL,MYH11,TPM2,TPM1	SRF transcription targets) (M145.0
enriched in NK cells (KIR cluster) (M61.1)	0.379439	0.591908	0.0905429	-0.554645	-1.08574	6	KIR2DS4	M61.1
extracellular matrix, collagen (M210)	0.360577	0.591908	0.10882	0.32176	1.05006	30	LAMB1,MFAP2,EMILIN1,C1QA,SERPINA1	M210
glycerophospholipid metabolism (M114.1)	0.38149	0.591908	0.101351	0.431934	1.03465	10	ST3GAL6,PLA2G4A,SVIL,LPCAT2	M114.1
integrin cell surface interactions (I) (M1.0)	0.37819	0.591908	0.103576	0.32009	1.04626	29	LAMB1,COL1A2,COL1A1,LAMB2,COL5A2	M1.0
leukocyte migration (M88.0)	0.379898	0.591908	0.0852885	-0.323049	-1.04927	43	GUCY2C,GMDS,VIL1,MEP1A,MYO7B,XK,EPS8L3,PRSS3,MAPK13,HEPH,EPCAM,PIP5K1B,EPB41L4B	M88.0
mitochondrial cluster (M235)	0.376325	0.591908	0.0878313	-0.412816	-1.06321	15	SMARCAL1,ALDH18A1,POP5,ALG8,EIF2B3,TMEM218,ALDH6A1	M235
TBA (M207)	0.385714	0.595791	0.0870516	-0.500701	-1.07381	8	SMG6,SERPINF2,SLC6A13,RAB26	M207
TBA (M243)	0.392523	0.601889	0.0886261	-0.443959	-1.06372	12	TUFM,BCAP31,SRM	M243
TBA (M98.1)	0.394881	0.601889	0.0870516	-0.570574	-1.0784	5	SLC7A11,DMD	M98.1
targets of FOSL1/2 (M0)	0.393829	0.601889	0.086795	-0.452029	-1.05975	11	DCN,LIF,MMP9,MMP2	M0
antigen presentation (lipids and proteins) (M28)	0.404063	0.610506	0.0978773	0.423575	1.01463	10	CD36,CD1B,HLA-DRB1,CD1D	M28
collagen, TGFB family et al (M77)	0.403813	0.610506	0.0828962	-0.332008	-1.03391	34	COL4A2,CD24,MEF2C,COL6A3,TCF4,SHANK3,JUP,FZD8	M77
growth factor induced, enriched in nuclear receptor subfamily 4 (M94)	0.4102	0.617083	0.0959207	0.408166	1.01621	11	EGR3,NR4A1,DUSP1,IL6	M94
enriched in hepatocyte nuclear factors (I) (M88.1)	0.416071	0.623207	0.0828962	-0.48583	-1.04192	8	GMDS,HNF1B,EPS8L3	M88.1
adhesion and migration, chemotaxis (M91)	0.426168	0.635578	0.0840746	-0.432208	-1.03556	12	CXCL13,PROK2,CCL19,ADRB2,CCL5,CCR7,CCR5	M91
TBA (M233)	0.436652	0.645647	0.0934449	0.437359	1.01474	9	MAP3K10,BOK,PRDM8,BMP4	M233
cytoskeleton/actin (SRF transcription targets) (M145.1)	0.435955	0.645647	0.0931455	0.375398	1.00887	14	MYH11,TPM2,TPM1,LMOD1,SYNPO2	SRF transcription targets) (M145.1
B cell development/activation (M58)	0.448276	0.660015	0.0797706	-0.433322	-1.01589	11	SPIB,TCF4,BLNK,NEDD4,JAM3	M58
enriched in antigen presentation (I) (M71)	0.452055	0.662758	0.0919686	0.358727	0.997686	16	PTGS2,HLA-DQB1,PLAUR,ASPH,CYP1B1,HLA-DQA1,HLA-DRB1	M71
TBA (M185)	0.464991	0.66776	0.0772747	-0.394333	-0.991047	14	PTPN11,CTR9,HPRT1,TCF12,RNF6	M185
TBA (M205)	0.46461	0.66776	0.077884	-0.428288	-1.00409	11	RPS6KB1,ARFGEF2,SIRT1	M205
enriched for unknown TF motif CTCNANGTGNY (M62.1)	0.463327	0.66776	0.0772747	-0.442465	-1.01484	10	SMPD3,ELOVL4,EBF1,GXYLT2	M62.1
enriched in antigen presentation (II) (M95.0)	0.465116	0.66776	0.0770737	-0.356523	-0.988498	20	HLA-DRA,HLA-DPB1,CD53,IRF8,PTPRC,HLA-DMA,PLEK,ITGA4	M95.0
nuclear pore, transport; mRNA splicing, processing (M143)	0.461538	0.66776	0.0774768	-0.44323	-1.01659	10	NCBP2,NUP155,SLBP,NUP54,NUP133	M143
TBA (M177.1)	0.485588	0.69427	0.0862866	0.389316	0.969277	11	ZNF573,TMOD2,CCR2	M177.1
Activated (LPS) dendritic cell surface signature (S11)	0.494118	0.702808	0.0886261	0.287299	0.979196	37	LY75,TTYH2,PRRG4,TNFSF13B,GPR157,SGPP2,RNF144B,F11R,LAMP2,CD58,IL13RA1	S11
extracellular matrix (I) (M2.0)	0.495622	0.702808	0.0727141	-0.32731	-0.977586	29	COL6A1,COL4A2,DCN,COL6A3,FBN1,LUM,MMP2	M2.0
DNA repair (M76)	0.520572	0.711024	0.0713053	-0.344002	-0.953781	20	RFC5,FEN1,FANCD2,PCNA,RFC3	M76
Hox cluster II (M17.1)	0.522686	0.711024	0.0718276	-0.407225	-0.954711	11	HOXA3	M17.1
TBA (M214)	0.507761	0.711024	0.0838361	0.381947	0.950929	11	TMEM30A,RP2	M214
TBA (M218)	0.528131	0.711024	0.0713053	-0.405491	-0.950648	11	PMS1,ALG6,ELP3	M218
TBA (M41.0)	0.506261	0.711024	0.0727141	-0.427803	-0.981212	10	OBSL1,SLC7A11,REEP1,PEG3,AFF2	M41.0
cell adhesion (M51)	0.523316	0.711024	0.0692836	-0.308479	-0.965794	36	COL6A1,ITGB5,VWF,ALOX12,PARVB,SELP,CCDC80,ESAM,GP9,SLAMF7,ITGB3,ARHGAP6,JAM3,ITGA2B,LAMA4,SRPX	M51
cell adhesion, membrane (M133.0)	0.514652	0.711024	0.0730744	-0.391034	-0.959356	13	JUP,EPS8L1,BIK,EPCAM	M133.0
enriched for TF motif TNCATNTCCYR (M232)	0.527473	0.711024	0.0718276	-0.386472	-0.948165	13	SMARCAL1,TTC1,MEN1,HDDC3	M232
enriched in calcium signaling proteins (M239)	0.524887	0.711024	0.0831291	0.427456	0.957074	8	MYOZ2,F11,TRPC3,GRIA4	M239
extracellular matrix (III) (M2.2)	0.52193	0.711024	0.0817516	0.361089	0.947576	13	COL1A2,VCAN,COL5A2	M2.2
metabolism of steroids (M225)	0.5125	0.711024	0.0720033	-0.446522	-0.957621	8	UGT2B17,HAVCR1,PKHD1,GALNT14,UGT2B28,MIOX	M225
myeloid cell cytokines, metallopeptidases and laminins (M78)	0.511797	0.711024	0.0728939	-0.409227	-0.959405	11	LAMB3,IL23A,MMP9	M78
signaling in T cells (II) (M35.1)	0.528131	0.711024	0.0713053	-0.406353	-0.952668	11	PRF1,IL2RB,FASLG,FOSL1,GZMB	M35.1
TBA (M183)	0.539286	0.723228	0.0694481	-0.43661	-0.936363	8	GMDS,GALNT3,KLF5	M183
respiratory electron transport chain (mitochondrion) (M231)	0.546429	0.729978	0.0687943	-0.425207	-0.944551	9	NDUFS3,COX5A,NDUFB11,NDUFA8,NDUFB1	M231
TBA (M166)	0.551237	0.733569	0.0678338	-0.360295	-0.927943	15	CHRDL1,NNMT,OLFML3,PDGFRB	M166
TBA (M180)	0.560976	0.743669	0.0785029	0.366046	0.911342	11	ACSL4,IREB2,ROCK1,CHUK,HIF1A,NPTN,SYNJ1,ATF2	M180
T cell differentiation (Th2) (M19)	0.574468	0.755814	0.0659816	-0.3475	-0.911907	16	ITM2A,PKIA	M19
extracellular matrix, complement (M140)	0.574506	0.755814	0.0665892	-0.359165	-0.902662	14	MMP9,CRISP3,MMP8,IGFBP7,SLPI	M140
cell cycle, mitotic phase (M230)	0.588022	0.770665	0.0659816	-0.38577	-0.904412	11	SMC3,TUBE1,TP53BP2,JMY,NAE1	M230
CD28 costimulation (M12)	0.596429	0.7729	0.0645031	-0.40381	-0.89702	9	CD24,SH2D1A,THEM4	M12
TBA (M184.1)	0.59276	0.7729	0.0766747	0.394578	0.915481	9	MAP3K10,CDKN2B,TRPM4	M184.1
cell development (M175)	0.596262	0.7729	0.0667426	-0.372225	-0.891846	12	GAS1,IRX3	M175
TBA (M176)	0.602862	0.775877	0.0640704	-0.394689	-0.905261	10	AQP1,DNASE1L3	M176
platelet activation (II) (M32.1)	0.603211	0.775877	0.0764767	0.306976	0.915154	21	MAP7D1,DNM2,HGS,PNPLA6,GNB2,NBEAL2,ZYX,GNAI2,TLN1	M32.1
metabolism in mitochondria, peroxisome (M187)	0.612903	0.785424	0.0723571	0.533791	0.894201	3	ACMSD,GLYAT	M187
complement activation (II) (M112.1)	0.625282	0.798331	0.0738053	0.365892	0.876455	10	CFB,C1S,C3,CFH,CFI	M112.1
TBA (M151)	0.636852	0.810113	0.0614364	-0.376548	-0.863653	10	ADAM12,ZNF521,PRKCH	M151
interferon alpha response (I) (M158.0)	0.653846	0.82566	0.0613026	-0.3467	-0.850588	13	TNR	M158.0
intracellular transport (M147)	0.651786	0.82566	0.0602484	-0.324439	-0.865592	17	SIRT1,PPP1R12A,RAD21,CLINT1,PIKFYVE,CEP120,NUP133,EXOC1,TMX1,G3BP2,VPS4B	M147
TBA (M190)	0.658802	0.82589	0.0605093	-0.364645	-0.854887	11	BMI1,HAUS3,BUB3,CD2AP	M190
purine nucleotide biosynthesis (M212)	0.657944	0.82589	0.0619763	-0.351999	-0.843384	12	RUVBL2,FKBP3,CCT3,ATIC,IMPDH2	M212
TBA (M116)	0.664247	0.829709	0.0601186	-0.36161	-0.847772	11	EPS8,ERRFI1,CAV1,WWTR1	M116
T cell activation (III) (M7.4)	0.67033	0.834295	0.0601186	-0.338698	-0.830957	13	ZMYND11,CD96,ETS1,KLF12	M7.4
T cell surface signature (S0)	0.676819	0.83872	0.0559429	-0.291418	-0.859999	25	ITM2A,ANKH,PTPRCAP,CXCR6,SLC38A1,NDFIP2,SIRPG	S0
muscle contraction, SRF targets (M195)	0.678733	0.83872	0.0697793	0.366005	0.849188	9	COL1A1,MYH11,LMOD1	M195
TBA (M32.6)	0.682018	0.83978	0.0679923	0.319018	0.837174	13	DNM2,HGS,CPNE1	M32.6
TBA (M105)	0.68552	0.841099	0.0692836	0.299321	0.850921	17	JAG1,PTX3,IRAK3,SLC22A4,VSTM1,CA2,LPCAT2,MGST1	M105
enriched in B cell differentiation (M123)	0.694097	0.848613	0.0573667	-0.359619	-0.824824	10	NR4A3,VPREB3,EBF1,ICOSLG	M123
T cell differentiation (M14)	0.700214	0.849703	0.0655321	0.319878	0.824997	12	MAL,BCL11B,ITK,CD28,UBASH3A,TXK	M14
T cell surface, activation (M36)	0.702355	0.849703	0.0653834	0.319632	0.824362	12	LILRB1,VCAM1,TYROBP,LILRB2,CXADR,LILRB4	M36
enriched for TF motif TTCNRGNNNNTTC (M172)	0.699095	0.849703	0.0683111	0.354232	0.821872	9	EGR3,FOSB,PLAU	M172
TBA (M177.0)	0.705336	0.850336	0.0691198	0.261144	0.853583	29	ZNF573,PPARGC1B,RNF170,STX1A,FAM135A,CCR2,C15orf48	M177.0
nuclear pore complex (M106.0)	0.712766	0.856309	0.0557104	-0.311405	-0.817187	16	NUP155,NUP35,RAN,XPO1,RANBP1,NUP54,NUP85,NUP133	M106.0
T cell signaling and costimulation (M44)	0.717352	0.858837	0.0558265	-0.353912	-0.811735	10	IL23A,CD37,ARHGDIB	M44
CD1 and other DC receptors (M50)	0.724605	0.862093	0.0664364	0.345039	0.826505	10	CD1B,ANPEP,CSF2RA	M50
TBA (M41.1)	0.725055	0.862093	0.0655321	0.327228	0.814697	11	SLC17A1,CYP11B1,ATP7B,DAAM2	M41.1
MAPK, RAS signaling (M100)	0.735892	0.869005	0.0656814	0.342593	0.820645	10	MAP3K11,ARRB2,RASGRP4,RASGRP2,MAP4K1	M100
TBA (M26.0)	0.733945	0.869005	0.0665892	0.278019	0.828829	21	LGALS4,A1CF,CDHR5,IL22RA1,NR1I2	M26.0
TBA (M246)	0.743041	0.87381	0.0626618	0.373341	0.777881	6	PLIN5,RASSF6	M246
cytokines - recepters cluster (M115)	0.745011	0.87381	0.0642141	0.324066	0.806824	11	IL15,IL10,IL6,IL15RA,CSF3,IFNG,IL2RA	M115
Hox cluster IV (M17.3)	0.749436	0.87603	0.0647943	0.339357	0.812893	10	HOXB2,HOXB4,HOXA4,HOXB6	M17.3
T cell activation (IV) (M52)	0.752747	0.876938	0.0546808	-0.32091	-0.787316	13	LPXN,PTPRC,CD3E,GATA3,GFI1,XCL1,LAG3	M52
TBA (M121)	0.75803	0.880129	0.0617054	0.30818	0.794826	12	IL15,TAP1,PLSCR1	M121
enriched for cell migration (M122)	0.784029	0.901243	0.0523759	-0.325761	-0.763724	11	IGFBP5,TGFB2,MYLK,LAMA4,CCL2,NBL1	M122
enriched in G-protein coupled receptors (M130)	0.781753	0.901243	0.0518458	-0.332989	-0.763745	10	PDE4D,S1PR5,GPR18	M130
transcription regulation in cell development (M49)	0.783051	0.901243	0.0492918	-0.247633	-0.810877	44	ARHGEF12,TRIP13,FBXO5,ANK1,ECT2,SPTB,STMN1	M49
Hox cluster VI (M107)	0.788909	0.903849	0.0514265	-0.329411	-0.755539	10	HOXA3	M107
B cell development (M9)	0.804878	0.916946	0.0605093	0.304846	0.758973	11	TLR4,SPI1,CEBPE,TNF	M9
TBA (M114.0)	0.80829	0.916946	0.0487011	-0.25452	-0.796856	36	GGH,CLEC11A,MS4A3,CPA3,ELANE,AKR1C3,ATP8B4,RGL4,OSBPL1A,MPO,BTBD3,IGFBP7,TAL1,RUNX2	M114.0
leukocyte activation and migration (M45)	0.805808	0.916946	0.0511148	-0.31921	-0.748367	11	INPP5D,SIRPG,ITGA4,FYN	M45
leukocyte differentiation (M160)	0.81383	0.920213	0.0495902	-0.285367	-0.74886	16	NAA15,LIF,KLF13,MED1,ID1,NR4A2	M160
TBA (source: naive B cells) (M152.1)	0.82167	0.926052	0.0603786	0.325333	0.779301	10	IMPG2,MEFV,KCTD16	M152.1
cell movement, Adhesion & Platelet activation (M30)	0.829749	0.932121	0.0491928	-0.275255	-0.747911	19	ALOX12,SELP,ESAM,PDGFA,ITGB3,GAB1,TNS1,GP6	M30
extracellular region cluster (GO) (M189)	0.833708	0.933537	0.059476	0.27776	0.746473	14	MMP19,BMP2,CD5L,ENG,CCL23,CMTM8	M189
G protein mediated calcium signaling (M159)	0.838998	0.93643	0.0486034	-0.314306	-0.720893	10	ADCY9,PRKAR2B,GNG11,GNAI1,CALM3	M159
nucleotide metabolism (M181)	0.846154	0.94138	0.0590955	0.305146	0.707985	9	PFAS,GMPS,PAICS	M181
mitotic cell cycle (M4.7)	0.849732	0.942331	0.048022	-0.270964	-0.751277	20	CEP152,SHCBP1,PLK4,NEK2,CDK1,PKMYT1,PLK1,CDC25A,CCNB1,TUBG1,CCNA2,FOXM1,CCNB2	M4.7
erythrocyte differentiation (M173)	0.856075	0.943434	0.0496901	-0.292859	-0.701686	12	DMD,BPGM,ETV1	M173
myeloid, dendritic cell activation via NFkB (I) (M43.0)	0.85618	0.943434	0.0582216	0.266694	0.716733	14	NFKBID,NFKB2,VCAM1,CD83,TNF,BCL3	M43.0
Hox cluster I (M17.0)	0.868941	0.945451	0.0471642	-0.284999	-0.716265	14	HOXA3,HOXA7	M17.0
TBA (M242)	0.864745	0.945451	0.0571259	0.283518	0.705873	11	STRN3,DYRK1A,ACAP2,SNX14,MAP3K2,RASA2	M242
TBA (source: B cells) (M152.0)	0.868421	0.945451	0.0564118	0.271189	0.711661	13	IMPG2,MEFV,KCTD16,PPEF2,ST18,ZPBP	M152.0
cytoskeletal remodeling (M32.8)	0.86456	0.945451	0.0579755	0.308884	0.739899	10	MAP7D1,SPTAN1,ZYX,TLN1,ACIN1	M32.8
regulation of localization (GO) (M63)	0.873662	0.947608	0.0550211	0.268212	0.691745	12	STXBP2,NR1H2,ARAP1,TSC2	M63
Wnt signaling pathway (M206)	0.881508	0.951134	0.0465084	-0.278594	-0.700169	14	MAP1B,LAMC1,PMP22,LOXL2,ANTXR1,SOX4	M206
enriched in cell cycle (M167)	0.885159	0.951134	0.0455878	-0.268478	-0.691467	15	GSPT1,RBM38,PSMD3,MAD1L1,AKT1	M167
golgi membrane (II) (M237)	0.882979	0.951134	0.045862	-0.269091	-0.706149	16	RAB33B,GOPC,GOLT1B,SLC35B3	M237
IL2, IL7, TCR network (M65)	0.898004	0.956472	0.0553643	0.270873	0.674389	11	JAK3,ITK,BCL2,TRAC,TRBC1	M65
TBA (M186)	0.89819	0.956472	0.0562941	0.285307	0.661956	9	SOX15,CPEB3,PDLIM7	M186
TBA (M98.0)	0.89842	0.956472	0.0561767	0.291795	0.698964	10	GRIN2B,CYP11B1,HTR3B,OPRM1	M98.0
C-MYC transcriptional network (M4.12)	0.921495	0.969111	0.0463228	-0.273136	-0.654431	12	NME1,MCM6,TOP2A,KIF11,CKS2,BIRC5	M4.12
Hox cluster III (M17.2)	0.921495	0.969111	0.0463228	-0.272692	-0.653366	12	HOXA7,MEIS2	M17.2
TBA (M32.5)	0.915751	0.969111	0.045679	-0.264353	-0.64856	13	RALY,MLF2,HMG20B,AP2M1	M32.5
TBA (M70.0)	0.918552	0.969111	0.0552496	0.245296	0.697338	17	CFB,CDKN2B,LTB4R2,MSC,PDLIM7	M70.0
ATF targets network (M41.4)	0.939286	0.982411	0.0433637	-0.28808	-0.617823	8	REEP1,PEG3	M41.4
CD4 T cell surface signature Th2-stimulated (S7)	0.940187	0.982411	0.0454059	-0.259475	-0.621697	12	ITM2A,SLC4A7,IL17RB,CD3G,GPR171	S7
cell adhesion (GO) (M117)	0.942661	0.982411	0.0546808	0.220063	0.656051	21	ADAM9,CD6,ZAP70,BCL2,PSTPIP1,NINJ1,PPP2R1A,CD300A	M117
nuclear pore complex (mitosis) (M106.1)	0.95122	0.988354	0.0526973	0.24325	0.605618	11	NUP43,NUP107,SMC1A,CCNH,SEH1L,NUP160,GTF2H1,NUP37,NUP133,NUP85,SLBP	M106.1
TBA (M220)	0.957143	0.988571	0.0425023	-0.26699	-0.593091	9	AR,REEP1	M220
chemokines and receptors (M38)	0.957111	0.988571	0.0532386	0.251703	0.602927	10	HCK,TNF,DOCK2	M38
CD4 T cell surface signature Th1-stimulated (S6)	0.971014	0.989115	0.0425023	-0.258406	-0.536164	7	NDFIP2,TSPAN5,LAG3,TMEM200A	S6
TBA (M90)	0.966063	0.989115	0.052913	0.246369	0.551621	8	NR1I2,GIPC2,CRABP2	M90
heme biosynthesis (II) (M222)	0.971963	0.989115	0.043888	-0.239501	-0.573842	12	UROD,SPTA1	M222
myeloid, dendritic cell activation via NFkB (II) (M43.1)	0.967684	0.989115	0.0422468	-0.233322	-0.58639	14	EBI3,IL23A	M43.1
proteasome (M226)	0.961456	0.989115	0.0506004	0.222306	0.573348	12	PSMA5,PSMA3,PSMA2,PSMA6,PSMA4	M226
chromosome Y linked (M240)	0.974955	0.989251	0.0417397	-0.235799	-0.540829	10	KDM5D,USP9Y,DDX3Y,PRKY,UTY	M240
mitosis (TF motif CCAATNNSNNNGCG) (M169)	0.983842	0.995349	0.041488	-0.21801	-0.547907	14	PMS1,PCNA	M169
double positive thymocytes (M126)	0.987296	0.995931	0.0418239	-0.227724	-0.533883	11	TCF4,SH2D1A,CD3E	M126
TBA (M149)	0.994393	0.996429	0.0428451	-0.240774	-0.471323	6	GREB1	M149
TBA (M236)	0.992523	0.996429	0.0429311	-0.210374	-0.504052	12	POLR1B,CRNKL1,ZNF189,ZKSCAN4	M236
integrins and cell adhesion (M84)	0.996429	0.996429	0.0406579	-0.192257	-0.427079	9	CD96	M84

## Sheet: MitoCocktail
pathway	pval	padj	log2err	ES	NES	size	leadingEdge	ID
cell cycle (I) (M4.1)	3.16859e-09	5.48166e-07	0.774939	0.476225	2.26501	138	ZWILCH, TRIP13, KIF20B, PCNA, CCNB1, NCAPG2, TUBG1, KIF15, PRC1, KIF18B, CKS2, UHRF1, CDKN3, RANBP1, OIP5, CKS1B, TOP2A, CENPI, KIF23, GINS1, FBXO5, MELK, DTL, BRCA1, ZWINT, CDC20, KIFC1, NCAPG, FEN1, BIRC5, DSCC1, POLA1, MND1, KIF2C, AURKA, CDCA3, CENPF, SUV39H2, TPX2, MCM10, PLK4, CDC45, STMN1, POLA2, NCAPH, SMC4, CDCA2, NUSAP1, CDC25C, HJURP, POLE2, TACC3, CCNA2, MKI67, DLGAP5, CDC7, CDCA8, CE…	M4.1
cell cycle and transcription (M4.0)	2.37065e-09	5.48166e-07	0.774939	0.375557	1.98615	310	ZWILCH, TRIP13, RRM1, KIF20B, PCNA, PADI4, CCNB1, NCAPG2, TMPO, KIF15, PRC1, KIF18B, CKS2, UHRF1, CDKN3, LMNB1, S100A12, OIP5, PGLYRP1, CKS1B, CEACAM8, TOP2A, CENPI, KIF23, GINS1, FBXO5, MELK, DTL, BRCA1, ZWINT, SIRPB2, SIGLEC7, CDC20, KIFC1, KIF14, NCAPG, FEN1, RMI1, BIRC5, CHAC2, S100A9, DSCC1, PLBD1, MPEG1, POLA1, MND1, KIF2C, AURKA, LILRA6, CDCA3, CENPF, SUV39H2, TPX2, MCM10, CCR1, MNDA, DEPD…	M4.0
immune activation - generic cluster (M37.0)	8.48205e-09	9.78263e-07	0.74774	0.368015	1.93304	302	OLFM4, CXCR2, MGAM, ROPN1L, CHI3L1, TACSTD2, CD177, CEACAM1, MMP9, MCM3, CHIT1, CHI3L2, CCR9, TRAT1, CA4, SAC3D1, GPR84, RGL4, CMTM2, TUBG1, MSH2, SCD, CAMP, CRISP3, LCN2, KCNJ15, ARG1, SAMD13, RANBP1, CEBPE, FCGR3B, NCAPD2, DACH1, ANXA3, JUP, BASP1, GAB1, RNASE3, PADI2, RETN, NFE2, CD7, HP, MANSC1, LRG1, RAD51C, MMP8, CSE1L, DBF4, SIGLEC5, CDA, RAD54B, PTK2, TLR5, CR1, SLC40A1, DHCR24, FPR2, ELO…	M37.0
putative targets of PAX3 (M89.0)	3.24417e-07	2.80621e-05	0.674963	-0.817533	-2.33988	15	EGR2, EGR1, G0S2, CXCL2, HBEGF, CD83, EGR3, NR4A2, CDKN1A, NR4A1, SIK1, PLK2, MAFF	M89.0
cell cycle and growth arrest (M31)	7.69819e-07	5.32715e-05	0.659444	-0.890308	-2.27321	10	PPP1R15A, GADD45B, DUSP1, JUNB, TNFAIP3, OSM, SIK1, IL1B	M31
putative targets of PAX3 (M89.1)	1.51267e-06	8.72305e-05	0.643552	-0.882723	-2.25385	10	EGR2, ATF3, DUSP1, RGS1, CD83, EGR3, NR4A2, NR4A1	M89.1
chaperonin mediated protein folding (I) (M204.0)	5.16432e-06	0.000255265	0.610527	0.784471	2.22934	14	CCT3, CCT4, CCT5, HSPD1, CCT7, CCT8, HSPE1, SUCLG1, CCT6A	M204.0
signaling in T cells (I) (M35.0)	1.04781e-05	0.000453177	0.593325	-0.779595	-2.22982	14	IFNG, EGR1, FOSB, ATF3, JUNB, FOS, JUN	M35.0
enriched in neutrophils (I) (M37.1)	1.83293e-05	0.00070466	0.57561	0.551064	2.16622	46	MGAM, MME, CHI3L1, CXCR1, RGL4, CMTM2, TNFRSF10C, KCNJ15, FCGR3B, BASP1, NFE2, MANSC1, LRG1, CDA, FPR2, S100P, KRT23, VNN2	M37.1
IL2, IL7, TCR network (M65)	0.000102908	0.00323692	0.538434	0.78465	2.06384	11	LTB, LCK, CCR7, TRBC1, IL2RG, TRAC, PTPRCAP	M65
chemokines and inflammatory molecules in myeloid cells (M86.0)	0.000101569	0.00323692	0.538434	-0.67587	-2.02967	18	DUSP1, G0S2, CXCL2, NFKBIA, CXCL1, TNFAIP3, TRAF1, BCL2A1, IL1B	M86.0
enriched in T cells (I) (M7.0)	0.000131818	0.00380074	0.518848	0.473832	1.93034	58	GPR171, CD27, ICOS, SIRPG, GIMAP7, TRAT1, GIMAP6, ITM2A, LCK, CD28, CD7, LEF1, TRBC1, TRAC, CD247, XCL1, CD3D, PTPRCAP, GZMB, LAT	M7.0
AP-1 transcription factor network (M20)	0.000203946	0.00542809	0.518848	-0.749614	-2.0726	13	IFNG, EGR1, FOSB, ATF3, JUNB, FOS, JUN, CCL2	M20
mitotic cell cycle - DNA replication (M4.4)	0.000238303	0.0058895	0.518848	0.586737	2.03617	28	PRIM2, MCM3, RPA2, PCNA, KIF15, OIP5, MCM8, POLA1, MND1, TPX2, MCM10, PLK4, CDC45, POLA2, POLE2, CDC7, CDK2	M4.4
enriched in NK cells (KIR cluster) (M61.1)	0.000361264	0.00833316	0.498493	0.879098	1.86721	6	KIR2DL1, KIR3DL1, KIR2DL4, KIR2DL3	M61.1
chaperonin mediated protein folding (II) (M204.1)	0.000430275	0.00930469	0.498493	0.787772	2.0029	10	CCT3, CCT4, CCT5, CCT7, CCT8, CCT6A	M204.1
enriched in NK cells (receptor activation) (M61.2)	0.000467735	0.00951978	0.498493	0.707917	1.96649	13	KIR2DL1, KIR3DL1, KIR2DL4, KIR2DL3, CD247	M61.2
T cell differentiation (Th2) (M19)	0.000625653	0.0120264	0.477271	0.671184	2.00597	16	PKIA, GPR171, TRAT1, ITM2A, LCK, CD28, LAT, SIT1, GATA3, MAL	M19
chemokine cluster (I) (M27.0)	0.000677681	0.0123409	0.477271	-0.659807	-1.93143	16	IFNG, CXCL2, CXCL9, CXCL1, CCL2, CXCL10, CCL5, CXCL11	M27.0
T cell activation and signaling (M5.1)	0.000795403	0.0137605	0.477271	0.610058	1.999	22	TRAT1, GIMAP6, PRKACB, BIN2, LCK, CCR7, IL2RG, CD247, CD3D, PTPRC, CD4, PRKAR1B, TRAF3IP3	M5.1
growth factor induced, enriched in nuclear receptor subfamily 4 (M94)	0.000894857	0.0147438	0.477271	-0.749177	-1.97527	11	PPP1R15A, DUSP1, EGR3, NR4A2, CDKN1A, NR4A1, PLK2	M94
proteasome (M226)	0.00110272	0.0173428	0.45506	0.699341	1.88198	12	PSMD14, PSMA5, PSMC2, TAF9, PSMA4, NUP37, PSMA3, PSMC6	M226
TBA (M236)	0.00119385	0.0179597	0.45506	0.696446	1.87418	12	PAQR8, ZKSCAN4, GTF2E1, GIMAP6, ZNF189, GIMAP4, C17orf80, POLR1B, BET1, EXOSC3, UTP14C	M236
translation initiation (M227)	0.0016841	0.0242792	0.45506	0.752576	1.91341	10	PSMD14, EIF2S1, ETFA, EIF3J, EIF2S2, NDUFA8, COPS5, NUP37, METTL5	M227
NK cell surface signature (S1)	0.00184305	0.0255079	0.45506	0.472906	1.7821	39	KIR2DL1, KIR3DL1, TNFSF14, NCAM1, KIR2DL3, HAVCR2, FASLG, IL12RB2, ELOVL6, IL2RB, IL18RAP, PVRIG, SLCO4C1, TMEM64, KLRF1	S1
respiratory electron transport chain (mitochondrion) (M219)	0.00198966	0.0264777	0.431708	0.621329	1.89545	17	COX6B1, COX7B, COX5A, COX7A2L, UQCRC1, COX6A1, UQCRC2, COX7C, UQCR10, UQCRB, UQCRH	M219
leukocyte differentiation (M160)	0.00248644	0.0318633	0.431708	-0.626289	-1.79252	15	EGR2, KLF6, JUNB, CD83, NR4A2, BTG2	M160
mismatch repair (I) (M22.0)	0.00258266	0.0319143	0.431708	0.521239	1.79163	27	PCNA, NCAPG2, TMPO, MSH2, SMC1A, ZWINT, MSH6, RMI1, POLD3, RFC2, POLA1, GMNN, RFC4, RACGAP1, SMC2	M22.0
Ran mediated mitosis (M15)	0.00302225	0.0360586	0.431708	0.666605	1.79388	12	KPNA2, KIF15, RANBP1, KIF2C, AURKA, TPX2	M15
enriched in antigen presentation (I) (M71)	0.00319067	0.0367991	0.431708	-0.613682	-1.79641	16	PTGS2, HLA-DPA1, ITPR3, HLA-DPB1, PLAUR, HLA-DRB1	M71
PLK1 signaling events (M4.2)	0.00346657	0.0384354	0.431708	0.497735	1.78243	32	TRIP13, TUBG1, PRC1, KIF23, FBXO5, CDC20, KIF14, NCAPG, AURKA, TPX2, CKAP2L, NUSAP1, CDC25C, HJURP, ASF1B, KIF20A, NDC80, BUB1	M4.2
extracellular matrix, complement (M140)	0.00360838	0.0384354	0.431708	0.660493	1.77743	12	MMP9, CRISP3, MMP8, PRTN3, FCN1, SLPI, IGFBP7, LTBP2, LAMA2, TIMP2	M140
heme biosynthesis (I) (M171)	0.00377689	0.0384354	0.431708	0.690257	1.81556	11	FECH, TMOD1, HEMGN, ALAS2, CPOX, AHSP, ALAD	M171
innate activation by cytosolic DNA sensing (M13)	0.00368157	0.0384354	0.431708	-0.717293	-1.83146	10	NFKBIA, ZBP1, CXCL10, IL1B, CCL5	M13
cell cycle (II) (M4.10)	0.00541005	0.0534822	0.407018	0.605313	1.7202	14	STEAP3, CCNB1, MELK, DTL, BRCA1, CDK1, CCNB2, RRM2	M4.10
TBA (M131)	0.0064993	0.0624655	0.407018	0.595461	1.69221	14	RGL4, HEMGN, GMPR, S100P, ACTN1, XK, CMPK2, MS4A3, TNS1, INHBA	M131
lipid metabolism, endoplasmic reticulum (M92)	0.00679854	0.0635755	0.407018	-0.691393	-1.76533	10	PTGS2, CYP4F2, CYP3A5, CYP3A4	M92
TBA (M194)	0.00763268	0.0644773	0.407018	0.613937	1.70543	13	MTO1, TXNDC9, SMC1A, ATF1, ADNP, CETN3, NOC3L, CTCF, NUP37	M194
cell activation (IL15, IL23, TNF) (M24)	0.00764037	0.0644773	0.407018	-0.597891	-1.7101	14	IL15, CD83, TNFAIP3, MAP3K8, A2M	M24
mitosis (TF motif CCAATNNSNNNGCG) (M169)	0.00751666	0.0644773	0.407018	0.591252	1.68024	14	PCNA, NIF3L1, TMPO, SMC1A, CETN3, NOC3L, NUP37, CASP8AP2	M169
purine nucleotide biosynthesis (M212)	0.00717877	0.0644773	0.407018	0.638056	1.71705	12	CCT3, RUVBL2, ADSL, CCT7, CHCHD3, PAICS, PFAS, GMPS, IMPDH2	M212
enriched in NK cells (II) (M61.0)	0.00803742	0.066213	0.38073	0.585133	1.74879	16	KIR2DL1, KIR3DL1, KIR2DL3, CD7, CD247, IL2RB, PVRIG, KLRF1, KIR3DL3	M61.0
T cell surface signature (S0)	0.00983259	0.079118	0.38073	0.510088	1.72269	25	GPR171, ICOS, SIRPG, GIMAP2, ITM2A, LRRN3, CD28, NDFIP2, PTPRCAP, SIT1	S0
cell division - E2F transcription network (M4.8)	0.0107056	0.0805247	0.38073	0.55861	1.72904	18	MCM3, PCNA, RANBP1, NASP, ZWINT	M4.8
enriched in activated dendritic cells/monocytes (M64)	0.0103636	0.0805247	0.38073	-0.582976	-1.66745	14	G0S2, CXCL1, IL1B, ANPEP, MARCKS, DRAM1	M64
small GTPase mediated signal transduction (M215)	0.010583	0.0805247	0.38073	0.568856	1.67474	15	ARHGDIB, ARHGAP9, RAC2, ARHGAP25, TAGAP, ARHGAP30, FGD3, RHOH, RHOG	M215
TBA (M185)	0.0121871	0.0865406	0.38073	0.567859	1.61376	14	CTR9, PTPN11, TCF12, HDAC2, HPRT1, DLD, SYNJ1, RNF6, NPTN	M185
enriched in activated dendritic cells (I) (M119)	0.0125059	0.0865406	0.38073	-0.665011	-1.75336	11	CXCL2, RGL1, CD83, ATP1B1, SLAMF8	M119
mismatch repair (II) (M22.1)	0.0124302	0.0865406	0.38073	0.592855	1.64687	13	PCNA, MSH2, RPA1, MSH6, POLD3, RFC2	M22.1
transcription regulation in cell development (M49)	0.0121544	0.0865406	0.38073	0.413749	1.6042	43	TRIP13, CCNB1, SPTA1, MSH2, TMOD1, BASP1, FBXO5, BRCA1, CDC20, KLF1, EPB42, GSN, CDH1, PAK1	M49
enriched in dendritic cells (M168)	0.0128163	0.08695	0.38073	0.547022	1.66876	17	TACSTD2, DAB2, CAPG, JAG1, CLEC5A, PGD, CTSB	M168
CD4 T cell surface signature Th2-stimulated (S7)	0.0153178	0.101922	0.38073	0.602739	1.62201	12	GPR171, GPR15, ITM2A, CD28, SIT1, IL17RB, MAL	S7
transcription elongation, RNA polymerase II (M234)	0.0171023	0.111649	0.352488	0.599326	1.61283	12	AURKAIP1, MIF, UQCR10, POLR2I, NDUFB11, MEA1, POLR2J, UQCRQ	M234
enriched in T cells (II) (M223)	0.0179946	0.115299	0.352488	0.596144	1.60427	12	CD40LG, DENND2D, LRRN3, LBH	M223
cell division (stimulated CD4+ T cells) (M46)	0.0212663	0.133784	0.352488	0.482298	1.64456	26	UHRF1, TOP2A, GINS1, DHCR24, DTL, ZWINT, ACTN1, TST, CDCA3, CDC45, CDCA7, CDK1, GNB4, KIF20A, RRM2, GGH, MYB, KIF4A, CDT1	M46
TBA (M32.7)	0.0220556	0.133881	0.352488	-0.657698	-1.60748	9	STK11, BRD2, DCAF15, HGS	M32.7
cell adhesion (M51)	0.0220272	0.133881	0.352488	-0.456371	-1.59821	30	LAMB1, JAM3, CCDC80, COL6A1, GP1BA, IL1B	M51
nucleotide metabolism (M181)	0.0230054	0.137239	0.352488	0.655642	1.60465	9	RRM1, GART, ADSL, CAD, RRM2, PAICS, PFAS, GMPS	M181
T cell activation (I) (M7.1)	0.0279538	0.156	0.352488	0.370633	1.47571	50	CD27, ICOS, SIRPG, LCK, CD28, CD7, LEF1, CCR7, TRBC1, TCF7, TRAC, CD247, CD3D, CORO1A, SIT1, CD5, GATA3, CAMK4, TXK, RHOH	M7.1
cell cycle (III) (M103)	0.0270468	0.156	0.352488	0.377279	1.50815	51	MCM3, PCNA, SMC3, CCNB1, HDAC2, SMC1A, ANAPC10, DBF4, CDC20, CDC23, CHEK2, RAD21, RBL1, CDC45, CDKN2C, CDC25C, CDK4, CCNA2, CDC7, CDK2, CDK1, CCNB2, RBL2, TFDP1, BUB1	M103
cell division (M37.3)	0.0271879	0.156	0.352488	0.63832	1.62292	10	SAC3D1, NCAPD2, RUVBL1, BLM, NUP37, RBBP8, VRK1, CKAP2	M37.3
mitotic cell cycle (M4.7)	0.0279052	0.156	0.352488	0.488443	1.54972	20	CCNB1, CEP152, TUBG1, CKAP5, PLK4, CDC25C, CCNA2, NEK2, CDK1, CCNB2, E2F8, CEP76	M4.7
RA, WNT, CSF receptors network (monocyte) (M23)	0.0284464	0.15623	0.352488	-0.619781	-1.63411	11	PTGS2, FOS, CSF1R	M23
glycerophospholipid metabolism (M114.1)	0.0310147	0.167673	0.352488	0.631587	1.6058	10	SLC40A1, AKR1C3, OSBPL1A, PLA2G4A, FAH, IGFBP7	M114.1
TBA (M26.1)	0.0320213	0.167869	0.321776	-0.623948	-1.59312	10	CYP3A5, CYP3A4, A1CF, LRRC19, CDHR5, GIPC2	M26.1
type I interferon response (M127)	0.0319825	0.167869	0.321776	0.564988	1.52042	12	USP18, IFIT1, IFITM1, PARP9, PLSCR1, IRF7	M127
E2F1 targets (Q4) (M10.1)	0.0384676	0.196886	0.321776	0.479054	1.51993	20	PCNA, RANBP1, NASP, FBXO5, MELK, SLBP, STMN1, POLA2, POLE2	M10.1
respiratory electron transport chain (mitochondrion) (M216)	0.0386943	0.196886	0.321776	0.618587	1.57275	10	COX7B, COX6A1, COX7C, UQCR10, NDUFS6, UQCRB, NDUFA7	M216
T cell signaling and costimulation (M44)	0.041648	0.20747	0.321776	0.612319	1.55681	10	ARHGDIB, LCK, TCF7, IL23A	M44
extracellular matrix (II) (M2.1)	0.0421971	0.20747	0.321776	0.37899	1.41262	38	OLFM4, CD40LG, CHIT1, CRISP3, ARG1, RETN, CEACAM8, LRG1	M2.1
spliceosome (M250)	0.0425734	0.20747	0.321776	0.589264	1.54992	11	MAGOH, SNRPG, RBMX	M250
mitotic cell cycle in stimulated CD4 T cells (M4.11)	0.0446018	0.214336	0.321776	0.606978	1.54323	10	RAD51C, MELK, CDCA3, CYB5B, STMN1, SUV39H1, CCNA2, RAD54L, TK1	M4.11
T cell differentiation via ITK and PKC (M18)	0.0485276	0.230007	0.321776	0.583041	1.53355	11	SIRPG, ITM2A, FASLG, ABLIM1, SH2D1A	M18
Monocyte surface signature (S4)	0.0517598	0.232583	0.287857	0.319728	1.37597	80	MGAM, IL6R, TLR5, SLC40A1, FPR2, TMEM71, SLC24A4, VNN2, CCR1, SLC16A3, CD4, CLEC12A, SIGLEC9, ITGAM, KCNE3, DYSF, CCR2, GLIPR1, P2RY2, MS4A6A, SIRPB1, PTAFR, CD93, FXYD6, VSTM1, IL1R2, TLR4, CYBRD1, TLR1, ASGR2, MFSD1, PYCARD, CD36	S4
cell cell adhesion (M133.1)	0.0514286	0.232583	0.276501	0.633165	1.49837	8	LAMA3, LAMB3, JUP, CDH1, ITGB4, CLDN7	M133.1
cell division in stimulated CD4 T cells (M4.6)	0.0502901	0.232583	0.282013	0.485454	1.52547	19	NCAPG2, CDKN3, GINS1, BRCA1, DSCC1, DEPDC1B, CDCA7, CDCA2, POLE2, CENPM, UBE2T	M4.6
interferon alpha response (II) (M158.1)	0.0509165	0.232583	0.287857	0.978497	1.29628	1	PRL	M158.1
T cell differentiation (M14)	0.0536779	0.233942	0.276501	0.560285	1.50777	12	LRRN3, NOG, CD28, TCF7, MAL, SH2D1A, TXK	M14
TBA (M114.0)	0.0547557	0.233942	0.321776	0.378144	1.38918	36	BTBD3, RGL4, NFE2, SLC40A1, ACTN1, SYNGR1, AKR1C3, OSBPL1A, JAG1, ELANE, MLC1, MGST1, FAH, CPNE2, MS4A3, IGFBP7, VSTM1	M114.0
TBA (M190)	0.0547667	0.233942	0.276501	-0.598514	-1.52818	10	OSM, USP16, IL1B, HAUS3, BMI1, EREG	M190
mitotic cell cycle in stimulated CD4 T cells (M4.9)	0.0534351	0.233942	0.271289	0.513566	1.51196	15	TRIP13, RRM1, KIF14, CENPF, PLK4, NCAPH, RBBP8, GMNN, EZH2	M4.9
complement and other receptors in DCs (M40)	0.0566406	0.236116	0.266351	0.534055	1.48353	13	C1QC, C1QB, OLR1, C1QA, TYROBP, CD86, CD58, TLR8, LY96	M40
cytoskeleton/actin (SRF transcription targets) (M145.1)	0.0566406	0.236116	0.266351	0.532772	1.47996	13	ACTG2, SYNPO2, MYL9, CALD1, TNS1, CAV2	SRF transcription targets) (M145.1
MHC-TLR7-TLR8 cluster (M146)	0.0594262	0.244779	0.266351	-0.511554	-1.49746	16	HLA-A, HLA-F, HLA-DPA1, HLA-DPB1, HLA-DRB1, HLA-C, HLA-E, HLA-DRA, CD74	M146
TBA (M72.1)	0.0610687	0.248586	0.252961	0.504219	1.48445	15	VPS4B, IMPA1, CCNC, NEK7, G3BP2, PLEKHF2, MBNL1, BZW1, SP3, PPP1R12A, ARID4B, DEK	M72.1
TBA (M116)	0.0628931	0.250127	0.261664	-0.649909	-1.51612	8	ERRFI1, OSMR, WWTR1, EPS8	M116
TBA (M80)	0.0627451	0.250127	0.252961	0.513504	1.45929	14	CCR9, TRAT1, GAB1, PTK2, FAM43A	M80
TBA (M214)	0.0653465	0.256931	0.248911	0.565258	1.48678	11	STXBP3, TGFBR1, SPAST, RP2, ZFAND6, PIK3CG, CHUK, ATP11B	M214
C-MYC transcriptional network (M4.12)	0.0695825	0.259635	0.24134	0.540784	1.45529	12	CCNB1, CKS2, TOP2A, BIRC5, CDCA7, BCAT1, HMGA1, KIF11, TK1	M4.12
TBA (M218)	0.0712871	0.259635	0.237794	0.557898	1.46742	11	RPE, ACADM, SLC35B3, PREPL, SLC35A5, ELP3, HPS5, GTF2H1, POT1, ALG6	M218
TBA (M26.2)	0.0693878	0.259635	0.245042	-0.685614	-1.47252	6	CLDN2, A1CF, LRRC19	M26.2
cytokines - recepters cluster (M115)	0.0701031	0.259635	0.245042	-0.594806	-1.45377	9	IFNG, IL15	M115
enriched in DNA interacting proteins (M182)	0.0675944	0.259635	0.245042	0.548305	1.47553	12	RRM1, YWHAH, POLD3, TAF5, BLM, STMN1, SUV39H1, TFDP1, STIL	M182
mitochondrial cluster (M235)	0.0706107	0.259635	0.234393	0.493409	1.45262	15	ACADM, PUS7, DNAJA3, NDUFA8, ALDH6A1, MCCC2, HIBCH, POP5, TCHP, HIBADH, EIF2B3	M235
regulation of localization (GO) (M63)	0.0681363	0.259635	0.245042	-0.552306	-1.49576	12	ARHGDIA, NR1H2, FLNA, PKN1, TSC2, TGFB1, STXBP2, AKT1	M63
T cell activation (IV) (M52)	0.0722656	0.260457	0.234393	0.514496	1.42919	13	SELL, LPXN, LCK, XCL1, PTPRC, CD5, GATA3	M52
TBA (M148)	0.0752475	0.265181	0.231127	0.552901	1.45428	11	STXBP3, MORC3, SPAST, SEC23A, EEA1, SYNJ1	M148
enriched in membrane proteins (M124)	0.0752896	0.265181	0.227987	0.466218	1.44306	18	SNCA, HP, ALAS2, SLC40A1, LTF, SLC4A1, KCNH2, ELANE, CD24	M124
golgi membrane (II) (M237)	0.0758755	0.265181	0.227987	0.480924	1.43734	16	C1GALT1C1, RAB21, COPB2, GOLPH3L, ARFIP1, SLC35B3, PNPLA8, SLC35A5	M237
suppression of MAPK signaling (M56)	0.0781563	0.270421	0.227987	-0.542183	-1.46834	12	DUSP1, FOS, IL1B	M56
Hox cluster V (M96)	0.0796646	0.27291	0.231127	-0.63402	-1.47905	8	HOXB7, HOXA2	M96
cell cycle, mitotic phase (M230)	0.0831683	0.28212	0.21925	0.543443	1.4294	11	SMC3, RANBP2, CD28, TUBE1, TP53BP2	M230
TBA (M105)	0.0914397	0.307166	0.206588	0.453011	1.38197	17	BTBD3, RETN, JAG1, PTX3, MGST1, CDKN2C, CPNE2, IGFBP7, VSTM1, BPI, PROK2	M105
chemokine cluster (II) (M27.1)	0.0941884	0.313357	0.206588	-0.527693	-1.4291	12	CXCL9, CCL2, CXCL10, CCL5, CXCL11	M27.1
enriched in calcium signaling proteins (M239)	0.0954357	0.314483	0.208955	-0.638903	-1.43309	7	TRPC3, CAPS2, DMD	M239
TBA (M177.0)	0.0970297	0.31672	0.202072	0.385209	1.34729	29	ZNF234, GIMAP6, GIMAP8, GIMAP4, TNFRSF12A, STX1A, GIMAP1, VKORC1L1, GLCE, BBS10, HIC1	M177.0
DNA repair (M76)	0.0996094	0.319119	0.197822	0.435507	1.38176	20	PCNA, RPA1, BRCA1, FEN1, POLD3, RFC2, POLE2, GTF2H1, RFC4, RAD50, FANCI, RPA3, FANCD2	M76
olfactory receptors (M228)	0.0996016	0.319119	0.199915	0.869792	1.32726	2	OR7D2, OR2C3	M228
antigen processing and presentation (M200)	0.100629	0.319428	0.204295	-0.610523	-1.42424	8	HLA-DPA1, HLA-DPB1, HLA-DMB, HLA-DMA	M200
Memory B cell surface signature (S9)	0.103516	0.319789	0.193813	0.430452	1.36573	20	CXADR, CCR9, PTPRR, GYPA	S9
Plasma cell surface signature (S3)	0.103516	0.319789	0.193813	0.429783	1.3636	20	ICAM2, KCNH1, SLC44A1, TMEM37, AMIGO3, TRAM2, KRTCAP2, TXNDC15	S3
mitotic cell division (M6)	0.10338	0.319789	0.195789	0.386769	1.32942	27	ZWILCH, CENPI, ZWINT, CDC20, BIRC5, KIF2C, CENPF, CDCA8, CENPM, NDC80, BUB1, KIF18A, CENPO	M6
myeloid cell cytokines, metallopeptidases and laminins (M78)	0.108055	0.330859	0.190023	0.552159	1.40385	10	MMP9, LAMB3, IL23A, GSN	M78
double positive thymocytes (M126)	0.110891	0.336564	0.188204	0.525743	1.38285	11	CHI3L2, SLC40A1, CD4, ASRGL1, SH2D1A, PCSK5, CD3E, APBB1	M126
T cell activation (II) (M7.3)	0.114851	0.342574	0.184706	0.373716	1.3071	29	GPR171, ICOS, SIRPG, TRAT1, LCK, CD247, CD3D, PTPRCAP	M7.3
TBA (M141)	0.114786	0.342574	0.183024	0.431898	1.31756	17	CEACAM1, B3GNT3, PIP5K1B, CEACAM6, HEPH, FUT3	M141
E2F transcription factor network (M8)	0.131213	0.384742	0.172324	0.499038	1.34295	12	MELK, BRCA1, ZWINT, CCNA2, RAD54L, CDCA5, CDC25A, ERCC6L, UBE2C	M8
TBA (M161)	0.130859	0.384742	0.170932	0.475749	1.32156	13	BCL2L1, ATF1, SPAST, RBM38, HERC4, RNF6, SP3, TSNAX, BNIP2	M161
cytoskeleton/actin (SRF transcription targets) (M145.0)	0.134766	0.388699	0.168238	0.47181	1.31062	13	ACTG2, PALLD, CALD1, CAV2	SRF transcription targets) (M145.0
enriched in monocytes (II) (M11.0)	0.134809	0.388699	0.170932	0.241739	1.18631	179	S100A12, PADI2, NFE2, CDA, TLR5, FPR2, SIGLEC7, S100A8, S100A9, VNN2, MS4A4A, PLBD1, MPEG1, QPCT, RBP7, LILRA6, CCR1, MNDA, RNASE2, GCA, S100A11, LAT2, FCN1, GRN, CLEC4A, MGST1, SIGLEC9, PLXDC2, CD14, ITGAM, KCNE3, RBM47, HK3, GLT1D1, MS4A6A, LY86, BLVRB, NLRP12, SIRPB1, PTAFR, CD93, FXYD6, CYBB, HPSE, IFI30, TGFBI, TLR4, PYGL, ASGR2, PLA2G7, FCER1G, IGSF6, FGL2, LILRA2, NCF1, TIMP2, CD36, TYROBP…	M11.0
enriched in cell cycle (M167)	0.137405	0.392909	0.164406	0.443942	1.30699	15	GSPT1, CDC34, BCL2L1, STRADB, RBM38	M167
TLR and inflammatory signaling (M16)	0.138833	0.393739	0.168238	0.324938	1.2573	42	CXCR2, MGAM, PADI4, KCNJ15, NFE2, TLR5, FPR2	M16
translation initiation factor 3 complex (M245)	0.140594	0.394533	0.165657	0.512882	1.34902	11	EIF3K, EIF3F, EIF3E, EEF1G, UXT, EIF3D, EIF3H, FBL	M245
transmembrane transport (II) (M191)	0.141393	0.394533	0.168238	-0.450404	-1.31845	16	SLC35A3, ACSL5, ATP11C, CUL5, NUP54	M191
CD1 and other DC receptors (M50)	0.146045	0.404252	0.164406	-0.526932	-1.34541	10	CD1E, CSF1R, ANPEP	M50
leukocyte activation and migration (M45)	0.148515	0.407826	0.160801	0.508742	1.33813	11	SELPLG, SIRPG, LCK	M45
TBA (M177.1)	0.160396	0.434729	0.154191	0.499105	1.31278	11	ZNF485, GIMAP6, VKORC1L1, TMOD2, CCR2	M177.1
Wnt signaling pathway (M206)	0.160825	0.434729	0.157403	-0.538453	-1.31604	9	LOXL2, SFRP4, PMP22, CHL1	M206
TBA (M98.1)	0.16996	0.43995	0.149208	-0.758867	-1.3271	3	SLC7A11, DMD	M98.1
cell adhesion (GO) (M117)	0.167308	0.43995	0.148262	0.384996	1.24137	21	CD40LG, SELPLG, LEF1, PTPRC, CORO1A	M117
cell adhesion (lymphocyte homing) (M21)	0.169524	0.43995	0.146416	0.542743	1.28439	8	SELL, CCR7, PTK2, CD24	M21
chemokines and receptors (M38)	0.170385	0.43995	0.151149	-0.50273	-1.28361	10	CCL2, CCL5, CXCR4, TNF	M38
enriched in plasma membrane proteins (I) (M135.0)	0.165618	0.43995	0.156312	-0.561509	-1.3099	8	ALPK2, SLC6A13, DGCR5, GALNT14	M135.0
targets of FOSL1/2 (M0)	0.170213	0.43995	0.147331	0.523026	1.28007	9	MMP9, PLAU, THBD	M0
TBA (M153)	0.177481	0.451532	0.142901	0.42275	1.2446	15	C1D, TCF12, CCNC, SEC23A, AEBP2, SRP9, RNF6, SP3	M153
TBA (M166)	0.17732	0.451532	0.149208	-0.525493	-1.28436	9	OSMR, OLFML3, CHL1, C1S, PDGFRA, TNC, PDGFRB	M166
CD28 costimulation (M12)	0.181818	0.45919	0.142057	0.517496	1.26654	9	TRAT1, LCK, CD28, CD24, SH2D1A, THEM4, GRAP2	M12
Hox cluster III (M17.2)	0.187629	0.470432	0.144631	-0.520901	-1.27314	9	HOXB7, HOXA5, HOXB3, MEIS2	M17.2
TBA (M188)	0.19057	0.474368	0.1396	0.495312	1.25932	10	OLFM4, LCN2, CEACAM8, RNF144A, BPI, SYTL2	M188
TBA (M242)	0.193159	0.477379	0.140406	-0.486452	-1.28257	11	FBXW7, STRN3, REL, CREBBP	M242
lysosome (M209)	0.19619	0.481432	0.135002	0.536841	1.27042	8	FUCA1, CD68, CTSB, GNS, PSAP, CTSZ, GM2A	M209
complement activation (I) (M112.0)	0.20229	0.492904	0.132846	0.413557	1.21753	15	C1QC, CR1, C1QB, C3, C1QA	M112.0
viral sensing & immunity; IRF2 targets network (I) (M111.0)	0.206967	0.500774	0.13649	-0.416728	-1.23342	17	ZBP1, CXCL16, EREG	M111.0
TBA (M184.1)	0.216495	0.520189	0.133555	-0.511682	-1.25061	9	MAPK8IP2, TRPM4, CARD10, DLG4, WNT11, PSD, MAP3K10, ADAMTSL2	M184.1
Hox cluster II (M17.1)	0.226141	0.539619	0.130777	-0.55354	-1.24162	7	HOXB7, HOXA5, HOXB3	M17.1
T cell surface, activation (M36)	0.230616	0.546529	0.126254	0.448778	1.20769	12	CD40LG, CXADR, CD3D	M36
enriched in NK cells (III) (M157)	0.233333	0.546634	0.124434	0.413411	1.17485	14	GIMAP6, CD7, GPR18, PVRIG, PTPN4	M157
enriched in monocytes (IV) (M118.0)	0.23382	0.546634	0.128789	0.288308	1.14793	50	CXCR2, MGAM, PADI4, SLC24A4, PAK1, RNASE6, MPP1, CD4, PTX3, CD68, PGD, SAMHD1, DYSF	M118.0
Hox cluster IV (M17.3)	0.242857	0.55191	0.124434	-0.56925	-1.22261	6	HOXB7	M17.3
Rho GTPase cycle (M4.14)	0.245648	0.55191	0.119888	0.492499	1.20536	9	PRC1, DEPDC1B, RACGAP1	M4.14
TBA (M211)	0.243615	0.55191	0.121543	0.471946	1.19991	10	NEK7, RNF11, PLEKHF2, RAP1B, CMPK1, MDFIC	M211
enriched in B cells (VI) (M69)	0.245361	0.55191	0.124434	-0.388667	-1.18259	19	P2RX5, HLA-DOB, ABCB4, PCDH9, MS4A1, CD200, CD72, CD22, ADAM28, FCRL1, BTLA, CD19	M69
heme biosynthesis (II) (M222)	0.238569	0.55191	0.123842	0.446003	1.20023	12	SPTA1, RHCE, KLF1, RFESD, CPOX, ALAD, BLVRB	M222
plasma membrane, cell junction (M162.0)	0.242485	0.55191	0.123257	-0.44918	-1.21647	12	TMC4, TJP3, ST14, ELF3, EHF, LLGL2, PKP3, CLDN4	M162.0
innate antiviral response (M150)	0.254473	0.56805	0.119348	0.441203	1.18731	12	OAS1, IFIT1, PLSCR1, IRF7, RXRA, EIF2AK2, OAS3	M150
TBA (source: B cells) (M217)	0.258449	0.568942	0.118288	0.606507	1.20747	5	ABI3BP, PROS1, CDH5, LUM	M217
cell cycle, ATP binding (M144)	0.26145	0.568942	0.114751	0.392185	1.15461	15	VPS4B, HDAC2, CCNC, NEK7, COPS5, RAD21, PCNP, PSMC6	M144
golgi membrane (I) (M113)	0.261122	0.568942	0.115734	0.479654	1.17392	9	WLS, CSGALNACT1, B3GNT5, SGMS2, PDGFC, TLR8, STEAP4	M113
respiratory electron transport chain (mitochondrion) (M231)	0.259188	0.568942	0.116234	0.483812	1.1841	9	NDUFB3, COX5A, NDUFA8, NDUFB11, NDUFB1	M231
cell junction (GO) (M4.13)	0.263366	0.56953	0.116739	0.449593	1.18255	11	PAK1, IFI30, KCTD12, PRKCD, LCP1, TNS3, EPB41L3, FES	M4.13
TBA (M186)	0.271784	0.584083	0.117766	-0.5295	-1.1877	7	SOX15, GRIN1, CPEB3	M186
TBA (M136)	0.274059	0.585335	0.117766	-0.406051	-1.16217	15	NR1H2, NUCB1, DNM2, GBF1, PKN1	M136
intracellular transport (M147)	0.276265	0.586427	0.112379	0.37303	1.13798	17	VPS4B, G3BP2, TMX1, EXOC1, RAD21, SRP9, ZFAND6, PPP1R12A, ZFYVE16, SIRT1, PIK3C2A, NUP107, CLINT1	M147
enriched in B cells (V) (M47.4)	0.279919	0.589675	0.114267	-0.462281	-1.18034	10	CD69, CELSR1, CD37	M47.4
extracellular matrix (I) (M2.0)	0.28125	0.589675	0.115734	-0.347515	-1.12084	23	COL6A2, COL6A1, MXRA8, COL5A2, NID2, COL4A1, COL4A2, FBN1, PDGFRA, AEBP1, PCOLCE	M2.0
recruitment of neutrophils (M132)	0.282908	0.589675	0.111463	0.461934	1.17446	10	CXCR1, FPR2, F2RL1, PTAFR, PROK2, GNG10	M132
enriched for TF motif TTCNRGNNNNTTC (M172)	0.291405	0.603748	0.113787	-0.493157	-1.15045	8	FOSB, EGR3, CXCL3, NRIP3, NR4A3, PHLDA2	M172
enriched for cell migration (M122)	0.30083	0.6159	0.111011	-0.504586	-1.13181	7	CCL2, TGFB2	M122
proinflammatory dendritic cell, myeloid cell response (M86.1)	0.300601	0.6159	0.10882	-0.422468	-1.14413	12	IFNG, IL1B, STAT4, TNF, GCH1	M86.1
viral sensing & immunity; IRF2 targets network (II) (M111.1)	0.310345	0.631643	0.107554	-0.450209	-1.14951	10	ZBP1, CXCL10	M111.1
TBA (M233)	0.324056	0.655692	0.103576	0.572169	1.1391	5	BOK, BMP4, PRDM8, PLA2G2D	M233
myeloid cell enriched receptors and transporters (M4.3)	0.328629	0.661079	0.103576	0.30823	1.08467	30	TLR5, SIGLEC7, SLC24A4, MPEG1, RNASE6, CCR1, CLEC4A, CD14, GPBAR1, IGSF6, KCTD12, CD86, LRRC25, MARCO, ASGR1, CD1D, SLC7A7, TLR8	M4.3
TBA (M198)	0.336634	0.673267	0.100991	0.419455	1.10328	11	CCNJL, TECPR2, PISD, TSEN34	M198
RIG-1 like receptor signaling (M68)	0.345912	0.674226	0.102822	-0.468894	-1.09385	8	NFKBIA, CXCL10, TNF	M68
chromosome Y linked (M240)	0.346856	0.674226	0.100633	-0.438224	-1.11891	10	DPF3	M240
enriched in plasma membrane proteins (II) (M135.1)	0.344898	0.674226	0.101351	-0.396215	-1.09549	13	ALPK2, SLC6A13, DGCR5, GALNT14	M135.1
myeloid, dendritic cell activation via NFkB (II) (M43.1)	0.345528	0.674226	0.100991	-0.381957	-1.09248	14	NFKBIA, RELB, TNIP3, CCL5	M43.1
transcriptional targets of glucocorticoid receptor (M74)	0.344294	0.674226	0.0982123	0.442711	1.08351	9	SCD, JUP, CD3E, LOXL1	M74
activated dendritic cells (M67)	0.352475	0.677536	0.0982123	0.413578	1.08782	11	C1QC, CD38, PLSCR1, IRF7	M67
antigen presentation (lipids and proteins) (M28)	0.350913	0.677536	0.0999277	-0.437418	-1.11685	10	CD1E, HLA-DRB1, CD1B, CD8A, HLA-DRA, CD1A, CD1C	M28
TBA (M72.2)	0.356436	0.681363	0.0975449	0.410919	1.08083	11	STAG2, G3BP2, LBR, PLEKHF2, SP3, PPP1R12A, ARID4B	M72.2
CORO1A-DEF6 network (I) (M32.2)	0.364754	0.686674	0.0982123	-0.365295	-1.06932	16	BRD2, CLPTM1, CBX4, HGS	M32.2
Membrane, ER proteins (M134)	0.371429	0.686674	0.0968878	-0.389874	-1.07796	13	RGL1, TMED6, CIITA, NAV1	M134
TBA (M108)	0.379668	0.686674	0.096563	-0.473693	-1.06252	7	ASCL2, RNF43, GPX2	M108
TBA (M26.0)	0.380753	0.686674	0.0968878	-0.37193	-1.06451	15	A1CF, CDH17, LRRC19, GUCY2C, CDHR5, GIPC2	M26.0
TBA (M70.1)	0.381044	0.686674	0.0922597	0.425835	1.0422	9	FOXO4, FUT7, PIK3CD, BOK	M70.1
axon guidance (M110)	0.369168	0.686674	0.0968878	-0.420582	-1.07387	10	MYH10, DPYSL3, SEMA6A	M110
enriched in B cell differentiation (M123)	0.377282	0.686674	0.0956031	-0.412554	-1.05337	10	HBEGF, NR4A1, BCL11B, ICOSLG	M123
integrins and cell adhesion (M84)	0.363636	0.686674	0.0949752	0.435403	1.06562	9	SELL, CD96	M84
lymphocyte generic cluster (M60)	0.370588	0.686674	0.0946646	0.375502	1.06712	14	CHI3L2, CD28, GAB1, DHCR24	M60
myeloid, dendritic cell activation via NFkB (I) (M43.0)	0.365854	0.686674	0.0975449	-0.377095	-1.07858	14	RELB, CD83, MAP3K8, CCL5, TNF, NFKB2	M43.0
respiratory electron transport chain (mitochondrion) (M238)	0.376953	0.686674	0.0934449	0.386161	1.0727	13	NDUFS8, NDUFA2, NDUFB6, NDUFS4, NDUFB2, UQCRH	M238
T & B cell development, activation (M62.0)	0.386719	0.693289	0.0919686	-0.290681	-1.05133	34	RNF150, ADCY9, RGL1, GH1, NTRK2	M62.0
TBA (M41.3)	0.390782	0.696961	0.0928481	-0.531971	-1.08436	5	DMD, NPR3, PEG3	M41.3
TBA (M229)	0.39604	0.699131	0.0913924	0.400949	1.05461	11	CCNC, MIER3, CRY1, AEBP2, RAB18, MAPK6	M229
integrin cell surface interactions (II) (M1.1)	0.394366	0.699131	0.0925529	-0.399044	-1.05212	11	LAMB1	M1.1
TBA (M205)	0.405941	0.699986	0.0899861	0.396421	1.0427	11	RPS6KB1, RAPGEF6, BMPR2, ZFAND6, CHUK, SIRT1	M205
cell development (M175)	0.406639	0.699986	0.0925529	-0.462889	-1.03828	7	ASCL2, GAS1, SATB2, CTHRC1, EPHB2	M175
collagen, TGFB family et al (M77)	0.402414	0.699986	0.0913924	-0.297323	-1.03328	29	JAM3, IGFBP3, COL6A2, COL5A2, SEMA6A, BCL11B	M77
enriched for TF motif TNCATNTCCYR (M232)	0.40625	0.699986	0.0891647	0.377454	1.04851	13	RAD51C, ELP4, TTC1, VPS41, GTF2H1, RAD50, TCHP	M232
platelet activation and degranulation (M85)	0.40396	0.699986	0.0902635	0.398027	1.04692	11	SERPINE1, VWF, COL1A1, COL1A2, THBS1, FN1, SPARC, F3	M85
TBA (M221)	0.417339	0.714847	0.0894367	0.63557	1.08029	3	RNF17, ESCO2	M221
TBA (M72.0)	0.435547	0.721049	0.0852885	0.314132	0.996669	20	PTPN11, NEK7, ADNP, MORC3, PLEKHF2, RNF6, BZW1, RNF138, ARID4B, DEK, ATP11B, UBA3	M72.0
TLR8-BAFF network (M25)	0.430255	0.721049	0.0862866	0.398645	1.01355	10	SLC40A1, PCTP, AP1S2, IL1R2, ASGR2, TBXAS1, ASGR1, TLR8, TNFSF13B	M25
adhesion and migration, chemotaxis (M91)	0.430255	0.721049	0.0862866	0.399406	1.01548	10	CXCR2, CCR7, CCR5, PROK2, CX3CR1	M91
enriched for promoter motif NATCACGTGAY (putative SREBF1 targets) (M178)	0.435052	0.721049	0.0883594	-0.420703	-1.02824	9	ARHGEF12, CAMK2D	M178
enriched for unknown TF motif CTCNANGTGNY (M62.1)	0.432381	0.721049	0.0843144	0.427655	1.01203	8	PTK2, ELOVL4, SMPD3, VSIG10	M62.1
enriched in naive and memory B cells (M83)	0.428866	0.721049	0.0891647	-0.422941	-1.03371	9	CD37, NR3C2, PCDH9, MS4A1	M83
transmembrane and ion transporters (II) (M224)	0.423237	0.721049	0.0902635	-0.458928	-1.0294	7	DMD, CACNA1F, SLC24A2, GRIK3, SLC4A3	M224
TBA (M176)	0.442886	0.729707	0.0857844	-0.541809	-1.02835	4	IGFBP3	M176
erythrocyte differentiation (M173)	0.454728	0.745668	0.0845557	-0.377042	-0.994104	11	MYH10, TRIM10, DMD	M173
TBA (M99)	0.466797	0.754728	0.0815265	0.468613	0.995337	6	EPHA2, DACT1, INHBA, FSTL1, CAV1	M99
enriched in G-protein coupled receptors (M130)	0.466531	0.754728	0.0835991	-0.385967	-0.985484	10	CCL5, ITPR3, PTGER2	M130
enriched in hepatocyte nuclear factors (I) (M88.1)	0.463221	0.754728	0.0828962	0.562219	1.04131	4	PIP5K1B, LGALS4, EPS8L3	M88.1
TBA (M248)	0.470954	0.757908	0.0843144	-0.437021	-0.980262	7	FBXL15, ALDH16A1	M248
Hox cluster VI (M107)	0.475104	0.761046	0.0838361	-0.434026	-0.973543	7	HOXA2	M107
B cell development/activation (M58)	0.49497	0.764312	0.0799859	-0.36468	-0.96151	11	JAM3, NEDD4	M58
B cell surface signature (S2)	0.480769	0.764312	0.0791317	-0.225916	-0.991514	86	JAM3, TAS2R13, JAM2, SLC6A16, HLA-DPA1, CELSR1, GABBR1, HLA-DPB1, SLC26A7, CD37, SGCE, CSPG4, TRPC1, P2RX5, CADM2, SLC24A1, HLA-DOB, F2RL3, CHL1, ABCB4, LRRC19, CSMD1, SYT2, TM4SF20, HLA-DOA, PCDH9, MS4A1, HLA-DMA, CD200, HLA-DRA, NLGN4Y, CD72	S2
BCR signaling (M54)	0.50501	0.764312	0.0787114	-0.351398	-0.951658	12	PIK3R5, INPP5D	M54
DC surface signature (S5)	0.48996	0.764312	0.08042	0.229253	0.982794	76	TACSTD2, SRD5A3, ADAM12, ABCA6, TGFA, TMEM158, CD151, PSEN2, ABHD12, SUCNR1, FZD5, CD9, LRP11, OLR1, LAMP2, PRRG4	S5
TBA (M104)	0.485493	0.764312	0.078921	0.392708	0.96113	9	JUP, MLLT3, FSTL1, GNAZ	M104
TBA (M128)	0.49497	0.764312	0.0799859	-0.364151	-0.960116	11	CLK1, RNF139	M128
TBA (M170)	0.502	0.764312	0.078921	-0.660245	-1.00936	2	CHL1	M170
TBA (M246)	0.505859	0.764312	0.0772747	0.455332	0.967128	6	SNAPC1, RPA4, RASSF6, PLIN5	M246
TBA (M41.0)	0.485477	0.764312	0.0826646	-0.431772	-0.968488	7	CA14, SLC7A11, REEP1, PEG3	M41.0
TBA (M55)	0.500994	0.764312	0.0787114	0.361779	0.973572	12	RHOG, RARA, PRKCD, RASGRP4, PDLIM7, ZYX, LRP1, CSF3R, DOK3	M55
enriched for ubiquitination (M138)	0.49901	0.764312	0.0787114	0.363719	0.956678	11	RPS6KB1, SRP9, RNF6, USP1	M138
inflammasome receptors and signaling (M53)	0.498998	0.764312	0.0793435	-0.353527	-0.957425	12	NFKBIA, TNFAIP3	M53
platelet activation (III) (M42)	0.505071	0.764312	0.0793435	-0.379341	-0.968567	10	PIK3R5	M42
enriched in extracellular matrix & associated proteins (M202)	0.51134	0.769234	0.0795565	-0.393676	-0.962186	9	FBLN1, CCDC80	M202
B cell development (M9)	0.516832	0.774129	0.0768737	0.35933	0.945134	11	CEBPE, CCR7, TLR4, TNFSF13	M9
endoplasmic reticulum (M37.2)	0.522541	0.779307	0.0780892	-0.320342	-0.948137	17	SGK1, CYP4F2, TMED6	M37.2
extracellular region cluster (GO) (M189)	0.527163	0.782125	0.0766747	-0.354624	-0.934997	11	GH1, CD34, CCL2	M189
lysosomal/endosomal proteins (M139)	0.532673	0.782125	0.0753094	0.354939	0.933585	11	CTSD, CD68, AP1S2, CTSB, NPC2, CTSS, PSAP	M139
mitotic cell cycle in stimulated CD4 T cells (M4.5)	0.533199	0.782125	0.0760837	0.270051	0.967074	32	UHRF1, TOP2A, FBXO5, MELK, CDC20, CHAC2, DEPDC1B, RNF144A, CDCA7, TACC3, CENPM, CDK1, CXCR6, UBE2T, KIF20A, RRM2, NDC80, KIF11, CDCA5, GRAP2	M4.5
regulation of transcription, transcription factors (M213)	0.533473	0.782125	0.0780892	-0.32711	-0.93623	15	CLK1, FMR1, BTAF1, CREBZF, ZNF700	M213
TBA (M120)	0.542574	0.785484	0.0743625	0.35236	0.926802	11	LPXN, SIGIRR, GATA3, HCLS1	M120
TBA (M98.0)	0.541082	0.785484	0.0751182	-0.459268	-0.93616	5	HTR3B, DMD, VSNL1	M98.0
extracellular matrix, collagen (M210)	0.538776	0.785484	0.0762797	-0.30383	-0.944388	20	LAMB1, PXDN, COL10A1, TIMP3, CTHRC1, COL4A1, EMILIN1, EFEMP2, TNC	M210
muscle contraction, SRF targets (M195)	0.548077	0.790144	0.0723571	0.418076	0.943457	7	ACTG2, DES, COL1A1, CNN1	M195
CORO1A-DEF6 network (II) (M32.4)	0.565306	0.795105	0.0738053	-0.327831	-0.906414	13	BRD2, NR1H2, HGS	M32.4
MAPK, RAS signaling (M100)	0.561866	0.795105	0.0738053	-0.360691	-0.920947	10	MAP4K1, MAP3K11, FLNA	M100
TBA (M121)	0.560396	0.795105	0.0727141	0.344557	0.906277	11	CD27, GPR183, PLSCR1	M121
TBA (M201)	0.564854	0.795105	0.0751182	-0.317986	-0.910116	15	MYH10, ABCG2, ARHGEF12, ANKH, PDGFA, SLC14A1	M201
TBA (M93)	0.555781	0.795105	0.0743625	-0.36338	-0.927815	10	OSM, TGFBR3, PTCH1, TNF	M93
interferon alpha response (I) (M158.0)	0.55666	0.795105	0.0732559	0.472376	0.940431	5	TNR, ITGB4	M158.0
cytoskeletal remodeling (M32.8)	0.567951	0.795214	0.0732559	-0.35967	-0.918341	10	SPTAN1, FLNA, ATP2A3, TGFB1, MAP7D1, AKT1	M32.8
enriched in monocytes (I) (M4.15)	0.56998	0.795214	0.0730744	-0.359214	-0.917177	10	SLC31A2, RTN1, DPYSL2, HCK, LGALS1, FES, EPB41L3, LGALS3, APLP2, TNFSF13	M4.15
enriched in myeloid cells and monocytes (M81)	0.583673	0.811048	0.0721798	0.258103	0.94011	34	CHI3L1, SNCA, ACTN1, CLEC5A, PCSK6, PROS1, CD14, CCR2, MMRN1, TLR7, EHD3, TLR4, PTGS1, FCER1G, F5, ITGA2B	M81
TBA (M151)	0.587002	0.812411	0.0732559	-0.384652	-0.897325	8	RORA, BCL11B, SMAD1	M151
Activated (LPS) dendritic cell surface signature (S11)	0.592734	0.813834	0.0681513	-0.248989	-0.920868	37	RNF144B, NRP2, SGPP2, TTYH2, EREG, ELOVL7, SLCO5A1, ITGB8, CD274, SLC41A2, PDCD1LG2	S11
cell junction (M162.1)	0.591195	0.813834	0.0728939	-0.382762	-0.892915	8	TJP3	M162.1
transmembrane transport (SLC cluster) (M154.1)	0.59604	0.815137	0.0696133	0.335192	0.881646	11	SLCO4C1, SLC5A10, SLC17A1, SLC3A1, SLC7A9	SLC cluster) (M154.1
TBA (M79)	0.599214	0.816252	0.0689567	0.352707	0.896751	10	MGAM, AQP9, DPYD, TBXAS1	M79
TBA (M183)	0.602041	0.816887	0.0706196	-0.407807	-0.875865	6	TMEM45B, EHF, PKP3, KLF5, GMDS	M183
TBA (M192)	0.607214	0.820688	0.0692836	-0.320052	-0.866768	12	ARHGDIA, NR1H2, NBEAL2, TGFB1	M192
E2F1 targets (Q3) (M10.0)	0.609901	0.821112	0.0684715	0.259585	0.907914	29	PCNA, RANBP1, ARID4A, FBXO5, MELK, STMN1, POLE2, DCK, GMNN, HMGA1, EZH2, UNG, HOXA9	M10.0
cytoskeletal remodeling (enriched for SRF targets) (M34)	0.613462	0.822704	0.0667426	0.394188	0.889549	7	ACTN1, CALD1, THBS1, MYLK, TPM2	M34
TBA (source: naive B cells) (M152.1)	0.61829	0.824702	0.0679923	0.503294	0.932175	4	ANKRD20A1, MEFV	M152.1
signaling in T cells (II) (M35.1)	0.619718	0.824702	0.0684715	-0.330145	-0.870455	11	IFNG	M35.1
TBA (M102)	0.622642	0.825417	0.0702813	-0.371438	-0.866498	8	P2RX5, SMAD1	M102
TBA (M66)	0.631148	0.8335	0.0684715	-0.295341	-0.864542	16	IDO1, MAFB	M66
TBA (M174)	0.637681	0.838927	0.0684715	-0.275458	-0.879546	22	SEC63, CUL5, ANP32E, EED, PANK3, BMI1	M174
TBA (M197)	0.651452	0.851748	0.0675189	-0.383727	-0.860721	7	ARHGAP29, WWTR1	M197
TBA (M70.0)	0.654812	0.851748	0.067676	-0.296962	-0.849945	15	SIX5, ADARB1, MAPRE3, LTB4R2, CLDN5	M70.0
xenobiotic metabolism (M164)	0.654088	0.851748	0.0678338	-0.360597	-0.841209	8	CYP3A5, LRRC19, GIPC2	M164
TBA (M241)	0.666004	0.861559	0.0643583	0.461908	0.855521	4	TBC1D3C, TBC1D3F	M241
integrin cell surface interactions (I) (M1.0)	0.667335	0.861559	0.0646485	-0.260685	-0.879801	26	LAMB1, COL6A2, COL6A1	M1.0
immuregulation - monocytes, T and B cells (M57)	0.674044	0.866986	0.0643583	-0.3121	-0.822878	11	OSM, CAMK2D	M57
Hox cluster I (M17.0)	0.689587	0.879971	0.0621124	0.327411	0.832437	10	ITGA7, CPNE8, HOXA4	M17.0
TBA (M137)	0.688285	0.879971	0.0652353	-0.287851	-0.823867	15	PANK3, ZMYM2, ROCK1, TLK1, ACBD3, PIKFYVE, TCERG1	M137
TBA (M41.2)	0.699399	0.879971	0.0623861	-0.384448	-0.78365	5	SLC7A11, PEG3, MTMR8	M41.2
TBA (M90)	0.698077	0.879971	0.0605093	0.365961	0.825851	7	SLC39A5, MYO1A, SLC3A1, NR1I2, DDC, CRABP2	M90
enriched in nuclear pore complex interacting proteins (M247)	0.695825	0.879971	0.062249	0.412892	0.822007	5	EFCAB5, HRH4, CNTNAP3B	M247
phosphatidylinositol signaling system (M101)	0.693837	0.879971	0.0623861	0.302447	0.813906	12	IMPA1, SYNJ1, SLC35A1, SP3, PIK3C3, PPP1R12A, DEK, AGL, PIK3C2A	M101
TBA (M32.6)	0.704082	0.882653	0.0629395	-0.297671	-0.823026	13	HGS, NUCB1, DNM2, PKN1, TGFB1	M32.6
receptors, cell migration (M109)	0.708015	0.88438	0.059476	0.283658	0.835101	15	IL6R, LEF1, CCR7, CORO1A, CCR1, GATA3, CCR2, S1PR1	M109
ATF targets network (M41.4)	0.715431	0.885553	0.0613026	-0.41164	-0.781288	4	REEP1, PEG3	M41.4
TBA (M180)	0.718812	0.885553	0.0605093	0.301359	0.792654	11	TCF12, OSTM1, SYNJ1, NPTN, CHUK	M180
enriched in NK cells (I) (M7.2)	0.719192	0.885553	0.0614364	0.218641	0.85339	45	GIMAP7, FASLG, FCGR3B, CD247, XCL1, CLIC3, GZMB, IL2RB, IL18RAP, PLEKHF1, KLRF1	M7.2
enriched in hepatocyte nuclear factors (II) (M88.2)	0.717694	0.885553	0.0607719	0.440271	0.815447	4	PIP5K1B, CALML4	M88.2
TBA (M207)	0.734694	0.891944	0.0609039	-0.360957	-0.775245	6	SLC6A13, RIMS3	M207
TBA (source: B cells) (M152.0)	0.734375	0.891944	0.0588438	0.379321	0.805679	6	CCR9, MEFV	M152.0
TBA (source: memory B cells) (M152.2)	0.727634	0.891944	0.0601186	0.437967	0.811179	4	GYPA, MEFV	M152.2
enriched in monocytes (III) (M73)	0.732394	0.891944	0.0603786	-0.295602	-0.779381	11	FOS, BCL6	M73
extracellular matrix (III) (M2.2)	0.737945	0.892759	0.0619763	-0.335492	-0.782644	8	COL5A2, NID2, FBN1, AEBP1	M2.2
CCR1, 7 and cell signaling (M59)	0.748454	0.893024	0.0605093	-0.317238	-0.775364	9	TRIB1	M59
Resting dendritic cell surface signature (S10)	0.786853	0.893024	0.05653	0.196473	0.83327	69	TACSTD2, SRD5A3, ADAM12, ABCA6, CD151, PSEN2, ABHD12, SUCNR1, FZD5, CD9	S10
TBA (M149)	0.767535	0.893024	0.0579755	-0.393375	-0.746623	4	CLDN2	M149
TBA (M203)	0.755467	0.893024	0.0583453	0.287278	0.773086	12	ATF1, EEA1, MAP3K7	M203
TBA (M208)	0.761719	0.893024	0.0571259	0.363614	0.772318	6	TUBE1, SCAI, APP, HACE1	M208
TBA (M220)	0.77336	0.893024	0.0572461	0.37631	0.749178	5	NOS1AP, AR	M220
TBA (M243)	0.785288	0.893024	0.05653	0.279939	0.753334	12	BCAP31, TUFM, PSMB3, DDT, APRT	M243
TBA (M249)	0.767535	0.893024	0.0579755	-0.358377	-0.730506	5	HS2ST1	M249
antiviral IFN signature (M75)	0.765385	0.893024	0.0561767	0.251628	0.811341	21	ANXA3, C1QB, OAS1, IFIT1, PTX3, ELANE, DHX58, IRF7	M75
cell adhesion, membrane (M133.0)	0.744554	0.893024	0.0588438	0.291649	0.767115	11	JUP, EPS8L1, CDH1, BIK, CLDN7	M133.0
enriched for SMAD2/3 signaling (M97)	0.789784	0.893024	0.0557104	0.30019	0.763228	10	MME, GATA3	M97
enriched for TF motif PAX3 (M179)	0.789691	0.893024	0.0579755	-0.299999	-0.733229	9	NUP54, BMI1, PMS1, TRMT11	M179
enriched in B cells (I) (M47.0)	0.76494	0.893024	0.057853	-0.221148	-0.830608	44	P2RX5, HLA-DOB, ABCB4, RALGPS2, PCDH9, MS4A1, CD200, CD72, CD22, KLHL14, TCL1A, MACROD2, ADAM28, BLK, FCRL1, BTLA, EBF1, CD19	M47.0
enriched in activated dendritic cells (II) (M165)	0.787109	0.893024	0.0555947	-0.220628	-0.797964	34	ATF3, HLX, BCL2A1, CXCL11	M165
enriched in antigen presentation (II) (M95.0)	0.777344	0.893024	0.0561767	0.256355	0.813356	20	SELL, GIMAP6, PTPRC, CD53, EVI2B, HCLS1, ITGAM	M95.0
enriched in neutrophils (II) (M163)	0.742188	0.893024	0.0583453	0.284033	0.789004	13	SLC40A1, BTNL8, FRAT2, ARAP3	M163
inflammatory response (M33)	0.776876	0.893024	0.0579755	-0.292612	-0.747124	10	TBC1D8, CARD9, ARRB2, AIF1, GPX1, TNFSF13, STAB1, TYROBP, FCER1G, TLR4	M33
leukocyte migration (M88.0)	0.777344	0.893024	0.0561767	-0.223868	-0.808757	33	ACSL5, RNF43, TMEM45B, ST14, ATP10B, GPX2, FUT4, CDH17	M88.0
metabolism in mitochondria, peroxisome (M187)	0.766	0.893024	0.0579755	-0.505724	-0.773132	2	ACMSD, EHHADH	M187
plasma cells, immunoglobulins (M156.1)	0.776923	0.893024	0.0554793	0.246042	0.793329	21	CD27, IGLV4-60, IGHD, PNOC, IGLV2-23, POU2AF1, IGKV3-20, IGHM, TNFRSF17, IGLL5, IGKC, TXNDC5, IGLV3-19, DERL3, IGKV4-1, IGKV1-5, IGLV1-44, IGHG1, IGHA1, IGKV1D-13	M156.1
regulation of signal transduction (M3)	0.792899	0.893626	0.0557104	-0.213867	-0.812023	45	RGL1, SOX7, KLF4, GH1, CSF1R	M3
Naive B cell surface signature (S8)	0.806517	0.904008	0.0564118	-0.235029	-0.780063	25	JAM2, GABBR1, CD37, CXCR4, SLC24A1, HLA-DOA, HLA-DMA, CD200, CD72	S8
TBA (M48)	0.809619	0.904008	0.0554793	-0.270148	-0.731616	12	SH3TC1, DOK2, SPI1, HHEX, PLCB2, KCNQ1, LYN, TNFSF13, STAB1, TYROBP, TLR4, PTAFR	M48
inositol phosphate metabolism (M129)	0.814889	0.904008	0.0553643	-0.272733	-0.719084	11	AVL9, PANK3, FNDC3A	M129
integrin mediated leukocyte migration (M39)	0.81336	0.904008	0.0543434	0.292401	0.743425	10	PIK3CD, PRKCB, TXK	M39
nuclear pore complex (M106.0)	0.815175	0.904008	0.0537873	0.254697	0.761213	16	RANBP1, NUP43, NUP35, NUP88, NUP37, NUP62	M106.0
signal transduction, plasma membrane (M82)	0.825996	0.913082	0.0566484	-0.30424	-0.709738	8	DLC1, PDGFRA, PDGFRB, FN1, LAMC1, COL1A2, DOCK4, COL1A1	M82
CD4 T cell surface signature Th1-stimulated (S6)	0.856846	0.913453	0.0544556	-0.302482	-0.678484	7	LAG3	S6
G protein coupled receptors cluster (M155)	0.842829	0.913453	0.0526973	0.279219	0.709908	10	FPR2, PTH2R, P2RY2, PTAFR	M155
G protein mediated calcium signaling (M159)	0.839757	0.913453	0.0543434	-0.275268	-0.702838	10	ADCY9	M159
TBA (M125)	0.834382	0.913453	0.0561767	-0.301277	-0.702826	8	SOX15, MAPRE3	M125
TBA (M244)	0.834382	0.913453	0.0561767	-0.301076	-0.702356	8	CAMK2N1, TLE6	M244
complement activation (II) (M112.1)	0.836538	0.913453	0.052057	0.315529	0.712042	7	C3, PROS1	M112.1
metabolism of steroids (M225)	0.851703	0.913453	0.0531298	-0.326897	-0.666339	5	ALPK2, GALNT14	M225
nuclear pore complex (mitosis) (M106.1)	0.851485	0.913453	0.0525899	0.271032	0.712887	11	SMC1A, NUP43, SLBP, NUP37, GTF2H1	M106.1
nuclear pore, transport; mRNA splicing, processing (M143)	0.858012	0.913453	0.0533478	-0.264545	-0.675461	10	NUP54, SEH1L, NUP133	M143
plasma cells & B cells, immunoglobulins (M156.0)	0.84507	0.913453	0.053677	-0.215802	-0.74997	29	P2RX5, ABCB4, PCDH9, GNG7, CD22, IGKV1D-13, ADAM28, BLK, FCRL1, IGHG1, IGLV1-44, IGKV4-1, IGLV3-19, FCRL2, IGKC, IGLL5, OSBPL10, CD52, STAP1, TNFRSF17, IGKV3-20, E2F5, IGLV2-23, ITM2C, SPIB, VPREB3, IGHD, IGLV4-60, CPNE5	M156.0
platelet activation (II) (M32.1)	0.842324	0.913453	0.0552496	-0.233677	-0.735293	21	HGS, DNM2, FLNA, PKN1, NBEAL2, TGFB1, MAP7D1, ACTN4, AKT1	M32.1
transmembrane and ion transporters (I) (M142)	0.853707	0.913453	0.0530213	-0.349575	-0.663491	4	SLC6A13	M142
KLF12 targets network (M32.3)	0.881148	0.932346	0.0525899	-0.24256	-0.710039	16	CLPTM1, NR1H2, HGS, POR, NBEAL2	M32.3
amino acid metabolishm and transport (M154.0)	0.879377	0.932346	0.0502948	0.231259	0.705487	17	AGMAT, DMGDH, SLCO4C1, SLC17A1, GAL3ST1	M154.0
enriched in monocytes (surface) (M118.1)	0.886275	0.934912	0.0502948	0.242534	0.689242	14	SLC24A4, SLC16A3, CD4, IL1R2, S1PR3, NFAM1, TNFSF13B, STEAP4	M118.1
TBA (M32.5)	0.894531	0.940753	0.0496901	0.241809	0.671711	13	AP2M1, NRBP1, MAZ, HMG20B, RALY, UBE2M, PPP2R1A, ACIN1	M32.5
T cell activation (III) (M7.4)	0.910204	0.954335	0.0509083	-0.229718	-0.635143	13	RORA, THEMIS, KLF12, ATP8B2	M7.4
platelet activation & blood coagulation (M199)	0.918812	0.96045	0.049094	0.242136	0.636884	11	VWF, PCSK6, PROS1, SH3BGRL2, GP5	M199
proinflammatory cytokines and chemokines (M29)	0.923237	0.962168	0.0510114	-0.269573	-0.604666	7	IL1B, TNF	M29
TBA (M41.1)	0.93361	0.970057	0.0504983	-0.261006	-0.585449	7	DMD, PEG3, MTMR8, CYP11B1	M41.1
blood coagulation (M11.1)	0.936538	0.970187	0.046882	0.20236	0.652484	21	SERPINB2, SLC16A3, ITGAM, GNB4, FCER1G, CD36, F5, SYK	M11.1
cell movement, Adhesion & Platelet activation (M30)	0.941973	0.972903	0.046882	0.211017	0.663089	19	GAB1, PTK2, CD9, MPP1, PROS1, CALD1	M30
enriched in B cells (IV) (M47.3)	0.947154	0.975344	0.0488971	-0.208185	-0.595458	14	CELSR1, CIITA	M47.3
TBA (M193)	0.952849	0.975401	0.04707	0.227866	0.579344	10	GMPR, XK	M193
enriched in antigen presentation (III) (M95.1)	0.952286	0.975401	0.0476387	0.225084	0.605716	12	PTPRC, CD53, EVI2B, LAPTM5	M95.1
regulation of antigen presentation and immune response (M5.0)	0.961694	0.981552	0.04783	0.162201	0.702056	79	MAP2K6, TRAT1, LCK, CCR7, TRBC1, TRAC, TLR5, CD247, CD3D, PTPRC, PAK1, MNDA, CD4, RPS6KA1, LAT2, CD24, CD3E, TLR10, SLA2, TLR7, TLR4, TLR1, CTLA4, FCER1G, CHUK	M5.0
enriched in B cells (III) (M47.2)	0.97996	0.993807	0.0466948	-0.168216	-0.567721	26	CD69, CELSR1, HLA-DOA, FAM30A, DENND5B, IGHA1, FCGR2B, IGLV1-44, MEF2C, PAWR, FCRL3, HLA-DQA1, ALOX5, HHEX, IGKC, BTK, FCRL5, FCRLA, PNOC, TBC1D9, VPREB3, IGHD, CDK14, CD180, CD24, TPD52	M47.2
formyl peptide receptor mediated neutrophil response (M11.2)	0.982318	0.993807	0.045679	0.205995	0.523738	10	PAK1, IGSF6, NCF2, NCF1C, CAMK1, PILRA, FCGR2A, FPR1, SECTM1, SLC11A1	M11.2
platelet activation (I) (M32.0)	0.981328	0.993807	0.048215	-0.177553	-0.55869	21	NR1H2, HGS, NUCB1, FLNA, POR, TGFB1	M32.0
enriched in B cells (II) (M47.1)	0.986434	0.995062	0.0448645	-0.153505	-0.563621	36	CELSR1, HLA-DOB, RALGPS2, SP140, FAM30A, MS4A1, DENND5B, KLHL14, TCL1A, IGHA1, EBF1, CD19, FCGR2B, PAWR, PAX5	M47.1
TBA (M184.0)	0.991837	0.995094	0.0469759	-0.17029	-0.470833	13	ACVR1C, TRPM4, DLG4, ARHGEF4, WNT11	M184.0
platelet activation - actin binding (M196)	0.992218	0.995094	0.0447749	0.162273	0.484985	16	TPM4, ITGB5, PROS1, ABLIM3, MPL, ITGA2B, ITGB3, ACSBG1, THBS1, ASAP2	M196
transmembrane transport (I) (M87)	0.998073	0.998073	0.044064	0.14046	0.460248	22	SLC4A1, CDH1, KCNH2, HK3, TLR4, CD36, ABCB6, AQP9	M87
